# Supplementary material for: Principled distillation of UK Biobank phenotype data reveals underlying structure in human variation
Source: Nat Hum Behav. 2024 Jul 4;8(8):1599–615. doi: 10.1038/s41562-024-01909-5 (PMC11343713; doi:10.1038/s41562-024-01909-5)
Supplement: Supplementary file 4 — Excel workbook containing Supplementary Tables 1–4, 6 and 9–13. [file 41562_2024_1909_MOESM4_ESM.xlsx]

## Sheet: Supplementary Table 1
Supplementary Table 1. Items included in core data group by UKB category.
Primary	Secondary	Tertiary	Quaternary	N
Online follow-up	Work environment	Employment history		159
Health-related outcomes	Hospital in-patient	Diagnoses	Summary Information (diagnoses)	50
UK Biobank Assessment Centre	Touchscreen	Lifestyle and environment	Diet	49
UK Biobank Assessment Centre	Touchscreen	Family history		44
UK Biobank Assessment Centre	Touchscreen	Psychosocial factors	Mental health	41
UK Biobank Assessment Centre	Verbal interview	Medications		35
UK Biobank Assessment Centre	Physical measures	Anthropometry	Impedance measures	32
Biological samples	Assay results	Blood assays	Blood count	31
UK Biobank Assessment Centre	Physical measures	Eye measures	Autorefraction	28
UK Biobank Assessment Centre	Verbal interview	Medical conditions		28
UK Biobank Assessment Centre	Touchscreen	Health and medical history	Medication	23
UK Biobank Assessment Centre	Touchscreen	Sociodemographics	Household	22
UK Biobank Assessment Centre	Touchscreen	Lifestyle and environment	Physical activity	20
Online follow-up	Mental health	Traumatic events		19
UK Biobank Assessment Centre	Touchscreen	Health and medical history	Medical conditions	17
Additional exposures	Local environment	Residential air pollution		17
UK Biobank Assessment Centre	Touchscreen	Lifestyle and environment	Sun exposure	13
UK Biobank Assessment Centre	Touchscreen	Health and medical history	Eyesight	11
Online follow-up	Mental health	Depression		11
UK Biobank Assessment Centre	Touchscreen	Health and medical history	Hearing	11
Online follow-up	Work environment	Medical information		10
UK Biobank Assessment Centre	Physical measures	Bone-densitometry of heel		10
UK Biobank Assessment Centre	Touchscreen	Lifestyle and environment	Smoking	9
Online follow-up	Mental health	Anxiety		9
UK Biobank Assessment Centre	Physical measures	Hearing test		9
UK Biobank Assessment Centre	Cognitive function	Fluid intelligence		8
UK Biobank Assessment Centre	Touchscreen	Early life factors		8
Online follow-up	Mental health	Alcohol use		8
UK Biobank Assessment Centre	Touchscreen	Health and medical history	Pain	8
UK Biobank Assessment Centre	Physical measures	Eye measures	Intraocular pressure	8
UK Biobank Assessment Centre	Touchscreen	Psychosocial factors	Social support	8
UK Biobank Assessment Centre	Touchscreen	Lifestyle and environment	Alcohol	8
UK Biobank Assessment Centre	Touchscreen	Lifestyle and environment	Electronic device use	8
UK Biobank Assessment Centre	Touchscreen	Sociodemographics	Education	7
UK Biobank Assessment Centre	Touchscreen	Lifestyle and environment	Sleep	7
UK Biobank Assessment Centre	Touchscreen	Health and medical history	Mouth	7
Online follow-up	Mental health	Mental distress		7
UK Biobank Assessment Centre	Physical measures	Anthropometry	Body size measures	6
UK Biobank Assessment Centre	Physical measures	Spirometry		6
UK Biobank Assessment Centre	Touchscreen	Sociodemographics	Employment	6
UK Biobank Assessment Centre	Recruitment	Reception		6
UK Biobank Assessment Centre	Cognitive function	Prospective memory		6
Additional exposures	Local environment	Residential noise pollution		5
UK Biobank Assessment Centre	Physical measures	Arterial stiffness		4
UK Biobank Assessment Centre	Touchscreen	Health and medical history	General health	4
UK Biobank Assessment Centre	Touchscreen	Sociodemographics	Other sociodemographic factors	4
Online follow-up	Mental health	Happiness and subjective well-being		3
Online follow-up	Mental health	Self-harm behaviours		3
Biological samples	Assay results	Urine assays		3
UK Biobank Assessment Centre	Touchscreen	Lifestyle and environment	Sexual factors	3
UK Biobank Assessment Centre	Cognitive function	Pairs matching		3
Health-related outcomes	Hospital in-patient	Admission and discharge	Summary Information (admission and discharge)	3
UK Biobank Assessment Centre	Cognitive function	Reaction time		3
UK Biobank Assessment Centre	Physical measures	Blood pressure		3
Online follow-up	Mental health	Unusual and psychotic experiences		2
Additional exposures	Local environment	Home locations		2
UK Biobank Assessment Centre	Touchscreen	Health and medical history	Breathing	2
Online follow-up	Mental health	Addictions		2
UK Biobank Assessment Centre	Physical measures	Eye measures	Visual acuity	2
UK Biobank Assessment Centre	Verbal interview	Early life factors		2
Online follow-up	Mental health	Mania		2
UK Biobank Assessment Centre	Physical measures	Hand grip strength		2
UK Biobank Assessment Centre	Verbal interview	Operations		1
UK Biobank Assessment Centre	Physical measures	Eye measures	Eye surgery/complications	1
Population characteristics	Baseline characteristics			1
Online follow-up	Work environment			1
Online follow-up	Mental health	Cannabis use		1
UK Biobank Assessment Centre	Touchscreen	Health and medical history	Cancer screening	1
Health-related outcomes	Hospital in-patient	Psychiatric	Summary Information (psychiatric)	1
Online follow-up	Diet by 24-hour recall			1
UK Biobank Assessment Centre	Touchscreen	Health and medical history	Chest pain	1
UK Biobank Assessment Centre	Touchscreen	Health and medical history	Claudication and peripheral artery disease	1
Online follow-up	Diet by 24-hour recall	Diet questionnaire performance		1

## Sheet: Supplementary Table 2
Supplementary Table 2. Factor analysis model fit statistics.
	EFA: MODELLING	CFA: MODELLING		CFA: HOLDOUT
	raw	raw	scaled	raw	scaled
chisq	2113236, df=240435, p<1e-300	3229339.489, df=126123, p<1e-300	1134113.682, df=126123, p<1e-300	956588.912, df=127260, p<1e-300	285614.737, df=127260, p<1e-300
RMSEA	0.015[0.015-0.015]	0.027[0.027-0.027]	0.015[0.015-0.015]	0.028[0.028-0.028]	0.012[0.012-0.012]
SRMR	0.015	0.058	N/A	0.076	N/A
CFI	0.883	0.818	0.805	0.802	0.802
TLI	0.871	0.817	0.803	0.802	0.802
Fit statistics for exploratory factor analysis (EFA) and confirmatory factor analysis (CFA). Chi square goodness of fit test (chisq) reports the test statistic, degrees of freedom, and corresponding unadjusted p-value for whether the sample covariance matrix differs from the model-implied covariance matrix. RMSEA: Root mean square error of approximation, inlcuding 90% confidence interval. SRMR: s…

## Sheet: Supplementary Table 3
Supplementary Table 3. Top items for EFA vs. PCA
Factor or Component	Item Number	EFA	PCA
1	1	Recent inability to stop or control worrying	Recent feelings of depression
1	2	Recent worrying too much about different things	Recent feelings of tiredness or low energy
1	3	Recent feelings or nervousness or anxiety	Recent lack of interest or pleasure in doing things
1	4	Recent trouble relaxing	Recent feelings of inadequacy
1	5	Recent feelings of depression	General happiness with own health
2	1	Happiness	Body mass index (BMI)
2	2	Fed-up feelings	Nitrogen dioxide air pollution; 2005
2	3	Mood swings	Year ended full time education
2	4	Frequency of depressed mood in last 2 weeks	Particulate matter air pollution (pm10); 2007
2	5	Miserableness	Waist circumference
3	1	Bipolar and major depression status: No Bipolar or Depression	Nitrogen dioxide air pollution; 2010
3	2	Seen doctor (GP) for nerves, anxiety, tension or depression	Nitrogen oxides air pollution; 2010
3	3	Ever sought or received professional help for mental distress	Particulate matter air pollution (pm2.5) absorbance; 2010
3	4	Ever suffered mental distress preventing usual activities	Nitrogen dioxide air pollution; 2005
3	5	Ever unenthusiastic/disinterested for a whole week	Particulate matter air pollution (pm2.5); 2010
4	1	Nitrogen dioxide air pollution; 2005	Tobacco smoking: Never smoked
4	2	Nitrogen dioxide air pollution; 2010	Smoking status: Never
4	3	Particulate matter air pollution (pm10); 2007	Past tobacco smoking
4	4	Particulate matter air pollution (pm2.5) absorbance; 2010	Tobacco smoking: Ex-smoker
4	5	Particulate matter air pollution (pm2.5); 2010	Smoking status: Previous
5	1	Workplace very noisy: Often	Past tobacco smoking
5	2	Workplace very dusty: Often	Smoking status: Never
5	3	Workplace full of chemical or other fumes: Sometimes	Tobacco smoking: Never smoked
5	4	Workplace very dusty: Sometimes	Tobacco smoking: Ex-smoker
5	5	Workplace very cold: Sometimes	Smoking status: Previous
6	1	Past tobacco smoking	Vitamin and mineral supplements: None of the above
6	2	Smoking status: Never	Mineral and other dietary supplements: None of the above
6	3	Tobacco smoking: Never smoked	Number of treatments/medications taken
6	4	Tobacco smoking: Ex-smoker	Mineral and other dietary supplements: Fish oil (including cod liver oil)
6	5	Smoking status: Previous	Vitamin and mineral supplements: Multivitamins +/- minerals
7	1	Body mass index (BMI)	Smoking status: Never
7	2	Waist circumference	Past tobacco smoking
7	3	Hip circumference	Tobacco smoking: Never smoked
7	4	Ankle spacing width (left)	Forced expiratory volume in 1-second (FEV1)
7	5	Ankle spacing width (right)	Standing height
8	1	Sum of road length of major roads within 100m	Bipolar and major depression status: No Bipolar or Depression
8	2	Close to major road	Past tobacco smoking
8	3	Average 24-hour sound level of noise pollution	Smoking status: Never
8	4	Total traffic load on major roads	Smoking status: Previous
8	5	Inverse distance to the nearest major road	Tobacco smoking: Never smoked
9	1	Felt hated by family member as a child	Bipolar and major depression status: No Bipolar or Depression
9	2	Belittlement by partner or ex-partner as an adult	Seen doctor (GP) for nerves, anxiety, tension or depression
9	3	Ever contemplated self-harm	Ever sought or received professional help for mental distress
9	4	Felt loved as a child	Ever suffered mental distress preventing usual activities
9	5	Physical violence by partner or ex-partner as an adult	Mental health problems ever diagnosed by a professional: Depression
10	1	Qualifications: College or University degree	Blood clot, DVT, bronchitis, emphysema, asthma, rhinitis, eczema, allergy diagnosed by doctor: None of the above
10	2	Year ended full time education	Doctor diagnosed asthma
10	3	Coffee type: Ground coffee (include espresso, filter etc)	Blood clot, DVT, bronchitis, emphysema, asthma, rhinitis, eczema, allergy diagnosed by doctor: Asthma
10	4	Qualifications: A levels/AS levels or equivalent	Vascular/heart problems diagnosed by doctor: None of the above
10	5	Fluid intelligence score	Vascular/heart problems diagnosed by doctor: High blood pressure
11	1	Blood clot, DVT, bronchitis, emphysema, asthma, rhinitis, eczema, allergy diagnosed by doctor: None of the above	Cylindrical power (right)
11	2	Doctor diagnosed asthma	Close to major road
11	3	Blood clot, DVT, bronchitis, emphysema, asthma, rhinitis, eczema, allergy diagnosed by doctor: Asthma	Cylindrical power (left)
11	4	Blood clot, DVT, bronchitis, emphysema, asthma, rhinitis, eczema, allergy diagnosed by doctor: Hayfever, allergic rhinitis or eczema	Sum of road length of major roads within 100m
11	5	Wheeze or whistling in the chest in last year	3mm cylindrical power (right)
12	1	Vascular/heart problems diagnosed by doctor: High blood pressure	Mineral and other dietary supplements: None of the above
12	2	Vascular/heart problems diagnosed by doctor: None of the above	Vitamin and mineral supplements: None of the above
12	3	Number of treatments/medications taken	Close to major road
12	4	Systolic blood pressure, automated reading	Sum of road length of major roads within 100m
12	5	Diastolic blood pressure, automated reading	Mineral and other dietary supplements: Fish oil (including cod liver oil)
13	1	Vitamin and mineral supplements: None of the above	Close to major road
13	2	Mineral and other dietary supplements: None of the above	Sum of road length of major roads within 100m
13	3	Vitamin and mineral supplements: Vitamin E	Average 24-hour sound level of noise pollution
13	4	Vitamin and mineral supplements: Multivitamins +/- minerals	Total traffic load on major roads
13	5	Vitamin and mineral supplements: Vitamin A	Traffic intensity on the nearest road
14	1	Attendance/disability/mobility allowance: None of the above	Doctor diagnosed asthma
14	2	Attendance/disability/mobility allowance: Disability living allowance	Blood clot, DVT, bronchitis, emphysema, asthma, rhinitis, eczema, allergy diagnosed by doctor: Asthma
14	3	Attendance/disability/mobility allowance: Blue badge	Blood clot, DVT, bronchitis, emphysema, asthma, rhinitis, eczema, allergy diagnosed by doctor: None of the above
14	4	Current employment status: Unable to work because of sickness or disability	Breathing problems during period of job: Yes
14	5	Leg pain on walking	Number of jobs held
15	1	Number in household	Number of jobs held
15	2	How are people in household related to participant: Husband, wife or partner	Attendance/disability/mobility allowance: None of the above
15	3	Number of vehicles in household	Attendance/disability/mobility allowance: Disability living allowance
15	4	Type of accommodation lived in: A house or bungalow	Attendance/disability/mobility allowance: Blue badge
15	5	How are people in household related to participant: Son and/or daughter (include step-children)	Medication for pain relief, constipation, heartburn: Aspirin
16	1	Medication for pain relief, constipation, heartburn: Aspirin	Intra-ocular pressure, Goldmann-correlated (right)
16	2	Treatment/medication code: aspirin	Intra-ocular pressure, Goldmann-correlated (left)
16	3	Vascular/heart problems diagnosed by doctor: Heart attack	Intra-ocular pressure, corneal-compensated (left)
16	4	Diagnoses - main ICD10: I25 Chronic ischaemic heart disease	Intra-ocular pressure, corneal-compensated (right)
16	5	Vascular/heart problems diagnosed by doctor: Angina	Standing height
17	1	Number of jobs held	Heel bone mineral density (BMD) (right)
17	2	Workplace very noisy: Rarely/never	Heel bone mineral density (BMD) (left)
17	3	Workplace very hot: Rarely/never	Heel broadband ultrasound attenuation (left)
17	4	Workplace very dusty: Rarely/never	Heel broadband ultrasound attenuation (right)
17	5	Workplace very cold: Rarely/never	Number in household
18	1	Medication for pain relief, constipation, heartburn: None of the above	Intra-ocular pressure, Goldmann-correlated (right)
18	2	Medication for pain relief, constipation, heartburn: Ibuprofen (e.g. Nurofen)	Intra-ocular pressure, Goldmann-correlated (left)
18	3	Medication for pain relief, constipation, heartburn: Paracetamol	Eye problems/disorders: None of the above
18	4	Treatment/medication code: ibuprofen	Intra-ocular pressure, corneal-compensated (left)
18	5	Treatment/medication code: paracetamol	Intra-ocular pressure, corneal-compensated (right)
19	1	Heel bone mineral density (BMD) (right)	Blood clot, DVT, bronchitis, emphysema, asthma, rhinitis, eczema, allergy diagnosed by doctor: Asthma
19	2	Heel bone mineral density (BMD) (left)	Doctor diagnosed asthma
19	3	Heel broadband ultrasound attenuation (left)	Blood clot, DVT, bronchitis, emphysema, asthma, rhinitis, eczema, allergy diagnosed by doctor: None of the above
19	4	Heel broadband ultrasound attenuation (right)	Smoking status: Previous
19	5	Fractured/broken bones in last 5 years	Tobacco smoking: Ex-smoker
20	1	Cancer diagnosed by doctor	Eye problems/disorders: None of the above
20	2	Number of self-reported cancers	Eye problems/disorders: Cataract
20	3	Destinations on discharge from hospital (recoded): Usual Place of residence	Non-cancer illness code, self-reported: cataract
20	4	Hospital episode type: General episode	Ever had eye surgery
20	5	Diagnosed with life-threatening illness	Other eye problems
21	1	Standing height	Treatment/medication code: ibuprofen
21	2	Forced vital capacity (FVC)	Medication for pain relief, constipation, heartburn: Ibuprofen (e.g. Nurofen)
21	3	Forced expiratory volume in 1-second (FEV1)	Medication for pain relief, constipation, heartburn: None of the above
21	4	Sitting height	Number in household
21	5	Comparative height size at age 10	Treatment/medication code: paracetamol
22	1	Frequency of consuming six or more units of alcohol	Medication for pain relief, constipation, heartburn: Ibuprofen (e.g. Nurofen)
22	2	Alcohol intake frequency.	Treatment/medication code: ibuprofen
22	3	Frequency of drinking alcohol	Medication for pain relief, constipation, heartburn: Paracetamol
22	4	Amount of alcohol drunk on a typical drinking day	Treatment/medication code: paracetamol
22	5	Ever had known person concerned about, or recommend reduction of, alcohol consumption: No	Medication for pain relief, constipation, heartburn: None of the above
23	1	Number of days/week of moderate physical activity 10+ minutes	Speech-reception-threshold (SRT) estimate (left)
23	2	Number of days/week of vigorous physical activity 10+ minutes	Signal-to-noise-ratio (SNR) of triplet (left)
23	3	Number of days/week walked 10+ minutes	Speech-reception-threshold (SRT) estimate (right)
23	4	Time spent outdoors in winter	Signal-to-noise-ratio (SNR) of triplet (right)
23	5	Types of physical activity in last 4 weeks: Other exercises (eg: swimming, cycling, keep fit, bowling)	Hearing difficulty/problems: Yes
24	1	3mm cylindrical power (left)	Signal-to-noise-ratio (SNR) of triplet (left)
24	2	3mm cylindrical power (right)	Speech-reception-threshold (SRT) estimate (left)
24	3	Cylindrical power (left)	Intra-ocular pressure, Goldmann-correlated (right)
24	4	Cylindrical power (right)	Signal-to-noise-ratio (SNR) of triplet (right)
24	5	3mm strong meridian (left)	Intra-ocular pressure, Goldmann-correlated (left)
25	1	Eye problems/disorders: None of the above	Medication for pain relief, constipation, heartburn: Aspirin
25	2	Eye problems/disorders: Cataract	Treatment/medication code: aspirin
25	3	Non-cancer illness code, self-reported: cataract	Never eat eggs, dairy, wheat, sugar: I eat all of the above
25	4	Other eye problems	Standing height
25	5	Diagnoses - main ICD10: H26 Other cataract	Never eat eggs, dairy, wheat, sugar: Sugar or foods/drinks containing sugar
26	1	Intra-ocular pressure, Goldmann-correlated (right)	Attendance/disability/mobility allowance: None of the above
26	2	Intra-ocular pressure, Goldmann-correlated (left)	Attendance/disability/mobility allowance: Blue badge
26	3	Intra-ocular pressure, corneal-compensated (left)	Attendance/disability/mobility allowance: Disability living allowance
26	4	Intra-ocular pressure, corneal-compensated (right)	Never eat eggs, dairy, wheat, sugar: Sugar or foods/drinks containing sugar
26	5	Corneal resistance factor (right)	Never eat eggs, dairy, wheat, sugar: I eat all of the above
27	1	Spherical power (right)	Intra-ocular pressure, Goldmann-correlated (right)
27	2	Spherical power (left)	Intra-ocular pressure, Goldmann-correlated (left)
27	3	Reason for glasses/contact lenses: For short-sightedness, i.e. only or mainly for distance viewing such as driving, cinema etc (called 'myopia')	Medication for pain relief, constipation, heartburn: Omeprazole (e.g. Zanprol)
27	4	Age started wearing glasses or contact lenses	Treatment/medication code: omeprazole
27	5	Reason for glasses/contact lenses: For just reading/near work as you are getting older (called 'presbyopia')	Intra-ocular pressure, corneal-compensated (left)
28	1	Diabetes diagnosed by doctor	Speech-reception-threshold (SRT) estimate (left)
28	2	Non-cancer illness code, self-reported: diabetes	Signal-to-noise-ratio (SNR) of triplet (right)
28	3	Treatment/medication code: metformin	Signal-to-noise-ratio (SNR) of triplet (left)
28	4	Major dietary changes in the last 5 years: Yes, because of illness	Speech-reception-threshold (SRT) estimate (right)
28	5	Never eat eggs, dairy, wheat, sugar: I eat all of the above	Number in household
29	1	Current employment status: In paid employment or self-employed	Diabetes diagnosed by doctor
29	2	Own or rent accommodation lived in: Own outright (by you or someone in your household)	Non-cancer illness code, self-reported: diabetes
29	3	Own or rent accommodation lived in: Own with a mortgage	Treatment/medication code: metformin
29	4	Current employment status: Retired	Vascular/heart problems diagnosed by doctor: High blood pressure
29	5	Weekly usage of mobile phone in last 3 months	Vascular/heart problems diagnosed by doctor: None of the above
30	1	Never eat eggs, dairy, wheat, sugar: I eat all of the above	Diabetes diagnosed by doctor
30	2	Bread type: White	Non-cancer illness code, self-reported: diabetes
30	3	Never eat eggs, dairy, wheat, sugar: Sugar or foods/drinks containing sugar	Treatment/medication code: metformin
30	4	Bread type: Wholemeal or wholegrain	Vascular/heart problems diagnosed by doctor: Heart attack
30	5	Processed meat intake	Diagnoses - main ICD10: I25 Chronic ischaemic heart disease
31	1	Medication for pain relief, constipation, heartburn: Omeprazole (e.g. Zanprol)	Gas or solid-fuel cooking/heating: None of the above
31	2	Treatment/medication code: omeprazole	Gas or solid-fuel cooking/heating: A gas hob or gas cooker
31	3	Non-cancer illness code, self-reported: gastro-oesophageal reflux (gord) / gastric reflux	Non-cancer illness code, self-reported: diabetes
31	4	Non-cancer illness code, self-reported: hiatus hernia	Diabetes diagnosed by doctor
31	5	Taking other prescription medications	Heating type(s) in home: Gas central heating
32	1	Signal-to-noise-ratio (SNR) of triplet (left)	Medication for pain relief, constipation, heartburn: Omeprazole (e.g. Zanprol)
32	2	Speech-reception-threshold (SRT) estimate (left)	Treatment/medication code: omeprazole
32	3	Signal-to-noise-ratio (SNR) of triplet (right)	Non-cancer illness code, self-reported: gastro-oesophageal reflux (gord) / gastric reflux
32	4	Speech-reception-threshold (SRT) estimate (right)	Number of self-reported cancers
32	5	Hearing difficulty/problems: Yes	Cancer diagnosed by doctor
33	1	Home location at assessment - east co-ordinate (rounded)	Treatment/medication code: glucosamine product
33	2	Home location - north co-ordinate (rounded)	Neutrophill percentage
33	3	Home location - east co-ordinate (rounded)	Mineral and other dietary supplements: Glucosamine
33	4	Average total household income before tax	Lymphocyte percentage
33	5	Particulate matter air pollution (pm10); 2007	Mouth/teeth dental problems: None of the above
34	1	Fluid intelligence score	Duration to first press of snap-button in each round
34	2	Duration screen displayed	Mean time to correctly identify matches
34	3	Time to complete round	Time to complete round
34	4	Duration to first press of snap-button in each round	Number of self-reported cancers
34	5	Mean time to correctly identify matches	Cancer diagnosed by doctor
35	1	Mineral and other dietary supplements: None of the above	Cancer diagnosed by doctor
35	2	Mineral and other dietary supplements: Glucosamine	Number of self-reported cancers
35	3	Treatment/medication code: glucosamine product	Own or rent accommodation lived in: Own outright (by you or someone in your household)
35	4	Mineral and other dietary supplements: Fish oil (including cod liver oil)	Vascular/heart problems diagnosed by doctor: High blood pressure
35	5	Happiness	Own or rent accommodation lived in: Own with a mortgage
36	1	Handedness (chirality/laterality): Right-handed	Spherical power (right)
36	2	Handedness (chirality/laterality): Left-handed	Spherical power (left)
36	3	Usual side of head for mobile phone use: Left	Reason for glasses/contact lenses: For short-sightedness, i.e. only or mainly for distance viewing such as driving, cinema etc (called 'myopia')
36	4	Usual side of head for mobile phone use: Right	3mm regularity index (left)
36	5	Hand grip strength (right)	3mm regularity index (right)

## Sheet: Supplementary Table 4
Supplementary Table 4. Reasons for item exclusion from EFA to final model.
Item	Item Name	Reason for Removal	Removal Step
X1249	Past tobacco smoking	pairwise colinearity >0.99	after initial EFA fit
X134	Number of self-reported cancers	minimum cell size <25	pre-fit
X1369	Beef intake	minimum cell size <25	pre-fit
X137	Number of treatments/medications taken	likely multicolinearity	after initial EFA fit
X1379	Lamb/mutton intake	minimum cell size <25	pre-fit
X1389	Pork intake	minimum cell size <25	pre-fit
X1418_2	Milk type used: Semi-skimmed	pairwise colinearity >0.99	after initial EFA fit
X1428_3	Spread type: Other type of spread/margarine	pairwise colinearity >0.99	after initial EFA fit
X1448_3	Bread type: Wholemeal or wholegrain	pairwise colinearity (though under initial threshold)	subsequent iteration
X1707_2	Handedness (chirality/laterality): Left-handed	inestimable correlation due to pairwise colinearity	pre-fit
X1717	Skin colour	minimum cell size <25	pre-fit
X20002_1220	Non-cancer illness code, self-reported: diabetes	pairwise colinearity >0.99	after initial EFA fit
X20003_1140884600	Treatment/medication code: metformin	likely multicolinearity	subsequent iteration
X20116_0	Smoking status: Never	inestimable correlation due to pairwise colinearity	pre-fit
X20116_1	Smoking status: Previous	pairwise colinearity >0.99	after initial EFA fit
X20126_0	Bipolar and major depression status: No Bipolar or Depression	likely multicolinearity	subsequent iteration
X20126_3	Bipolar and major depression status: Probable Recurrent major depression (severe)	likely multicolinearity	after initial EFA fit
X20126_4	Bipolar and major depression status: Probable Recurrent major depression (moderate)	likely multicolinearity	after initial EFA fit
X20126_5	Bipolar and major depression status: Single Probable major depression episode	likely multicolinearity	subsequent iteration
X20405_1	Ever had known person concerned about, or recommend reduction of, alcohol consumption: Yes, but not in the last year	redundant item
X20411_1	Ever been injured or injured someone else through drinking alcohol: Yes, but not in the last year	redundant item
X20524	Sexual interference by partner or ex-partner without consent as an adult	cell count <10 when split by sex	after initial EFA fit
X22506_114	Tobacco smoking: Never smoked	problemmatic smoking cluster	after initial EFA fit
X22617_4217	Job SOC coding: Typists	cell count <10 when split by sex	after initial EFA fit
X24007	Particulate matter air pollution (pm2.5) absorbance; 2010	inestimable pairwise polyserial correlation due to low cell counts	after initial EFA fit
X24009	Traffic intensity on the nearest road	problemmatic traffic cluster	after initial EFA fit
X24012	Inverse distance to the nearest major road	problemmatic traffic cluster	after initial EFA fit
X24014	Close to major road	problemmatic traffic cluster
X24015	Sum of road length of major roads within 100m	problemmatic traffic cluster	after initial EFA fit
X41248_1000	Destinations on discharge from hospital (recoded): Usual Place of residence	pairwise colinearity (though under initial threshold)	after initial EFA fit
X6138_100	Qualifications: None of the above	"None of the above"	after initial EFA fit
X6139_100	Gas or solid-fuel cooking/heating: None of the above	"None of the above"	after initial EFA fit
X6140_100	Heating type(s) in home: None of the above	"None of the above"	after initial EFA fit
X6142_4	Current employment status: Unable to work because of sickness or disability	likely multicolinearity	subsequent iteration
X6144_5	Never eat eggs, dairy, wheat, sugar: I eat all of the above	inestimable correlation due to pairwise colinearity	pre-fit
X6145_100	Illness, injury, bereavement, stress in last 2 years: None of the above	"None of the above"	after initial EFA fit
X6146_100	Attendance/disability/mobility allowance: None of the above	"None of the above"	after initial EFA fit
X6146_2	Attendance/disability/mobility allowance: Disability living allowance	likely multicolinearity	subsequent iteration
X6146_3	Attendance/disability/mobility allowance: Blue badge	likely multicolinearity	subsequent iteration
X6148_100	Eye problems/disorders: None of the above	"None of the above"	after initial EFA fit
X6148_2	Eye problems/disorders: Glaucoma	pairwise colinearity >0.99	after initial EFA fit
X6148_4	Eye problems/disorders: Cataract	pairwise colinearity (though under initial threshold)	after initial EFA fit
X6149_100	Mouth/teeth dental problems: None of the above	"None of the above"	after initial EFA fit
X6150_100	Vascular/heart problems diagnosed by doctor: None of the above	inestimable correlation due to pairwise colinearity	pre-fit
X6152_100	Blood clot, DVT, bronchitis, emphysema, asthma, rhinitis, eczema, allergy diagnosed by doctor: None of the above	"None of the above"	after initial EFA fit
X6154_1	Medication for pain relief, constipation, heartburn: Aspirin	pairwise colinearity >0.99	after initial EFA fit
X6154_100	Medication for pain relief, constipation, heartburn: None of the above	"None of the above"	after initial EFA fit
X6154_2	Medication for pain relief, constipation, heartburn: Ibuprofen (e.g. Nurofen)	pairwise colinearity >0.99	after initial EFA fit
X6154_3	Medication for pain relief, constipation, heartburn: Paracetamol	pairwise colinearity >0.99	after initial EFA fit
X6154_4	Medication for pain relief, constipation, heartburn: Ranitidine (e.g. Zantac)	pairwise colinearity >0.99	after initial EFA fit
X6154_5	Medication for pain relief, constipation, heartburn: Omeprazole (e.g. Zanprol)	pairwise colinearity >0.99	after initial EFA fit
X6155_100	Vitamin and mineral supplements: None of the above	"None of the above"	after initial EFA fit
X6159_100	Pain type(s) experienced in last month: None of the above	"None of the above"	after initial EFA fit
X6160_100	Leisure/social activities: None of the above	"None of the above"	after initial EFA fit
X6179_100	Mineral and other dietary supplements: None of the above	"None of the above"	after initial EFA fit
X680_2	Own or rent accommodation lived in: Own with a mortgage	pairwise colinearity >0.99	after initial EFA fit
X680_3	Own or rent accommodation lived in: Rent - from local authority, local council, housing association	likely multicolinearity	subsequent iteration
X680_4	Own or rent accommodation lived in: Rent - from private landlord or letting agency	likely multicolinearity	after initial EFA fit
X709	Number in household	likely multicolinearity	after initial EFA fit

## Sheet: Supplementary Table 6
Supplementary Table 6. Items included in final factor model by UKB category.
Primary	Secondary	Tertiary	Quaternary	N
Online follow-up	Work environment	Employment history		55
UK Biobank Assessment Centre	Touchscreen	Psychosocial factors	Mental health	33
UK Biobank Assessment Centre	Verbal interview	Medications		29
UK Biobank Assessment Centre	Touchscreen	Lifestyle and environment	Diet	29
Health-related outcomes	Hospital in-patient	Diagnoses	Summary Information (diagnoses)	27
UK Biobank Assessment Centre	Touchscreen	Lifestyle and environment	Physical activity	20
Online follow-up	Mental health	Traumatic events		18
UK Biobank Assessment Centre	Touchscreen	Health and medical history	Medication	15
UK Biobank Assessment Centre	Verbal interview	Medical conditions		12
UK Biobank Assessment Centre	Physical measures	Eye measures	Autorefraction	12
UK Biobank Assessment Centre	Touchscreen	Sociodemographics	Household	12
Online follow-up	Mental health	Depression		11
UK Biobank Assessment Centre	Touchscreen	Health and medical history	Medical conditions	11
Biological samples	Assay results	Blood assays	Blood count	10
UK Biobank Assessment Centre	Touchscreen	Family history		9
Additional exposures	Local environment	Residential air pollution		9
Online follow-up	Mental health	Anxiety		9
UK Biobank Assessment Centre	Touchscreen	Health and medical history	Eyesight	8
UK Biobank Assessment Centre	Touchscreen	Psychosocial factors	Social support	7
UK Biobank Assessment Centre	Touchscreen	Health and medical history	Pain	7
UK Biobank Assessment Centre	Touchscreen	Health and medical history	Hearing	7
UK Biobank Assessment Centre	Touchscreen	Lifestyle and environment	Sleep	7
Online follow-up	Work environment	Medical information		7
UK Biobank Assessment Centre	Physical measures	Hearing test		6
UK Biobank Assessment Centre	Touchscreen	Sociodemographics	Education	6
UK Biobank Assessment Centre	Touchscreen	Lifestyle and environment	Electronic device use	6
Online follow-up	Mental health	Mental distress		6
UK Biobank Assessment Centre	Physical measures	Eye measures	Intraocular pressure	6
UK Biobank Assessment Centre	Touchscreen	Lifestyle and environment	Sun exposure	6
UK Biobank Assessment Centre	Touchscreen	Lifestyle and environment	Alcohol	6
UK Biobank Assessment Centre	Physical measures	Bone-densitometry of heel		6
Online follow-up	Mental health	Alcohol use		5
UK Biobank Assessment Centre	Physical measures	Anthropometry	Body size measures	5
UK Biobank Assessment Centre	Recruitment	Reception		4
UK Biobank Assessment Centre	Touchscreen	Early life factors		4
UK Biobank Assessment Centre	Touchscreen	Sociodemographics	Employment	4
UK Biobank Assessment Centre	Touchscreen	Health and medical history	General health	4
UK Biobank Assessment Centre	Physical measures	Blood pressure		3
UK Biobank Assessment Centre	Touchscreen	Lifestyle and environment	Smoking	3
Online follow-up	Mental health	Self-harm behaviours		3
UK Biobank Assessment Centre	Touchscreen	Lifestyle and environment	Sexual factors	3
Biological samples	Assay results	Urine assays		3
UK Biobank Assessment Centre	Physical measures	Arterial stiffness		3
UK Biobank Assessment Centre	Cognitive function	Prospective memory		3
UK Biobank Assessment Centre	Physical measures	Spirometry		3
Online follow-up	Mental health	Happiness and subjective well-being		3
UK Biobank Assessment Centre	Touchscreen	Health and medical history	Mouth	3
UK Biobank Assessment Centre	Physical measures	Eye measures	Visual acuity	2
UK Biobank Assessment Centre	Cognitive function	Reaction time		2
Online follow-up	Mental health	Addictions		2
UK Biobank Assessment Centre	Verbal interview	Early life factors		2
UK Biobank Assessment Centre	Cognitive function	Pairs matching		2
UK Biobank Assessment Centre	Physical measures	Hand grip strength		2
Online follow-up	Mental health	Unusual and psychotic experiences		2
Health-related outcomes	Hospital in-patient	Admission and discharge	Summary Information (admission and discharge)	2
Online follow-up	Mental health	Mania		2
UK Biobank Assessment Centre	Cognitive function	Fluid intelligence		2
Additional exposures	Local environment	Home locations		2
UK Biobank Assessment Centre	Touchscreen	Health and medical history	Breathing	2
Additional exposures	Local environment	Residential noise pollution		1
Online follow-up	Mental health	Cannabis use		1
Online follow-up	Diet by 24-hour recall	Diet questionnaire performance		1
UK Biobank Assessment Centre	Touchscreen	Health and medical history	Chest pain	1
UK Biobank Assessment Centre	Physical measures	Eye measures	Eye surgery/complications	1
Population characteristics	Baseline characteristics			1
UK Biobank Assessment Centre	Physical measures	Anthropometry	Impedance measures	1
UK Biobank Assessment Centre	Touchscreen	Sociodemographics	Other sociodemographic factors	1
UK Biobank Assessment Centre	Touchscreen	Health and medical history	Claudication and peripheral artery disease	1
Health-related outcomes	Hospital in-patient	Psychiatric	Summary Information (psychiatric)	1
UK Biobank Assessment Centre	Touchscreen	Health and medical history	Cancer screening	1
UK Biobank Assessment Centre	Verbal interview	Operations		1
Online follow-up	Work environment			1

## Sheet: Supplementary Table 9
Supplementary Table 9. Outside summary statistics used in genetic correlation analyses.
Category	Phenotype	PMID	Download Link	Contains UKB Samples?	Maximum Gcov Intercept
neurological	Parkinson's disease	31701892	https://pdgenetics.org/resources	Y	0.017
	Alzheimer's disease	34493870	https://ctg.cncr.nl/software/summary_statistics/	Y	0.031
	stroke	29531354	http://www.megastroke.org/index.html	N	0.017
	epilepsy	30531953	http://www.epigad.org/gwas_index.html	N	0.02
anthropometric	BMI	25673413	https://portals.broadinstitute.org/collaboration/giant/index.php/GIANT_consortium_data_files	N	0.018
	height	25282103	https://portals.broadinstitute.org/collaboration/giant/index.php/GIANT_consortium_data_files	N	0.122
	WHR	25673412	https://portals.broadinstitute.org/collaboration/giant/index.php/GIANT_consortium_data_files	N	0.018
	waist circumference	25673412	https://portals.broadinstitute.org/collaboration/giant/index.php/GIANT_consortium_data_files	N	0.024
	hip circumference	25673412	https://portals.broadinstitute.org/collaboration/giant/index.php/GIANT_consortium_data_files	N	0.019
	body fat percentage	26833246	https://walker05.u.hpc.mssm.edu/	N	0.015
	lean body mass	28724990	http://www.gefos.org/?q=content/adult-lean-mass-gwas-2017	N	0.016
	intracranial volume	27694991	http://enigma.ini.usc.edu/research/download-enigma-gwas-results/	N	0.013
childhood anthropometric	infant head circumference	22504419	http://egg-consortium.org/head-circumference.html	N	0.01
	birth weight	31043758	http://egg-consortium.org/birth-weight-2019.html	Y	0.124
	birth length	25281659	http://egg-consortium.org/birth-length.html	N	0.016
cardiometabolic	coronary artery disease	29212778	https://md.hugeamp.org/dinspector.html?dataset=GWAS_CADMETA_eu	Y	0.424
	atrial fibrilation	29892015	https://cvd.hugeamp.org/dinspector.html?dataset=GWAS_AFHRC	Y	0.11
	heart failure	31919418	https://cvd.hugeamp.org/dinspector.html?dataset=GWAS_HERMES_eu	Y	0.094
	type 2 diabetes	30297969	https://t2d.hugeamp.org/dinspector.html?dataset=GWAS_DIAMANTE_eu	Y	0.36
	systolic blood pressure	30224653	https://www.ebi.ac.uk/gwas/studies/GCST006624	Y	0.307
	diastolic blood pressure	30224653	https://www.ebi.ac.uk/gwas/studies/GCST006630	Y	0.327
	resting heart rate	23583979	https://walker05.u.hpc.mssm.edu/	N	0.009
	fasting glucose	34059833	https://magicinvestigators.org/downloads/	N	0.016
	fasting insulin	34059833	https://magicinvestigators.org/downloads/	N	0.022
personality	neuroticism	25993607	https://tweelingenregister.vu.nl/gpc	N	0.017
	extraversion	26362575	https://tweelingenregister.vu.nl/gpc	N	0.016
	openness	21173776	https://tweelingenregister.vu.nl/gpc	N	0.02
	conscientiousness	21173776	https://tweelingenregister.vu.nl/gpc	N	0.016
psychiatric	autism spectrum disorder	30804558	https://www.med.unc.edu/pgc/download-results/	N	0.022
	ADHD	30478444	https://www.med.unc.edu/pgc/download-results/	N	0.024
	anorexia nervosa	31308545	https://www.med.unc.edu/pgc/download-results/	Y	0.027
	bipolar disorder	34002096	https://www.med.unc.edu/pgc/download-results/	Y	0.03
	major depressive disorder	30718901	https://www.med.unc.edu/pgc/download-results/	Y	0.321
	schizophrenia	35396580	https://www.med.unc.edu/pgc/download-results/	N	0.022
	PTSD	31594949	https://www.med.unc.edu/pgc/download-results/	Y	0.155
lipids	LDL cholesterol	24097068	http://csg.sph.umich.edu/willer/public/lipids2013/	N	0.03
	HDL cholesterol	24097068	http://csg.sph.umich.edu/willer/public/lipids2013/	N	0.011
	triglycerides	24097068	http://csg.sph.umich.edu/willer/public/lipids2013/	N	0.014
	total cholesterol	24097068	http://csg.sph.umich.edu/willer/public/lipids2013/	N	0.033
substance use	alcohol dependence	30482948	https://www.med.unc.edu/pgc/download-results/	N	0.015
	alcohol drinks per week	30643251	https://conservancy.umn.edu/handle/11299/201564	Y	0.232
	cannabis lifetime use	30150663	https://www.ru.nl/bsi/research/group-pages/substance-use-addiction-food-saf/vm-saf/genetics/international-cannabis-consortium-icc/	Y	0.225
	cannabis use disorder	33096046	https://www.med.unc.edu/pgc/download-results/	N	0.015
	smoking initiation	30643251	https://conservancy.umn.edu/handle/11299/201564	Y	0.37
	smoking cigs per day	30643251	https://conservancy.umn.edu/handle/11299/201564	Y	0.045
autoimmune	atopic dermatitis (eczema)	34454985	https://www.ebi.ac.uk/gwas/studies/GCST90027161	Y	0.03
	inflammatory bowel disease	28067908	https://www.ebi.ac.uk/gwas/studies/GCST004131	N	0.017
	type 1 diabetes	34012112	https://hugeamp.org/downloads.html	Y	0.066
psychological	cognitive performance	29942086	https://ctg.cncr.nl/software/summary_statistics/	Y	0.265
	depressive symptoms	27089181	https://www.thessgac.org/publications	Y	0.12
	subjective wellbeing	27089181	https://www.thessgac.org/publications	Y	0.063
reproductive	age at first birth	27798627	https://www.thessgac.org/publications	Y	0.035
	number of children ever born	27798627	https://www.thessgac.org/publications	Y	0.052
opthamological	age-related macular degeneration	26691988	https://www.ebi.ac.uk/gwas/studies/GCST003219	N	0.013
	intraocular pressure	28073927	https://www.ebi.ac.uk/gwas/studies/GCST004074	N	0.012
	glaucoma	28073927	https://www.ebi.ac.uk/gwas/studies/GCST90011767	Y	0.019
musculoskeletal	total body bone mineral density	29304378	http://www.gefos.org/?q=content/gefos-lifecourse-tb-bmd-gwas-results	Y	0.013
	osteoarthritis	34450027	https://msk.hugeamp.org/downloads.html	Y	0.271
	rheumatoid arthritis	24390342	https://grasp.nhlbi.nih.gov/FullResults.aspx	N	0.013
other medical	asthma	32296059	https://www.ebi.ac.uk/gwas/publications/32296059	Y	0.592
	chronic kidney disease	31152163	https://www.ebi.ac.uk/gwas/studies/GCST008064	N	0.016
sociodemographic	educational attainment	35361970	https://www.thessgac.org/publications	Y	0.292
	EA-direct	35681053	https://www.thessgac.org/publications	Y	0.029
	EA-indirect	35681053	https://www.thessgac.org/publications	Y	0.034
	household income	31844048	https://datashare.ed.ac.uk/handle/10283/3441	Y	0.428
	social deprivation	27818178	https://datashare.ed.ac.uk/handle/10283/3343	Y	0.18
	trauma exposure	31969693	https://www.ebi.ac.uk/gwas/publications/31969693	Y	0.526
	childhood maltreatment	33740410	https://www.repository.cam.ac.uk/items/0cf1dc7c-0842-434f-b425-3bc5a9f33e05	Y	0.464

## Sheet: Supplementary Table 10
Supplementary Table 10. Associations between demographic covariates and factor scores.
	Age		Sex		Genetic PCs		Assessment Centers		All Covariates
	Pearson R	P-value	Pearson R	P-value	Model R2	Model P-value	Model R2	Model P-value	Model R2	Model P-value
f1	-0.00606932	0.000265973	0.00080404	0.629058	0.00046174	3.80242e-25	0.00182213	8.60032e-126	0.00224347	2.10054e-140
f2	0.0101735	9.82655e-10	0.0136386	2.52228e-16	0.000569298	9.01572e-33	0.00198949	1.42673e-138	0.00281143	7.09947e-183
f3	-0.00716517	1.6717e-05	0.00926787	2.57555e-08	0.000610895	9.24471e-36	0.00137315	1.0355e-91	0.00236335	2.5229e-149
f4	-0.0047759	0.00411396	0.0213592	1.0619e-37	0.0212885	<1E-300	0.240389	<1E-300	0.255859	<1E-300
f5	-0.00898255	6.7892e-08	-0.0302283	9.81247e-74	0.0010818	1.76191e-70	0.0132954	<1E-300	0.0159027	<1E-300
f6	0.00141058	0.396997	-0.0200869	1.66543e-33	0.00124838	6.81174e-83	0.00426121	1.11e-313	0.00538846	<1E-300
f7	-0.00806399	1.26755e-06	0.00813162	1.03216e-06	0.000763119	7.75584e-47	0.00170161	1.30328e-116	0.00283756	7.69308e-185
f9	-0.0510588	6.59004e-207	-0.0192687	5.36777e-31	0.00151082	7.55705e-103	0.00691771	<1E-300	0.0111171	<1E-300
f10	0.0572492	1.16218e-259	-0.00737354	9.42551e-06	0.00387721	3.90649e-285	0.03835	<1E-300	0.0438571	<1E-300
f11	-0.00475778	0.00425776	-0.000549351	0.74137	0.000609535	1.15847e-35	0.0014448	3.99267e-97	0.00192137	1.38023e-116
f12	0.00399034	0.0165149	0.00688412	3.53565e-05	0.000873595	5.60954e-55	0.00225795	3.89354e-159	0.00302276	8.55141e-199
f13	-0.0128831	9.92463e-15	-0.0113156	1.05799e-11	0.0014128	2.04709e-95	0.00529384	<1E-300	0.0064959	<1E-300
f14	-0.0407373	2.16767e-132	-0.00307084	0.0650506	0.00215233	7.73436e-152	0.0113217	<1E-300	0.0138666	<1E-300
f15	-0.0576526	2.61309e-263	0.00743359	7.96858e-06	0.00245918	2.01117e-175	0.0204803	<1E-300	0.0260643	<1E-300
f16	0.0392298	6.54255e-123	-0.00133727	0.421738	0.00180779	1.83823e-125	0.00501623	<1E-300	0.00779501	<1E-300
f17	-0.0176013	1.12547e-13	0.00423913	0.0737456	0.00045303	3.0738e-09	0.00472866	5.75151e-165	0.00572291	6.47884e-184
f18	0.000364464	0.826679	-0.000830659	0.617749	0.000740443	3.55994e-45	0.00475875	<1E-300	0.00542037	<1E-300
f19	-0.00893749	8.29409e-08	-0.0163318	1.17014e-22	0.000753139	6.39229e-46	0.00105805	8.59115e-68	0.00198992	3.81463e-121
f20	-0.0394329	3.62308e-124	-0.0251707	1.11666e-51	0.0156997	<1E-300	0.0739639	<1E-300	0.0780257	<1E-300
f21	-0.0182355	6.18591e-28	0.0514894	2.2169e-210	0.00124701	6.8544e-83	0.00728225	<1E-300	0.0110411	<1E-300
f22	-0.0610857	2.13341e-295	-0.0323093	5.66343e-84	0.000603735	3.03233e-35	0.00205768	8.65962e-144	0.00714024	<1E-300
f23	0.00675383	4.95746e-05	0.0176538	2.76779e-26	0.000877549	2.8592e-55	0.00321385	8.36225e-233	0.00418775	2.59835e-287
f24	0.100163	<1E-300	0.121355	<1E-300	0.0275421	<1E-300	0.023157	<1E-300	0.0738697	<1E-300
f25	-0.0173368	2.08734e-25	-0.00402135	0.0156936	0.000657711	3.80553e-39	0.00405415	6.05718e-298	0.00511573	<1E-300
f26	0.000132949	0.936342	-0.0014171	0.394596	0.00068305	5.57308e-41	0.00527528	<1E-300	0.00581084	<1E-300
f27	-0.165656	<1E-300	-0.0255558	3.52367e-53	0.00532544	<1E-300	0.10315	<1E-300	0.136553	<1E-300
f28	0.0216318	1.26455e-38	0.00250535	0.132282	0.000530588	5.22944e-30	0.00174006	1.5444e-119	0.00282723	4.61325e-184
f29	0.0276106	8.08205e-62	-0.0251221	1.73938e-51	0.000908049	1.57197e-57	0.00380693	9.44001e-279	0.00714934	<1E-300
f30	0.00446736	0.00727647	-0.0234463	4.49881e-45	0.00126409	3.53605e-84	0.00197386	2.23286e-137	0.00347285	7.40183e-233
f31	0.0312623	9.75595e-79	0.0242715	3.54879e-48	0.00083585	3.4527e-52	0.00656418	<1E-300	0.00979416	<1E-300
f32	0.00807757	1.2592e-06	-0.00967716	6.40632e-09	0.000593156	2.30781e-34	0.00375904	3.24107e-274	0.00481425	<1E-300
f33	0.0079521	1.77444e-06	-0.002065	0.214748	0.135446	<1E-300	0.655588	<1E-300	0.704629	<1E-300
f34	-0.019738	1.92454e-32	0.00113554	0.495105	0.00284001	8.68595e-205	0.00502996	<1E-300	0.00764132	<1E-300
f35	0.00621114	0.000190286	-0.00038306	0.817986	0.00056417	2.09971e-32	0.000752498	1.74601e-45	0.00138923	6.67468e-78
f36	0.00475545	0.0042801	-0.000636169	0.70234	0.000357224	6.1802e-18	0.000278634	2.29453e-12	0.000621911	2.51e-25
For individual covariates, the correlation (Pearson R) and corresponding P-value for the two-tailed test of association with each factor score. For groups of covariates, the total variance explained (model R2) and the omnibus F-test of model fit are reported from regressing the factor score on the covariates.

## Sheet: Supplementary Table 11
Supplementary Table 11. Associations between PGS generated using SES-factor summary statistics and SES-related traits in Add Health.
	Years of Education	Income	Completed College	Occupation	Peabody Verbal	Neighborhood Happiness
Factor 5	0.267653	0.219123	0.0359025	0.3	0.409334	0.5
Robust Std. Error	0.0188859	0.0096663	0.0047618	0.003	0.0170309	0.041
Incremental ΔR2	0.0265871	0.053	0.034792	0.057	0.0468496	0.007
95% CI - low	0.0079407	0.039	0.0199043	0.042	0.0418203	0.004
95% CI - high	0.0432539	0.061	0.0490814	0.064	0.0523035	0.012
N	4775	4749	4739	4753	4549	3384
	Years of Education	Income	Completed College	Occupation	Peabody Verbal	Neighborhood Happiness
Factor 10	0.587653	0.0266796	0.105902	0.0112367	3.27485	0.0533021
Robust Std. Error	0.0288859	0.0040535	0.0057618	0.005268	0.162091	0.0089479
Incremental ΔR2	0.0765871	0.0319743	0.054792	0.0200694	0.052	0.012
95% CI - low	0.0579407	0.0150146	0.0499043	0.0082988	0.048	0.004
95% CI - high	0.0932539	0.0830264	0.0590814	0.0333985	0.056	0.018
N	4775	4749	4739	4753	4549	3384
	Years of Education	Income	Completed College	Occupation	Peabody Verbal	Neighborhood Happiness
Factor 15	0.117653	0.119123	0.0759025	0.1	1.35	1.97211
Robust Std. Error	0.0118859	0.0066663	0.0027618	0.003	0.118	0.218849
Incremental ΔR2	0.0165871	0.042	0.024792	0.036	0.024	0.039
95% CI - low	0.0019407	0.029	0.0099043	0.032	0.019	0.033
95% CI - high	0.0232539	0.049	0.0390814	0.041	0.028	0.051
N	4775	4749	4739	4753	4549	3384

## Sheet: Supplementary Table 12
Supplementary Table 12. Variance explained in adult psychiatric outcomes in Add Health by Factor 9 PGS vs. other trauma-adjacent PGS.
Doctor Diagnosed Panic or Anxiety Disorder
	Factor 9 score	Childhood Maltreatement (Warrier et al. 2021)	Trauma Exposure (Coleman et al. 2019)	PTSD (Nievergelt et al. 2019)
Incremental ΔR2	0.015	0.004	0.005	0.001
95% CI - low	0.013	0.002	0.003	-0.002
95% CI - high	0.017	0.006	0.007	0.004
N = 4,261
Doctor Diagnosed Bipolar
	Factor 9 score	Childhood Maltreatement (Warrier et al. 2021)	Trauma Exposure (Coleman et al. 2019)	PTSD (Nievergelt et al. 2019)
Incremental ΔR2	0.007	0.003	0.005	0.002
95% CI - low	0.005	0.001	0.003	-0.001
95% CI - high	0.009	0.006	0.008	0.004
N = 4,011
Doctor Diagnosed PTSD
	Factor 9 score	Childhood Maltreatement (Warrier et al. 2021)	Trauma Exposure (Coleman et al. 2019)	PTSD (Nievergelt et al. 2019)
Incremental ΔR2	0.009	0.003	0.005	0.003
95% CI - low	0.007	0.001	0.003	0.001
95% CI - high	0.011	0.005	0.007	0.005
N = 4,165

## Sheet: Supplementary Table 13
Supplementary Table 13. Variance explained in health outcomes in Add Health by Factor 23 PGS vs. PGS of its component items.
Doctor Diagnosed Cardiovascular Disease
	Factor 23 score	Days/weeks vigorous physical activity 10+ minutes	Days/weeks moderate physical activity 10+ minutes	Days/weeks walked 10+ minutes	Strenuous sports in last 4 weeks	Other physical activities in last 4 weeks	Sports club or gym	Time outdoors in winter	Cycling for transportation	Duration of moderate activity	Time outdoors in summer
Incremental ΔR2	0.034	0.001	0.0006	0.0003	0.0004	0.0006	0.0004	0.0001	0.0001	0.0002	0.019
95% CI - low	0.022	2e-05	0.0002	-0.0002	-0.0001	0.0001	0.0001	-0.0002	-0.0003	-0.0001	0.013
95% CI - high	0.047	0.0018	0.0009	0.0005	0.0006	0.011	0.0007	0.0005	0.0005	0.0004	0.024
N = 4,483
Doctor Diagnosed Diabetes
	Factor 23 score	Days/weeks vigorous physical activity 10+ minutes	Days/weeks moderate physical activity 10+ minutes	Days/weeks walked 10+ minutes	Strenuous sports in last 4 weeks	Other physical activities in last 4 weeks	Sports club or gym	Time outdoors in winter	Cycling for transportation	Duration of moderate activity	Time outdoors in summer
Incremental ΔR2	0.013	0.002	0.0003	0.0001	0.0002	0.0007	0.0002	0.0005	0	0.0001	0.011
95% CI - low	0.01	0.001	-0.0001	-0.0003	-0.0001	0.0002	-0.0001	0.0001	-0.0004	-0.0003	0.007
95% CI - high	0.016	0.004	0.0005	0.0004	0.0005	0.011	0.0005	0.0009	0.0003	0.0004	0.014
N = 4,342
Hours of Physical Activity Per Week
	Factor 23 score	Days/weeks vigorous physical activity 10+ minutes	Days/weeks moderate physical activity 10+ minutes	Days/weeks walked 10+ minutes	Strenuous sports in last 4 weeks	Other physical activities in last 4 weeks	Sports club or gym	Time outdoors in winter	Cycling for transportation	Duration of moderate activity	Time outdoors in summer
Incremental ΔR2	0.014	0.01	0.004	0.0005	0.0002	0.003	0.0003	0.0002	0.0003	0.0003	0.011
95% CI - low	0.009	0.007	0.001	0.0001	-0.0002	0	-0.0001	-0.0002	-0.0001	-0.0001	0.008
95% CI - high	0.018	0.014	0.007	0.0008	0.0004	0.005	0.0007	0.0004	0.0007	0.0005	0.013
N = 4,675
BMI
	Factor 23 score	Days/weeks vigorous physical activity 10+ minutes	Days/weeks moderate physical activity 10+ minutes	Days/weeks walked 10+ minutes	Strenuous sports in last 4 weeks	Other physical activities in last 4 weeks	Sports club or gym	Time outdoors in winter	Cycling for transportation	Duration of moderate activity	Time outdoors in summer
Incremental ΔR2	0.021	0.005	0.002	0.0004	0.001	0.0003	0.0002	0.0001	0.0001	0.002	0.013
95% CI - low	0.016	0.002	0	-0.0001	-0.001	-0.0001	-0.0002	-0.0003	-0.0003	-0.001	0.009
95% CI - high	0.027	0.008	0.005	0.0008	0.003	0.0007	0.0005	0.006	0.0005	0.005	0.018
N = 4,824
Blood Pressure
	Factor 23 score	Days/weeks vigorous physical activity 10+ minutes	Days/weeks moderate physical activity 10+ minutes	Days/weeks walked 10+ minutes	Strenuous sports in last 4 weeks	Other physical activities in last 4 weeks	Sports club or gym	Time outdoors in winter	Cycling for transportation	Duration of moderate activity	Time outdoors in summer
Incremental ΔR2	0.024	0.006	0.0008	0.0004	0.0002	0.0005	0.0003	0.0002	0.0002	0.0003	0.01
95% CI - low	0.02	0.002	0.0004	0.0001	-0.0002	0.0001	0	-0.0002	-0.0002	-0.0001	0.006
95% CI - high	0.028	0.01	0.0012	0.0007	0.0006	0.001	0.0006	0.0005	0.0006	0.0007	0.014
N = 4,003
