# Supplementary material for: Principled distillation of UK Biobank phenotype data reveals underlying structure in human variation
Source: Nat Hum Behav. 2024 Jul 4;8(8):1599–615. doi: 10.1038/s41562-024-01909-5 (PMC11343713; doi:10.1038/s41562-024-01909-5)
Supplement: Supplementary file 5 — Items and loadings from confirmatory factor analysis (CFA). [file 41562_2024_1909_MOESM5_ESM.xlsx]

## Sheet: Caption
Supplementary Table 5: Items and loadings from confirmatory factor analysis (CFA)
For each factor, loadings with estimated robust (scaled-shifted) standard errors and resulting Z-scores and two-tailed P-values from CFA fitted with DWLS in the imputed core data training subgroup (N=33,802). Item codes are reported from UK Biobank prepended with the letter X. Codes for binarized categorical items are appended with an underscore and the response value treated as a postive respons…

## Sheet: Factor 1
Item	Item Name	Est	SE	Z	P
X20509	Recent inability to stop or control worrying	0.825	0.003	253.007	<5E-308
X20516	Recent restlessness	0.81	0.007	119.842	<5E-308
X20520	Recent worrying too much about different things	0.8	0.003	255.934	<5E-308
X20506	Recent feelings or nervousness or anxiety	0.76	0.004	215.934	<5E-308
X20515	Recent trouble relaxing	0.758	0.003	219.286	<5E-308
X20518	Recent changes in speed/amount of moving or speaking	0.725	0.01	73.061	<5E-308
X20512	Recent feelings of foreboding	0.693	0.005	143.532	<5E-308
X20510	Recent feelings of depression	0.646	0.005	134.224	<5E-308
X20505	Recent easy annoyance or irritability	0.642	0.005	131.792	<5E-308
X20514	Recent lack of interest or pleasure in doing things	0.615	0.005	117.286	<5E-308
X20507	Recent feelings of inadequacy	0.568	0.005	106.435	<5E-308
X20508	Recent trouble concentrating on things	0.559	0.006	99.518	<5E-308
X20513	Recent thoughts of suicide or self-harm	0.498	0.009	52.483	<5E-308
X20519	Recent feelings of tiredness or low energy	0.495	0.005	101.019	<5E-308
X20517	Trouble falling or staying asleep, or sleeping too much	0.447	0.005	84.604	<5E-308
X20511	Recent poor appetite or overeating	0.441	0.006	68.05	<5E-308
X20425	Ever worried more than most people would in similar situation	0.434	0.006	68.768	<5E-308
X20498	Felt very upset when reminded of stressful experience in past month	0.409	0.006	72.153	<5E-308
X20497	Repeated disturbing thoughts of stressful experience in past month	0.409	0.006	67.346	<5E-308
X20544_1	Mental health problems ever diagnosed by a professional: Social anxiety or social phobia	0.399	0.021	19.384	1.05332e-83
X20458	General happiness (reverse-coded)	0.394	0.005	83.013	<5E-308
X20495	Avoided activities or situations because of previous stressful experience in past month	0.363	0.007	54.28	<5E-308
X2070	Frequency of tenseness / restlessness in last 2 weeks	0.317	0.007	47.05	<5E-308
X20544_6	Mental health problems ever diagnosed by a professional: Panic attacks	0.302	0.013	23.054	1.34111e-117
X1980	Worrier / anxious feelings	0.293	0.007	41.269	<5E-308
X20487	Felt hated by family member as a child	0.273	0.01	26.972	3.14956e-160
X1990	Tense / 'highly strung'	0.27	0.008	32.242	4.55442e-228
X2030	Guilty feelings	0.269	0.007	36.559	1.28292e-292
X20459	General happiness with own health (reverse-coded)	0.267	0.005	51.81	<5E-308
X20460	Belief that own life is meaningful	-0.263	0.005	-48.935	<5E-308
X1920	Mood swings	0.259	0.007	37.818	<5E-308
X20544_15	Mental health problems ever diagnosed by a professional: Anxiety, nerves or generalized anxiety disorder	0.258	0.008	30.563	3.79928e-205
X20502	Ever had period extreme irritability	0.258	0.007	35.36	7.03815e-274
X20501	Ever had period of mania / excitability	0.257	0.014	18.402	1.26604e-75
X20421	Ever felt worried, tense, or anxious for most of a month or longer	0.255	0.007	36.621	1.32506e-293
X1930	Miserableness	0.254	0.007	36.887	7.46772e-298
X2080	Frequency of tiredness / lethargy in last 2 weeks	0.25	0.006	41.655	<5E-308
X20521	Belittlement by partner or ex-partner as an adult	0.236	0.008	27.974	3.36678e-172
X1970	Nervous feelings	0.236	0.008	29.671	1.81795e-193
X1960	Fed-up feelings	0.23	0.007	33.264	1.28092e-242
X2010	Suffer from 'nerves'	0.228	0.008	28.282	5.75432e-176
X1950	Sensitivity / hurt feelings	0.22	0.007	29.95	4.3999e-197
X20479	Ever thought that life not worth living	0.219	0.006	33.967	6.84445e-253
X2000	Worry too long after embarrassment	0.216	0.007	29.438	1.79323e-190
X2050	Frequency of depressed mood in last 2 weeks	0.213	0.007	31.272	1.12152e-214
X1200	Sleeplessness / insomnia	0.21	0.007	32.224	8.14048e-228
X1940	Irritability	0.209	0.008	26.857	6.98738e-159
X20441	Ever had prolonged loss of interest in normal activities	0.198	0.006	30.797	2.87437e-208
X2060	Frequency of unenthusiasm / disinterest in last 2 weeks	0.185	0.007	26.132	1.57876e-150
X2178	Overall health rating (reverse-coded)	0.174	0.006	28.61	5.04552e-180
X4548	Health satisfaction (reverse-coded)	0.159	0.006	28.01	1.22748e-172
X20500	Ever suffered mental distress preventing usual activities	0.148	0.007	22.62	2.7548e-113
X20446	Ever had prolonged feelings of sadness or depression	0.146	0.007	22.022	1.77265e-107
X4526	Happiness (reverse-coded)	0.142	0.006	25.374	4.88457e-142
X2020	Loneliness, isolation	0.13	0.008	16.013	1.03687e-57
X20499	Ever sought or received professional help for mental distress	0.124	0.006	19.152	9.314e-82
X20485	Ever contemplated self-harm	0.124	0.008	15.328	4.97056e-53
X20544_11	Mental health problems ever diagnosed by a professional: Depression	0.106	0.007	14.837	8.4449e-50
X20002_1286	Non-cancer illness code, self-reported: depression	0.098	0.011	8.87	7.31459e-19
X20489	Felt loved as a child	-0.086	0.006	-13.467	2.44604e-41

## Sheet: Factor 2
Item	Item Name	Est	SE	Z	P
X2050	Frequency of depressed mood in last 2 weeks	0.739	0.004	186.764	<5E-308
X1960	Fed-up feelings	0.738	0.004	179.223	<5E-308
X4526	Happiness (reverse-coded)	0.73	0.004	205.562	<5E-308
X2060	Frequency of unenthusiasm / disinterest in last 2 weeks	0.728	0.005	157.501	<5E-308
X1920	Mood swings	0.668	0.005	143.385	<5E-308
X1930	Miserableness	0.636	0.005	131.089	<5E-308
X2020	Loneliness, isolation	0.592	0.006	99.603	<5E-308
X2070	Frequency of tenseness / restlessness in last 2 weeks	0.591	0.005	112.832	<5E-308
X1940	Irritability	0.54	0.006	83.855	<5E-308
X4537	Work/job satisfaction (reverse-coded)	0.515	0.006	87.254	<5E-308
X1990	Tense / 'highly strung'	0.506	0.007	72.964	<5E-308
X2080	Frequency of tiredness / lethargy in last 2 weeks	0.502	0.005	109.486	<5E-308
X20458	General happiness (reverse-coded)	0.496	0.005	107.385	<5E-308
X20513	Recent thoughts of suicide or self-harm	0.472	0.011	44.117	<5E-308
X2030	Guilty feelings	0.47	0.006	74.534	<5E-308
X4570	Friendships satisfaction (reverse-coded)	0.467	0.005	87.568	<5E-308
X20514	Recent lack of interest or pleasure in doing things	0.465	0.007	70.233	<5E-308
X4548	Health satisfaction (reverse-coded)	0.455	0.005	98.771	<5E-308
X4559	Family relationship satisfaction (reverse-coded)	0.454	0.005	85.202	<5E-308
X1970	Nervous feelings	0.453	0.007	68.121	<5E-308
X1980	Worrier / anxious feelings	0.449	0.006	73.076	<5E-308
X20510	Recent feelings of depression	0.44	0.006	72.265	<5E-308
X2010	Suffer from 'nerves'	0.44	0.007	62.651	<5E-308
X4717	Shortness of breath walking on level ground	0.439	0.011	38.218	<5E-308
X2090	Seen doctor (GP) for nerves, anxiety, tension or depression	0.431	0.007	58.526	<5E-308
X4653	Ever highly irritable/argumentative for 2 days	0.428	0.008	53.566	<5E-308
X20507	Recent feelings of inadequacy	0.427	0.006	67.999	<5E-308
X1950	Sensitivity / hurt feelings	0.424	0.006	68.436	<5E-308
X6145_6	Illness, injury, bereavement, stress in last 2 years: Financial difficulties	0.421	0.01	43.379	<5E-308
X1170	Getting up in morning	-0.417	0.007	-63.469	<5E-308
X2178	Overall health rating (reverse-coded)	0.416	0.005	83.167	<5E-308
X20460	Belief that own life is meaningful	-0.409	0.005	-80.55	<5E-308
X2000	Worry too long after embarrassment	0.405	0.006	64.58	<5E-308
X20508	Recent trouble concentrating on things	0.403	0.007	58.301	<5E-308
X4581	Financial situation satisfaction (reverse-coded)	0.399	0.005	75.98	<5E-308
X20425	Ever worried more than most people would in similar situation	0.395	0.007	58.985	<5E-308
X20479	Ever thought that life not worth living	0.392	0.006	66.91	<5E-308
X20002_1286	Non-cancer illness code, self-reported: depression	0.389	0.01	37.848	<5E-308
X20505	Recent easy annoyance or irritability	0.388	0.007	56.325	<5E-308
X6159_5	Pain type(s) experienced in last month: Stomach or abdominal pain	0.385	0.013	29.473	6.38834e-191
X4631	Ever unenthusiastic/disinterested for a whole week	0.378	0.007	55.18	<5E-308
X20519	Recent feelings of tiredness or low energy	0.377	0.005	70.342	<5E-308
X20511	Recent poor appetite or overeating	0.372	0.007	52.31	<5E-308
X4598	Ever depressed for a whole week	0.371	0.007	51.145	<5E-308
X6159_1	Pain type(s) experienced in last month: Headache	0.36	0.01	35.934	8.99937e-283
X20544_11	Mental health problems ever diagnosed by a professional: Depression	0.355	0.007	50.104	<5E-308
X20459	General happiness with own health (reverse-coded)	0.352	0.005	74.691	<5E-308
X2100	Seen a psychiatrist for nerves, anxiety, tension or depression	0.351	0.009	37.665	<5E-308
X2110	Able to confide	-0.347	0.007	-47.456	<5E-308
X2335	Chest pain or discomfort	0.327	0.009	35.663	1.48169e-278
X20441	Ever had prolonged loss of interest in normal activities	0.324	0.006	50.471	<5E-308
X20502	Ever had period extreme irritability	0.323	0.007	47.694	<5E-308
X20517	Trouble falling or staying asleep, or sleeping too much	0.317	0.006	53.757	<5E-308
X20485	Ever contemplated self-harm	0.314	0.008	41.676	<5E-308
X1200	Sleeplessness / insomnia	0.312	0.006	51.179	<5E-308
X6159_3	Pain type(s) experienced in last month: Neck or shoulder pain	0.306	0.01	31.981	2.00365e-224
X4728	Leg pain on walking	0.305	0.01	31.608	2.86653e-219
X20509	Recent inability to stop or control worrying	0.305	0.007	43.555	<5E-308
X20515	Recent trouble relaxing	0.301	0.007	45.883	<5E-308
X20512	Recent feelings of foreboding	0.298	0.008	38.889	<5E-308
X20520	Recent worrying too much about different things	0.297	0.007	44.927	<5E-308
X1220	Daytime dozing / sleeping (narcolepsy)	0.297	0.009	31.809	4.86041e-222
X2257	Hearing difficulty/problems with background noise	0.296	0.008	38.794	<5E-308
X20506	Recent feelings or nervousness or anxiety	0.295	0.007	43.388	<5E-308
X20499	Ever sought or received professional help for mental distress	0.284	0.007	42.772	<5E-308
X20500	Ever suffered mental distress preventing usual activities	0.282	0.007	41.834	<5E-308
X6159_4	Pain type(s) experienced in last month: Back pain	0.278	0.009	29.69	1.0337e-193
X20446	Ever had prolonged feelings of sadness or depression	0.277	0.007	41.581	<5E-308
X20421	Ever felt worried, tense, or anxious for most of a month or longer	0.263	0.007	37.509	6.57048e-308
X6149_3	Mouth/teeth dental problems: Bleeding gums	0.251	0.011	22.898	4.86433e-116
X20544_15	Mental health problems ever diagnosed by a professional: Anxiety, nerves or generalized anxiety disorder	0.251	0.008	29.6	1.49426e-192
X1190	Nap during day	0.241	0.008	29.046	1.72863e-185
X2247_1	Hearing difficulty/problems: Yes	0.229	0.008	28.129	4.33029e-174
X4803_0	Tinnitus: No, never	-0.226	0.008	-27.771	9.71984e-170
X20489	Felt loved as a child	-0.222	0.006	-36.395	5.10739e-290
X20495	Avoided activities or situations because of previous stressful experience in past month	0.213	0.007	29.715	4.91515e-194
X6149_1	Mouth/teeth dental problems: Mouth ulcers	0.209	0.012	18.121	2.17604e-73
X20522	Been in a confiding relationship as an adult	-0.194	0.007	-28.556	2.36619e-179
X20497	Repeated disturbing thoughts of stressful experience in past month	0.189	0.007	28.127	4.5812e-174
X20498	Felt very upset when reminded of stressful experience in past month	0.186	0.006	29.404	4.88166e-190
X1160	Sleep duration	-0.177	0.008	-22.967	9.96595e-117
X1180	Morning/evening person (chronotype) (coded for tendency towards eveningness)	0.174	0.007	24.383	2.59076e-131
X1737	Childhood sunburn occasions	0.128	0.008	15.609	6.32201e-55
X1031	Frequency of friend/family visits (reverse-coded)	0.101	0.007	14.183	1.16747e-45

## Sheet: Factor 3
Item	Item Name	Est	SE	Z	P
X20003_1140921600	Treatment/medication code: citalopram	0.893	0.015	61.307	<5E-308
X2090	Seen doctor (GP) for nerves, anxiety, tension or depression	0.855	0.004	210.875	<5E-308
X20499	Ever sought or received professional help for mental distress	0.789	0.004	205.949	<5E-308
X4598	Ever depressed for a whole week	0.772	0.004	174.545	<5E-308
X20002_1287	Non-cancer illness code, self-reported: anxiety/panic attacks	0.746	0.019	40.143	<5E-308
X20544_11	Mental health problems ever diagnosed by a professional: Depression	0.73	0.005	158.317	<5E-308
X20500	Ever suffered mental distress preventing usual activities	0.723	0.004	171.281	<5E-308
X20002_1286	Non-cancer illness code, self-reported: depression	0.69	0.007	95.403	<5E-308
X20446	Ever had prolonged feelings of sadness or depression	0.685	0.004	152.843	<5E-308
X2100	Seen a psychiatrist for nerves, anxiety, tension or depression	0.667	0.006	113.232	<5E-308
X4631	Ever unenthusiastic/disinterested for a whole week	0.657	0.005	140.2	<5E-308
X20544_15	Mental health problems ever diagnosed by a professional: Anxiety, nerves or generalized anxiety disorder	0.65	0.006	109.604	<5E-308
X20441	Ever had prolonged loss of interest in normal activities	0.63	0.005	134.188	<5E-308
X20421	Ever felt worried, tense, or anxious for most of a month or longer	0.535	0.006	96.042	<5E-308
X20425	Ever worried more than most people would in similar situation	0.512	0.006	85.667	<5E-308
X20480	Ever self-harmed	0.51	0.012	42.995	<5E-308
X20544_6	Mental health problems ever diagnosed by a professional: Panic attacks	0.509	0.01	53.157	<5E-308
X20544_1	Mental health problems ever diagnosed by a professional: Social anxiety or social phobia	0.497	0.016	30.861	3.98801e-209
X4642	Ever manic/hyper for 2 days	0.421	0.013	33.315	2.34168e-243
X20485	Ever contemplated self-harm	0.393	0.007	58.273	<5E-308
X2492	Taking other prescription medications	0.378	0.009	41.504	<5E-308
X20501	Ever had period of mania / excitability	0.359	0.012	30.778	5.16246e-208
X20479	Ever thought that life not worth living	0.34	0.006	59.262	<5E-308
X135	Number of self-reported non-cancer illnesses	0.326	0.008	39.555	<5E-308
X2010	Suffer from 'nerves'	0.314	0.007	41.909	<5E-308
X1990	Tense / 'highly strung'	0.297	0.008	37.759	<5E-308
X20111_12	Illnesses of siblings: Severe depression	0.282	0.011	24.524	8.19423e-133
X1970	Nervous feelings	0.274	0.008	36.547	1.98994e-292
X1980	Worrier / anxious feelings	0.259	0.007	38.015	<5E-308
X1930	Miserableness	0.255	0.007	38.929	<5E-308
X1920	Mood swings	0.248	0.006	38.457	<5E-308
X20512	Recent feelings of foreboding	0.247	0.007	36.369	1.3162e-289
X20509	Recent inability to stop or control worrying	0.241	0.006	40.213	<5E-308
X4653	Ever highly irritable/argumentative for 2 days	0.23	0.008	29.822	2.02606e-195
X20495	Avoided activities or situations because of previous stressful experience in past month	0.228	0.007	33.958	9.29397e-253
X1950	Sensitivity / hurt feelings	0.228	0.007	32.49	1.47615e-231
X2030	Guilty feelings	0.227	0.007	31.626	1.62163e-219
X20498	Felt very upset when reminded of stressful experience in past month	0.223	0.006	38.197	<5E-308
X2070	Frequency of tenseness / restlessness in last 2 weeks	0.222	0.007	33.305	3.26829e-243
X20497	Repeated disturbing thoughts of stressful experience in past month	0.213	0.006	34.096	8.45503e-255
X20521	Belittlement by partner or ex-partner as an adult	0.212	0.007	29.589	2.06999e-192
X20520	Recent worrying too much about different things	0.207	0.006	35.685	6.75527e-279
X20506	Recent feelings or nervousness or anxiety	0.204	0.006	33.778	4.1502e-250
X20515	Recent trouble relaxing	0.2	0.006	34.49	1.13289e-260
X20502	Ever had period extreme irritability	0.185	0.007	26.413	9.71571e-154
X2050	Frequency of depressed mood in last 2 weeks	0.181	0.006	28.108	7.82143e-174
X2000	Worry too long after embarrassment	0.177	0.007	25.075	9.32099e-139
X2020	Loneliness, isolation	0.154	0.008	20.425	1.00259e-92
X2080	Frequency of tiredness / lethargy in last 2 weeks	0.152	0.006	26.149	1.01167e-150
X1960	Fed-up feelings	0.149	0.006	22.997	4.99488e-117
X2060	Frequency of unenthusiasm / disinterest in last 2 weeks	0.136	0.007	20.049	2.05943e-89
X20507	Recent feelings of inadequacy	0.124	0.006	19.957	1.30304e-88
X20510	Recent feelings of depression	0.065	0.006	10.863	1.72972e-27

## Sheet: Factor 4
Item	Item Name	Est	SE	Z	P
X20118_5	Home area population density - urban or rural: England/Wales - Urban - less sparse	0.974	0.001	666.035	<5E-308
X20118_7	Home area population density - urban or rural: England/Wales - Village - less sparse	-0.945	0.003	-338.068	<5E-308
X24003	Nitrogen dioxide air pollution; 2010	0.913	0.003	344.768	<5E-308
X20118_6	Home area population density - urban or rural: England/Wales - Town and Fringe - less sparse	-0.876	0.003	-315.395	<5E-308
X24004	Nitrogen oxides air pollution; 2010	0.838	0.002	495.954	<5E-308
X24016	Nitrogen dioxide air pollution; 2005	0.833	0.004	207.42	<5E-308
X24006	Particulate matter air pollution (pm2.5); 2010	0.808	0.003	267.254	<5E-308
X24019	Particulate matter air pollution (pm10); 2007	0.707	0.004	166.386	<5E-308
X24005	Particulate matter air pollution (pm10); 2010	0.619	0.004	171.044	<5E-308
X24013	Total traffic load on major roads	0.492	0.003	171.906	<5E-308
X189	Townsend deprivation index at recruitment	0.462	0.004	105.4	<5E-308
X670_1	Type of accommodation lived in: A house or bungalow	-0.399	0.007	-55.355	<5E-308
X6162_1	Types of transport used (excluding work): Car/motor vehicle	-0.395	0.006	-61.563	<5E-308
X20074	Home location at assessment - east co-ordinate (rounded)	0.391	0.004	86.981	<5E-308
X22702	Home location - east co-ordinate (rounded)	0.386	0.004	88.012	<5E-308
X6162_3	Types of transport used (excluding work): Public transport	0.378	0.006	66.63	<5E-308
X728	Number of vehicles in household	-0.336	0.005	-73.482	<5E-308
X24024	Average 24-hour sound level of noise pollution	0.334	0.004	79.655	<5E-308
X24008	Particulate matter air pollution 2.5-10um; 2010	0.315	0.004	75.144	<5E-308
X22704	Home location - north co-ordinate (rounded)	-0.315	0.005	-68.345	<5E-308
X6140_1	Heating type(s) in home: Gas central heating	0.233	0.009	26.803	2.98127e-158
X6139_3	Gas or solid-fuel cooking/heating: An open solid fuel fire that you use regularly in winter time	-0.222	0.008	-26.378	2.45058e-153
X6141_1	How are people in household related to participant: Husband, wife or partner	-0.221	0.007	-33.728	2.24723e-249
X20453	Ever taken cannabis	0.21	0.007	30.486	3.99534e-204
X6164_5	Types of physical activity in last 4 weeks: Heavy DIY (eg: weeding, lawn mowing, carpentry, digging)	-0.188	0.007	-27.011	1.09763e-160
X24011	Traffic intensity on the nearest major road	0.168	0.004	40.997	<5E-308
X6147_1	Reason for glasses/contact lenses: For short-sightedness, i.e. only or mainly for distance viewing such as driving, cinema etc (called 'myopia')	0.167	0.007	23.241	1.75424e-119
X2149	Lifetime number of sexual partners	0.164	0.006	27.053	3.52135e-161
X6162_2	Types of transport used (excluding work): Walk	0.154	0.007	22.744	1.64529e-114
X6139_1	Gas or solid-fuel cooking/heating: A gas hob or gas cooker	0.153	0.007	21.949	8.85274e-107
X129	Place of birth in UK - north co-ordinate	-0.117	0.004	-27.786	6.40419e-170
X130	Place of birth in UK - east co-ordinate	0.108	0.005	23.108	3.84731e-118

## Sheet: Factor 5
Item	Item Name	Est	SE	Z	P
X22606_2	Workplace very noisy: Often	0.746	0.005	144.146	<5E-308
X22609_2	Workplace very dusty: Often	0.723	0.007	110.969	<5E-308
X22607_2	Workplace very cold: Often	0.677	0.007	92.119	<5E-308
X22615_2	Workplace had a lot of diesel exhaust: Often	0.663	0.01	64.159	<5E-308
X4825	Noisy workplace	0.66	0.006	106.862	<5E-308
X22610_2	Workplace full of chemical or other fumes: Often	0.654	0.008	78.556	<5E-308
X22607_1	Workplace very cold: Sometimes	0.617	0.005	116.559	<5E-308
X22615_1	Workplace had a lot of diesel exhaust: Sometimes	0.616	0.007	82.289	<5E-308
X22608_2	Workplace very hot: Often	0.614	0.007	84.926	<5E-308
X22609_1	Workplace very dusty: Sometimes	0.594	0.006	97.768	<5E-308
X22610_1	Workplace full of chemical or other fumes: Sometimes	0.591	0.007	90.307	<5E-308
X22608_1	Workplace very hot: Sometimes	0.589	0.006	94.141	<5E-308
X22617_3311	Job SOC coding: NCOs and other ranks	0.579	0.014	40.867	<5E-308
X22613_2	Worked with paints, thinners or glues: Often	0.568	0.011	51.032	<5E-308
X22613_1	Worked with paints, thinners or glues: Sometimes	0.553	0.008	72.926	<5E-308
X22617_8139	Job SOC coding: Assemblers and routine operatives n.e.c.	0.497	0.017	29.326	4.83567e-189
X22620_1	Job involved shift work: Yes	0.47	0.007	69.187	<5E-308
X22611_2	Workplace had a lot of cigarette smoke from other people smoking: Often	0.467	0.008	59.489	<5E-308
X22606_1	Workplace very noisy: Sometimes	0.447	0.007	63.867	<5E-308
X22617_9139	Job SOC coding: Labourers in process and plant operations n.e.c.	0.43	0.019	22.173	6.25962e-109
X22617_9149	Job SOC coding: Other goods handling and storage occupations n.e.c.	0.424	0.017	24.227	1.15576e-129
X22614_1	Worked with pesticides: Sometimes	0.419	0.013	32.237	5.35189e-228
X22609_0	Workplace very dusty: Rarely/never	-0.402	0.008	-48.789	<5E-308
X6138_1	Qualifications: College or University degree	-0.387	0.006	-62.306	<5E-308
X20527	Been involved in combat or exposed to war-zone	0.385	0.014	27.376	5.2966e-165
X22615_0	Workplace had a lot of diesel exhaust: Rarely/never	-0.38	0.011	-33.494	5.8936e-246
X22610_0	Workplace full of chemical or other fumes: Rarely/never	-0.354	0.01	-35.088	1.02743e-269
X22616_1	Breathing problems during period of job: Yes	0.351	0.011	33.091	4.0041e-240
X22607_0	Workplace very cold: Rarely/never	-0.345	0.007	-46.951	<5E-308
X22613_0	Worked with paints, thinners or glues: Rarely/never	-0.323	0.011	-28.769	5.241e-182
X738	Average total household income before tax	-0.321	0.005	-59.479	<5E-308
X22606_0	Workplace very noisy: Rarely/never	-0.314	0.007	-42.181	<5E-308
X22599	Number of jobs held	0.299	0.006	49.554	<5E-308
X22608_0	Workplace very hot: Rarely/never	-0.295	0.007	-41.804	<5E-308
X22504	Bring up phlegm/sputum/mucus on most days	0.293	0.01	28.064	2.69562e-173
X22617_7111	Job SOC coding: Sales and retail assistants	0.287	0.011	25.543	6.56759e-144
X6138_5	Qualifications: NVQ or HND or HNC or equivalent	0.278	0.008	34.223	1.10007e-256
X22611_1	Workplace had a lot of cigarette smoke from other people smoking: Sometimes	0.278	0.007	37.987	<5E-308
X1279	Exposure to tobacco smoke outside home	0.266	0.009	30.795	3.05718e-208
X22502	Cough on most days	0.26	0.009	28.064	2.69562e-173
X20488	Physically abused by family as a child	0.257	0.008	32.227	7.38965e-228
X6138_2	Qualifications: A levels/AS levels or equivalent	-0.252	0.007	-37.167	2.32988e-302
X4581	Financial situation satisfaction (reverse-coded)	0.224	0.006	36.307	1.25461e-288
X6147_1	Reason for glasses/contact lenses: For short-sightedness, i.e. only or mainly for distance viewing such as driving, cinema etc (called 'myopia')	-0.22	0.008	-28.466	3.08897e-178
X20016	Fluid intelligence score	-0.219	0.005	-40.056	<5E-308
X1050	Time spend outdoors in summer	0.216	0.007	33.069	8.29574e-240
X20530	Witnessed sudden violent death	0.215	0.009	22.708	3.73456e-114
X20502	Ever had period extreme irritability	0.215	0.008	26.735	1.8452e-157
X4803_0	Tinnitus: No, never	-0.202	0.008	-25.397	2.72185e-142
X894	Duration of moderate activity	0.188	0.007	27.508	1.40848e-166
X2139	Age first had sexual intercourse	-0.184	0.005	-38.88	<5E-308
X4674	Private healthcare (reverse-coded)	0.176	0.007	24.202	2.11943e-129
X6160_1	Leisure/social activities: Sports club or gym	-0.175	0.008	-22.331	1.84747e-110
X874	Duration of walks	0.163	0.005	32.577	8.68436e-233
X1578	Average weekly champagne plus white wine intake	-0.156	0.007	-23.887	4.18065e-126
X5084	Spherical power (right)	0.144	0.005	26.167	6.3133e-151
X22501	Year ended full time education	-0.14	0.002	-89.707	<5E-308
X884	Number of days/week of moderate physical activity 10+ minutes	0.101	0.006	16.071	4.0746e-58

## Sheet: Factor 6
Item	Item Name	Est	SE	Z	P
X20160	Ever smoked	0.944	0.006	157.896	<5E-308
X22506_113	Tobacco smoking: Ex-smoker	0.91	0.006	152.364	<5E-308
X20453	Ever taken cannabis	0.513	0.007	78.745	<5E-308
X2149	Lifetime number of sexual partners	0.378	0.006	62.718	<5E-308
X2139	Age first had sexual intercourse	-0.292	0.004	-65.224	<5E-308
X20401	Ever addicted to any substance or behaviour	0.243	0.012	20.862	1.18607e-96
X20416	Frequency of consuming six or more units of alcohol	0.077	0.006	13.024	8.93642e-39

## Sheet: Factor 7
Item	Item Name	Est	SE	Z	P
X21001	Body mass index (BMI)	0.705	0.003	202.067	<5E-308
X49	Hip circumference	0.67	0.004	184.129	<5E-308
X48	Waist circumference	0.584	0.003	168.222	<5E-308
X4119	Ankle spacing width (right)	0.558	0.005	123.615	<5E-308
X4100	Ankle spacing width (left)	0.553	0.004	123.315	<5E-308
X21021	Pulse wave Arterial Stiffness index	0.535	0.004	145.964	<5E-308
X4196	Pulse wave peak to peak time	-0.512	0.004	-141.116	<5E-308
X4717	Shortness of breath walking on level ground	0.417	0.008	49.316	<5E-308
X23106	Impedance of whole body	-0.364	0.003	-108.911	<5E-308
X924	Usual walking pace	-0.334	0.006	-59.931	<5E-308
X20511	Recent poor appetite or overeating	0.315	0.008	40.967	<5E-308
X30240	Reticulocyte percentage	0.304	0.005	65.344	<5E-308
X30280	Immature reticulocyte fraction	0.297	0.005	58.581	<5E-308
X1210	Snoring	-0.291	0.007	-39.557	<5E-308
X2316	Wheeze or whistling in the chest in last year	0.274	0.008	33.279	7.77286e-243
X4728	Leg pain on walking	0.272	0.008	34.974	5.59154e-268
X30510	Creatinine (enzymatic) in urine	0.269	0.005	52.357	<5E-308
X2237	Plays computer games	0.255	0.008	32.562	1.41615e-232
X30530	Sodium in urine	0.237	0.005	44.014	<5E-308
X2178	Overall health rating (reverse-coded)	0.233	0.005	46.411	<5E-308
X4548	Health satisfaction (reverse-coded)	0.225	0.005	45.689	<5E-308
X1070	Time spent watching television (TV)	0.225	0.006	34.92	3.69637e-267
X6159_7	Pain type(s) experienced in last month: Knee pain	0.224	0.008	27.718	4.23739e-169
X1687	Comparative body size at age 10	0.223	0.006	34.665	2.65492e-263
X3062	Forced vital capacity (FVC)	-0.21	0.003	-63.686	<5E-308
X4079	Diastolic blood pressure, automated reading	0.201	0.005	41.702	<5E-308
X3063	Forced expiratory volume in 1-second (FEV1)	-0.18	0.004	-48.171	<5E-308
X30150	Eosinophill count	0.179	0.006	27.837	1.54765e-170
X1548	Variation in diet	0.178	0.007	26.298	2.02143e-152
X30000	White blood cell (leukocyte) count	0.174	0.004	44.029	<5E-308
X30520	Potassium in urine	0.172	0.006	30.364	1.64183e-202
X102	Pulse rate, automated reading	0.168	0.004	39.542	<5E-308
X20459	General happiness with own health (reverse-coded)	0.164	0.005	31.99	1.50204e-224
X2306	Weight change compared with 1 year ago	0.16	0.006	26.262	5.21351e-152
X1349	Processed meat intake	0.159	0.006	26.213	1.88923e-151
X4194	Pulse rate	0.149	0.004	35.41	1.19804e-274
X1697	Comparative height size at age 10	0.143	0.006	22.51	3.31271e-112
X4101	Heel broadband ultrasound attenuation (left)	0.141	0.005	28.213	4.05066e-175
X1359	Poultry intake	0.141	0.006	22.347	1.29134e-110
X4120	Heel broadband ultrasound attenuation (right)	0.132	0.005	26.142	1.21518e-150
X1080	Time spent using computer	0.128	0.007	19.363	1.58387e-83
X30040	Mean corpuscular volume	-0.121	0.006	-21.058	1.93159e-98
X20015	Sitting height	0.101	0.004	24.511	1.12761e-132
X1970	Nervous feelings	-0.099	0.008	-11.957	5.96792e-33
X4080	Systolic blood pressure, automated reading	0.09	0.005	18.159	1.08992e-73
X50	Standing height	0.083	0.003	23.706	3.1269e-124

## Sheet: Factor 9
Item	Item Name	Est	SE	Z	P
X20552_2	Behavioural and miscellaneous addictions: A behaviour	0.679	0.023	30.083	8.08601e-199
X20401	Ever addicted to any substance or behaviour	0.631	0.012	50.747	<5E-308
X20480	Ever self-harmed	0.629	0.011	56.663	<5E-308
X20463	Ever heard an un-real voice	0.608	0.021	28.36	6.30127e-177
X20487	Felt hated by family member as a child	0.608	0.007	90.447	<5E-308
X20531	Victim of sexual assault	0.591	0.01	61.868	<5E-308
X20523	Physical violence by partner or ex-partner as an adult	0.59	0.01	56.414	<5E-308
X20490	Sexually molested as a child	0.577	0.011	51.716	<5E-308
X20485	Ever contemplated self-harm	0.533	0.006	93.847	<5E-308
X20488	Physically abused by family as a child	0.531	0.009	59.111	<5E-308
X20471	Ever seen an un-real vision	0.528	0.017	31.234	3.6822e-214
X20521	Belittlement by partner or ex-partner as an adult	0.493	0.006	87.635	<5E-308
X4642	Ever manic/hyper for 2 days	0.48	0.012	38.839	<5E-308
X20513	Recent thoughts of suicide or self-harm	0.473	0.01	49.704	<5E-308
X20479	Ever thought that life not worth living	0.468	0.005	96.376	<5E-308
X20518	Recent changes in speed/amount of moving or speaking	0.455	0.011	42.852	<5E-308
X20501	Ever had period of mania / excitability	0.441	0.011	40.818	<5E-308
X20497	Repeated disturbing thoughts of stressful experience in past month	0.432	0.005	81.719	<5E-308
X20489	Felt loved as a child	-0.431	0.005	-85.61	<5E-308
X20498	Felt very upset when reminded of stressful experience in past month	0.424	0.005	87.181	<5E-308
X20411_0	Ever been injured or injured someone else through drinking alcohol: No	-0.42	0.017	-24.404	1.55089e-131
X20495	Avoided activities or situations because of previous stressful experience in past month	0.392	0.006	65.231	<5E-308
X20491	Someone to take to doctor when needed as a child	-0.39	0.011	-36.131	7.39681e-286
X20441	Ever had prolonged loss of interest in normal activities	0.388	0.005	72.575	<5E-308
X20405_0	Ever had known person concerned about, or recommend reduction of, alcohol consumption: No	-0.387	0.013	-29.248	4.76109e-188
X20525	Able to pay rent/mortgage as an adult	-0.372	0.011	-34.256	3.55053e-257
X6145_6	Illness, injury, bereavement, stress in last 2 years: Financial difficulties	0.368	0.009	38.816	<5E-308
X20446	Ever had prolonged feelings of sadness or depression	0.359	0.005	65.232	<5E-308
X20500	Ever suffered mental distress preventing usual activities	0.358	0.006	65.009	<5E-308
X20110_12	Illnesses of mother: Severe depression	0.358	0.015	24.601	1.23244e-133
X20511	Recent poor appetite or overeating	0.353	0.007	52.751	<5E-308
X20514	Recent lack of interest or pleasure in doing things	0.346	0.006	57.014	<5E-308
X20526	Been in serious accident believed to be life-threatening	0.343	0.013	26.13	1.66359e-150
X4836	Loud music exposure frequency	0.341	0.012	27.423	1.45875e-165
X2159	Ever had same-sex intercourse	0.34	0.016	20.882	7.80553e-97
X20508	Recent trouble concentrating on things	0.332	0.006	52.222	<5E-308
X20544_11	Mental health problems ever diagnosed by a professional: Depression	0.326	0.006	52.588	<5E-308
X2100	Seen a psychiatrist for nerves, anxiety, tension or depression	0.325	0.008	40.417	<5E-308
X20510	Recent feelings of depression	0.323	0.006	58.659	<5E-308
X20499	Ever sought or received professional help for mental distress	0.319	0.006	57.503	<5E-308
X20507	Recent feelings of inadequacy	0.312	0.006	54.085	<5E-308
X20544_1	Mental health problems ever diagnosed by a professional: Social anxiety or social phobia	0.31	0.019	16.217	3.82423e-59
X20453	Ever taken cannabis	0.305	0.01	31.31	3.41098e-215
X20529	Victim of physically violent crime	0.305	0.011	28.183	9.44874e-175
X20111_12	Illnesses of siblings: Severe depression	0.297	0.012	25.529	9.39519e-144
X2296	Falls in the last year	0.296	0.011	27.621	6.22642e-168
X20516	Recent restlessness	0.292	0.008	34.823	1.09143e-265
X2149	Lifetime number of sexual partners	0.292	0.008	36.48	2.30195e-291
X4653	Ever highly irritable/argumentative for 2 days	0.292	0.008	37.983	<5E-308
X4631	Ever unenthusiastic/disinterested for a whole week	0.289	0.006	48.052	<5E-308
X20519	Recent feelings of tiredness or low energy	0.289	0.005	55.219	<5E-308
X20502	Ever had period extreme irritability	0.27	0.006	42.322	<5E-308
X20530	Witnessed sudden violent death	0.266	0.012	22.103	2.9575e-108
X20459	General happiness with own health (reverse-coded)	0.248	0.005	48.924	<5E-308
X20002_1286	Non-cancer illness code, self-reported: depression	0.246	0.011	22.941	1.81216e-116
X20421	Ever felt worried, tense, or anxious for most of a month or longer	0.239	0.006	37.31	1.12981e-304
X4559	Family relationship satisfaction (reverse-coded)	0.239	0.006	43.089	<5E-308
X20458	General happiness (reverse-coded)	0.239	0.005	49.513	<5E-308
X2335	Chest pain or discomfort	0.238	0.009	25.986	7.12961e-149
X2257	Hearing difficulty/problems with background noise	0.224	0.007	30.96	1.86366e-210
X20544_6	Mental health problems ever diagnosed by a professional: Panic attacks	0.22	0.011	19.118	1.78835e-81
X20460	Belief that own life is meaningful	-0.22	0.005	-42.387	<5E-308
X4581	Financial situation satisfaction (reverse-coded)	0.219	0.005	41.421	<5E-308
X20517	Trouble falling or staying asleep, or sleeping too much	0.209	0.006	36.857	2.25912e-297
X2060	Frequency of unenthusiasm / disinterest in last 2 weeks	0.208	0.007	30.633	4.45155e-206
X2020	Loneliness, isolation	0.207	0.007	27.713	4.86811e-169
X22620_1	Job involved shift work: Yes	0.201	0.01	20.055	1.82544e-89
X2247_1	Hearing difficulty/problems: Yes	0.195	0.008	25.341	1.12929e-141
X20522	Been in a confiding relationship as an adult	-0.194	0.006	-30.805	2.24604e-208
X2040	Risk taking	0.192	0.01	18.716	3.66675e-78
X189	Townsend deprivation index at recruitment	0.19	0.007	26.052	1.27695e-149
X2050	Frequency of depressed mood in last 2 weeks	0.19	0.006	29.696	8.64832e-194
X4803_0	Tinnitus: No, never	-0.171	0.008	-22.716	3.11299e-114
X20414	Frequency of drinking alcohol	-0.17	0.008	-21.439	5.78433e-102
X1787	Maternal smoking around birth	0.169	0.01	16.836	1.32924e-63
X4570	Friendships satisfaction (reverse-coded)	0.166	0.006	28.439	6.66587e-178
X1558	Alcohol intake frequency. (reverse-coded)	0.164	0.008	21.231	4.94002e-100
X2139	Age first had sexual intercourse	-0.135	0.007	-20.826	2.51619e-96

## Sheet: Factor 10
Item	Item Name	Est	SE	Z	P
X6138_1	Qualifications: College or University degree	0.832	0.004	203.111	<5E-308
X22617_2314	Job SOC coding: Secondary education teaching professionals	0.543	0.006	85.049	<5E-308
X1508_3	Coffee type: Ground coffee (include espresso, filter etc)	0.5	0.007	75.395	<5E-308
X22617_2311	Job SOC coding: Higher education teaching professionals	0.496	0.01	50.268	<5E-308
X6138_2	Qualifications: A levels/AS levels or equivalent	0.495	0.005	93.953	<5E-308
X1468_4	Cereal type: Muesli	0.431	0.007	59.968	<5E-308
X6138_4	Qualifications: CSEs or equivalent	-0.414	0.009	-43.624	<5E-308
X22617_2329	Job SOC coding: Researchers n.e.c.	0.405	0.016	25.166	9.44303e-140
X1070	Time spent watching television (TV)	-0.405	0.006	-68.328	<5E-308
X1508_2	Coffee type: Instant coffee	-0.393	0.007	-57.957	<5E-308
X20016	Fluid intelligence score	0.366	0.005	72.97	<5E-308
X22617_2313	Job SOC coding: Education officers, school inspectors	0.362	0.017	20.835	2.08515e-96
X6138_6	Qualifications: Other professional qualifications eg: nursing, teaching	0.358	0.007	50.618	<5E-308
X22617_9219	Job SOC coding: Elementary office occupations n.e.c.	-0.348	0.013	-26.894	2.58142e-159
X1448_1	Bread type: White	-0.345	0.008	-43.105	<5E-308
X22617_2315	Job SOC coding: Primary and nursery education teaching professionals	0.343	0.009	39.722	<5E-308
X22617_2312	Job SOC coding: Further education teaching professionals	0.324	0.013	25.252	1.0767e-140
X6149_6	Mouth/teeth dental problems: Dentures	-0.318	0.01	-30.565	3.57376e-205
X22615_0	Workplace had a lot of diesel exhaust: Rarely/never	0.313	0.013	23.558	1.03941e-122
X6138_5	Qualifications: NVQ or HND or HNC or equivalent	-0.307	0.007	-41.724	<5E-308
X20128	Number of fluid intelligence questions attempted within time limit	0.301	0.008	38.906	<5E-308
X738	Average total household income before tax	0.301	0.005	61.236	<5E-308
X22617_4150	Job SOC coding: General office assistants/clerks	-0.296	0.012	-25.24	1.45838e-140
X20525	Able to pay rent/mortgage as an adult	0.286	0.009	32.499	1.10154e-231
X22617_2319	Job SOC coding: Teaching professionals n.e.c.	0.285	0.017	16.771	3.97758e-63
X6162_4	Types of transport used (excluding work): Cycle	0.279	0.011	26.508	7.83814e-155
X20453	Ever taken cannabis	0.274	0.008	36.116	1.27218e-285
X22617_7111	Job SOC coding: Sales and retail assistants	-0.266	0.012	-22.616	3.01619e-113
X1319	Dried fruit intake	0.265	0.007	39.157	<5E-308
X22607_0	Workplace very cold: Rarely/never	0.253	0.008	30.323	5.70442e-202
X6147_4	Reason for glasses/contact lenses: For 'astigmatism'	0.252	0.009	28.001	1.57985e-172
X20414	Frequency of drinking alcohol	0.251	0.006	42.535	<5E-308
X1408	Cheese intake	0.248	0.006	40.949	<5E-308
X6160_4	Leisure/social activities: Adult education class	0.245	0.01	23.988	3.71047e-127
X6138_3	Qualifications: O levels/GCSEs or equivalent	0.243	0.007	33.642	4.08194e-248
X1468_2	Cereal type: Biscuit cereal (e.g. Weetabix)	-0.243	0.009	-26.654	1.60847e-156
X20491	Someone to take to doctor when needed as a child	0.239	0.008	28.198	6.18726e-175
X1558	Alcohol intake frequency. (reverse-coded)	-0.237	0.006	-40.709	<5E-308
X22611_0	Workplace had a lot of cigarette smoke from other people smoking: Rarely/never	0.235	0.009	25.141	1.77273e-139
X924	Usual walking pace	0.235	0.007	34.855	3.57624e-266
X6139_3	Gas or solid-fuel cooking/heating: An open solid fuel fire that you use regularly in winter time	0.228	0.01	23.424	2.43401e-121
X6162_3	Types of transport used (excluding work): Public transport	0.222	0.008	28.394	2.39825e-177
X22501	Year ended full time education	0.218	0.001	159.736	<5E-308
X21001	Body mass index (BMI)	-0.218	0.006	-39.227	<5E-308
X1568	Average weekly red wine intake	0.215	0.007	32.126	1.91146e-226
X6162_2	Types of transport used (excluding work): Walk	0.211	0.008	27.888	3.73038e-171
X1050	Time spend outdoors in summer	-0.208	0.006	-32.898	2.34747e-237
X6160_3	Leisure/social activities: Religious group	0.201	0.009	22.837	1.96781e-115
X6160_2	Leisure/social activities: Pub or social club	-0.187	0.008	-22.666	9.70196e-114
X22608_0	Workplace very hot: Rarely/never	0.178	0.008	23.71	2.84352e-124
X6164_4	Types of physical activity in last 4 weeks: Light DIY (eg: pruning, watering the lawn)	0.175	0.008	22.414	2.87424e-111
X2139	Age first had sexual intercourse	0.172	0.005	37.448	6.47414e-307
X5085	Spherical power (left)	-0.172	0.006	-29.591	1.95091e-192
X1359	Poultry intake	-0.171	0.006	-27.373	5.75056e-165
X1588	Average weekly beer plus cider intake	-0.164	0.007	-22.357	1.03222e-110
X20522	Been in a confiding relationship as an adult	0.162	0.007	24.036	1.16952e-127
X1737	Childhood sunburn occasions	0.155	0.007	21.521	9.90041e-103
X1787	Maternal smoking around birth	-0.154	0.008	-18.887	1.45905e-79
X22607_1	Workplace very cold: Sometimes	-0.152	0.007	-23.185	6.45184e-119
X943	Frequency of stair climbing in last 4 weeks	0.149	0.006	23.883	4.60054e-126
X1578	Average weekly champagne plus white wine intake	0.149	0.006	23.926	1.64294e-126
X1080	Time spent using computer	0.146	0.007	21.475	2.6672e-102
X5084	Spherical power (right)	-0.142	0.005	-26.147	1.06607e-150
X1299	Salad / raw vegetable intake	0.139	0.007	19.324	3.37459e-83
X5057	Number of older siblings	-0.138	0.007	-19.705	1.95342e-86
X6160_5	Leisure/social activities: Other group activity	0.137	0.008	16.593	7.83091e-62
X874	Duration of walks	-0.134	0.005	-25.541	6.91235e-144
X22599	Number of jobs held	0.132	0.006	20.675	5.81668e-95
X22704	Home location - north co-ordinate (rounded)	-0.129	0.006	-23.23	2.26618e-119
X50	Standing height	0.127	0.004	30.498	2.76996e-204
X24016	Nitrogen dioxide air pollution; 2005	0.126	0.006	22.665	9.92481e-114
X20077	Number of diet questionnaires completed	0.122	0.006	18.994	1.91195e-80
X1428_1	Spread type: Butter/spreadable butter	0.119	0.008	15.28	1.03941e-52
X30530	Sodium in urine	-0.118	0.006	-19.987	7.14653e-89
X1309	Fresh fruit intake	0.116	0.007	16.246	2.38422e-59
X1349	Processed meat intake	-0.113	0.006	-18.68	7.20191e-78
X4290	Duration screen displayed	-0.091	0.005	-16.595	7.57438e-62
X4570	Friendships satisfaction (reverse-coded)	0.089	0.007	13.445	3.29406e-41

[truncated: 26 more sheets: Factor 11, Factor 12, Factor 13, Factor 14, Factor 15, Factor 16, Factor 17, Factor 18, Factor 19, Factor 20, Factor 21, Factor 22, Factor 23, Factor 24, Factor 25, Factor 26, Factor 27, Factor 28, Factor 29, Factor 30 …]
