# Supplementary material for: Principled distillation of UK Biobank phenotype data reveals underlying structure in human variation
Source: Nat Hum Behav. 2024 Jul 4;8(8):1599–615. doi: 10.1038/s41562-024-01909-5 (PMC11343713; doi:10.1038/s41562-024-01909-5)
Supplement: Supplementary file 6 — Phenotypic association of factor scores with 403 phecodes. [file 41562_2024_1909_MOESM6_ESM.xlsx]

## Sheet: Caption
Supplementary Table 7: Phenotypic association of factor scores with 403 phecodes
Results from logistic regression of top-level phecode categories on independent factor scores standard covariates (i.e. the first 20 genetic PCs, age, chromosomal sex, age2, age-x-chromosomal sex, age2-x-chromosomal sex, and assessment center). Phecodes are derived from ICD-9 and ICD-10 codes for each individual (i.e. from hospitalization records and death registry data) using mappings from PheWA…

## Sheet: f1_phecodes_assoc
phecode	name	group	n	n_case	or	ci_lower	ci_upper	z	p
300	Anxiety disorders	mental disorders	109767	8886	1.63904	1.58213	1.69801	27.4007	2.6889e-165
564	Functional digestive disorders	digestive	105075	33242	1.22723	1.20163	1.25337	19.038	8.26871e-81
401	Hypertension	circulatory system	117729	80060	1.14501	1.12682	1.16349	16.5741	1.0728e-61
785	Abdominal pain	symptoms	117885	40072	1.16544	1.14399	1.18729	16.1523	1.0945e-58
535	Gastritis and duodenitis	digestive	116707	30236	1.19361	1.16793	1.21987	15.9439	3.14189e-57
530	Diseases of esophagus	digestive	116539	36502	1.17195	1.14848	1.19589	15.3753	2.39762e-53
306	Other mental disorder	mental disorders	115744	33665	1.18778	1.16077	1.21542	14.6637	1.1006e-48
760	Back pain	symptoms	117885	15038	1.24846	1.21024	1.28789	13.9883	1.83847e-44
418	Nonspecific chest pain	circulatory system	117277	28366	1.18256	1.155	1.21078	13.9358	3.83917e-44
561	Symptoms involving digestive system	digestive	101553	17226	1.20982	1.17768	1.24283	13.867	1.00321e-43
563	Constipation	digestive	99215	11771	1.28145	1.23635	1.32821	13.5644	6.51239e-42
272	Disorders of lipoid metabolism	endocrine/metabolic	117885	37496	1.16577	1.14018	1.19194	13.5443	8.56144e-42
278	Overweight, obesity and other hyperalimentation	endocrine/metabolic	117885	13583	1.22687	1.18788	1.26715	12.4069	2.39744e-35
722	Intervertebral disc disorders	musculoskeletal	115932	7138	1.29148	1.24007	1.34503	12.3408	5.46078e-35
558	Noninfectious gastroenteritis	digestive	100352	14579	1.21247	1.17572	1.25037	12.2679	1.34733e-34
550	Abdominal hernia	digestive	117885	48381	1.11733	1.09701	1.13803	11.8456	2.26918e-32
411	Ischemic Heart Disease	circulatory system	117743	32006	1.15825	1.13021	1.18698	11.7508	6.99874e-32
562	Diverticulosis and diverticulitis	digestive	105088	30462	1.13536	1.11036	1.16093	11.1748	5.41627e-29
721	Spondylosis and allied disorders	musculoskeletal	116006	8600	1.2619	1.21072	1.31525	11.0109	3.3867e-28
339	Other headache syndromes	neurological	117140	8211	1.2437	1.1956	1.29374	10.8362	2.31888e-27
332	Parkinson's disease	neurological	115291	1419	1.70267	1.54585	1.8754	10.7951	3.62913e-27
197	Chemotherapy	neoplasms	109280	10399	1.20802	1.16401	1.25369	9.98132	1.84001e-23
599	Other symptoms/disorders or the urinary system	genitourinary	115916	13115	1.19082	1.15051	1.23254	9.93917	2.81164e-23
532	Dysphagia	digestive	108675	7122	1.2499	1.19608	1.30614	9.93287	2.995e-23
969	Poisoning by psychotropic agents	injuries & poisonings	109873	1994	1.60061	1.45814	1.75701	9.88965	4.61637e-23
250	Diabetes mellitus	endocrine/metabolic	117884	20606	1.168	1.13247	1.20464	9.8529	6.65961e-23
716	Other arthropathies	musculoskeletal	116626	35531	1.1126	1.08889	1.13683	9.7096	2.74413e-22
317	Alcohol-related disorders	mental disorders	116062	13865	1.18777	1.14699	1.23001	9.6527	4.78804e-22
427	Cardiac dysrhythmias	circulatory system	116951	26815	1.12907	1.10156	1.15726	9.64624	5.09916e-22
318	Tobacco use disorder	mental disorders	115064	12700	1.22316	1.17364	1.27477	9.55281	1.26231e-21
1002	Symptoms concerning nutrition, metabolism, and development	injuries & poisonings	117885	6332	1.25328	1.19528	1.31408	9.33979	9.65261e-21
340	Migraine	neurological	116110	3160	1.2938	1.22356	1.36807	9.0443	1.50633e-19
301	Personality disorders	mental disorders	107869	373	2.20248	1.85026	2.62174	8.88083	6.63621e-19
208	Benign neoplasm of colon	neoplasms	117241	22280	1.11743	1.08996	1.14559	8.74351	2.25987e-18
495	Asthma	respiratory	116498	26582	1.10847	1.08313	1.13441	8.72789	2.59477e-18
531	Peptic ulcer (excl. esophageal)	digestive	117885	7716	1.21253	1.16005	1.26739	8.53594	1.39016e-17
537	Other disorders of stomach and duodenum	digestive	111214	8396	1.18335	1.13848	1.22999	8.53575	1.39253e-17
496	Chronic airway obstruction	respiratory	111104	12167	1.21578	1.16237	1.27164	8.52454	1.5342e-17
513	Respiratory abnormalities	respiratory	117885	9907	1.19677	1.14831	1.24727	8.51783	1.62567e-17
761	Cervicalgia	symptoms	117885	1909	1.41874	1.30851	1.53825	8.47612	2.32825e-17
297	Suicidal ideation or attempt	mental disorders	108086	1678	1.57249	1.4159	1.7464	8.45777	2.72533e-17
353	Nerve root and plexus disorders	neurological	114364	4688	1.24218	1.18109	1.30643	8.42865	3.49663e-17
459	Other disorders of circulatory system	circulatory system	116737	18233	1.14621	1.11037	1.18321	8.41966	3.77581e-17
316	Substance addiction and disorders	mental disorders	113940	5947	1.296	1.21927	1.37756	8.32621	8.34743e-17
512	Other symptoms of respiratory system	respiratory	117885	13466	1.16643	1.12474	1.20967	8.28975	1.13487e-16
851	Complications of transplants and reattached limbs	injuries & poisonings	116199	18425	1.12943	1.09699	1.16283	8.18625	2.69495e-16
960	Poisoning by antibiotics	injuries & poisonings	115174	19811	1.11727	1.08792	1.1474	8.16565	3.19696e-16
195	Cancer, suspected or other	neoplasms	114959	31929	1.09705	1.07283	1.12181	8.13189	4.22638e-16
8	Intestinal infection	infectious diseases	117885	11093	1.16729	1.12439	1.21183	8.09729	5.61993e-16
740	Osteoarthrosis	musculoskeletal	117885	30626	1.09815	1.07305	1.12384	7.93582	2.09105e-15
773	Pain in limb	symptoms	117885	6474	1.21061	1.15385	1.27016	7.8009	6.14662e-15
327	Sleep disorders	neurological	117885	5661	1.21407	1.15601	1.27505	7.75799	8.62861e-15
578	Gastrointestinal hemorrhage	digestive	116735	21344	1.10972	1.08085	1.13936	7.74042	9.90898e-15
981	Toxic effect of (non-ethyl) alcohol and petroleum and other solvents	injuries & poisonings	117828	984	1.62349	1.43265	1.83977	7.59458	3.08803e-14
519	Other diseases of respiratory system, not elsewhere classified	respiratory	117885	10930	1.17712	1.12858	1.22774	7.58983	3.20325e-14
591	Urinary tract infection	genitourinary	113445	13406	1.15326	1.11124	1.19687	7.53009	5.07071e-14
244	Hypothyroidism	endocrine/metabolic	117093	15581	1.12211	1.08851	1.15675	7.42733	1.10816e-13
965	Poisoning by analgesics, antipyretics, and antirheumatics	injuries & poisonings	111120	6678	1.20294	1.14387	1.26506	7.19256	6.35854e-13
455	Hemorrhoids	circulatory system	113868	22821	1.09224	1.06624	1.11887	7.17771	7.08867e-13
396	Abnormal heart sounds	circulatory system	116409	10377	1.14437	1.1026	1.18773	7.10791	1.17813e-12
596	Other disorders of bladder	genitourinary	116681	9863	1.14967	1.10624	1.19479	7.1002	1.24581e-12
345	Epilepsy, recurrent seizures, convulsions	neurological	116065	5240	1.23191	1.16268	1.30527	7.06718	1.58112e-12
211	Benign neoplasm of other parts of digestive system	neoplasms	115979	6208	1.16574	1.11655	1.2171	6.97149	3.13598e-12
789	Nausea and vomiting	symptoms	117885	12238	1.14135	1.09968	1.18461	6.96677	3.2431e-12
798	Malaise and fatigue	symptoms	117885	3678	1.25338	1.17586	1.336	6.93366	4.10087e-12
720	Spinal stenosis	musculoskeletal	115151	4360	1.22472	1.15638	1.29711	6.91913	4.54429e-12
290	Delirium dementia and amnestic and other cognitive disorders	mental disorders	116952	2989	1.56604	1.37904	1.77839	6.91369	4.72193e-12
350	Abnormal movement	neurological	117860	3868	1.29705	1.20483	1.39632	6.91224	4.77059e-12
745	Pain in joint	musculoskeletal	117885	8259	1.16288	1.11415	1.21373	6.90963	4.85921e-12
480	Pneumonia	respiratory	117784	12015	1.158	1.11059	1.20742	6.87853	6.04719e-12
458	Hypotension	circulatory system	114214	7082	1.1892	1.13161	1.24973	6.84129	7.84852e-12
276	Disorders of fluid, electrolyte, and acid-base balance	endocrine/metabolic	117867	9343	1.19037	1.13211	1.25161	6.80719	9.95244e-12
443	Peripheral vascular disease	circulatory system	116504	4263	1.25513	1.17564	1.33999	6.80719	9.95253e-12
1015	Effects of other external causes	injuries & poisonings	117885	4147	1.21528	1.14866	1.28576	6.77788	1.21954e-11
569	Other disorders of intestine	digestive	113847	17461	1.10274	1.0718	1.13457	6.73606	1.62736e-11
971	Poisoning by drugs primarily affecting the autonomic nervous system	injuries & poisonings	109658	547	1.63192	1.41467	1.88254	6.719	1.82972e-11
743	Osteoporosis, osteopenia and pathological fracture	musculoskeletal	117885	8011	1.15556	1.10729	1.20593	6.64164	3.10222e-11
966	Poisoning by anticonvulsants and anti-Parkinsonism drugs	injuries & poisonings	109660	632	1.66634	1.42784	1.94468	6.47923	9.21916e-11
738	Other acquired musculoskeletal deformity	musculoskeletal	114485	2119	1.2837	1.19017	1.38459	6.47038	9.77592e-11
261	Vitamin deficiency	endocrine/metabolic	117643	1822	1.32445	1.21627	1.44226	6.46357	1.02258e-10
338	Pain	neurological	117885	806	1.44479	1.29218	1.61542	6.46065	1.04256e-10
41	Bacterial infection NOS	infectious diseases	117315	12570	1.13458	1.09187	1.17897	6.44862	1.12875e-10
112	Candidiasis	infectious diseases	117733	2614	1.28803	1.19122	1.39271	6.34914	2.1652e-10
592	Cystitis and urethritis	genitourinary	111512	3231	1.21699	1.1454	1.29305	6.34893	2.16815e-10
585	Renal failure	genitourinary	116873	11621	1.15309	1.10216	1.20637	6.18032	6.397e-10
426	Cardiac conduction disorders	circulatory system	112351	8176	1.15045	1.09897	1.20433	6.00114	1.95941e-09
726	Peripheral enthesopathies and allied syndromes	musculoskeletal	114013	15288	1.09793	1.06428	1.13264	5.88225	4.04734e-09
351	Other peripheral nerve disorders	neurological	116413	12293	1.10654	1.06958	1.14479	5.84057	5.20227e-09
334	Degenerative disease of the spinal cord	neurological	115429	2008	1.30278	1.19117	1.42484	5.78836	7.10781e-09
788	Syncope and collapse	symptoms	117885	9654	1.12879	1.08342	1.17606	5.7878	7.13149e-09
560	Intestinal obstruction without mention of hernia	digestive	97718	4431	1.1828	1.11647	1.25307	5.7017	1.18621e-08
1005	Other symptoms	injuries & poisonings	117885	1427	1.34079	1.21202	1.48323	5.69275	1.25007e-08
1019	Other ill-defined and unknown causes of morbidity and mortality	injuries & poisonings	117885	15365	1.09572	1.06125	1.1313	5.60615	2.06876e-08
715	Other inflammatory spondylopathies	musculoskeletal	107818	2085	1.27588	1.1713	1.3898	5.58341	2.35843e-08
352	Disorders of other cranial nerves	neurological	113480	1535	1.28251	1.17403	1.40103	5.5179	3.43074e-08
303	Psychogenic and somatoform disorders	mental disorders	107914	481	1.51684	1.30786	1.75922	5.5085	3.61909e-08
573	Other disorders of liver	digestive	116614	4118	1.19159	1.11909	1.26877	5.47351	4.41215e-08
428	Congestive heart failure; nonhypertensive	circulatory system	117662	6324	1.18605	1.11556	1.26101	5.4577	4.82343e-08
274	Gout and other crystal arthropathies	endocrine/metabolic	117885	4240	1.184	1.11404	1.25836	5.43514	5.47538e-08
565	Anal and rectal conditions	digestive	113336	15402	1.08606	1.05411	1.11898	5.41961	5.97297e-08
571	Chronic liver disease and cirrhosis	digestive	116423	3290	1.21017	1.12937	1.29675	5.41056	6.28264e-08
593	Hematuria	genitourinary	114948	15580	1.08849	1.05552	1.12249	5.40279	6.56121e-08
870	Open wounds of head; neck; and trunk	injuries & poisonings	116131	10535	1.13218	1.08202	1.18468	5.36867	7.93199e-08
335	Multiple sclerosis	neurological	115445	1311	1.27267	1.16484	1.39047	5.33811	9.3921e-08
765	Cervical radiculitis	symptoms	117019	534	1.38741	1.22862	1.56673	5.27983	1.29301e-07
850	Hemorrhage or hematoma complicating a procedure	injuries & poisonings	112990	5391	1.14466	1.08808	1.20417	5.22418	1.74927e-07
1010	Other tests	injuries & poisonings	117885	17573	1.08496	1.05199	1.11896	5.17943	2.22565e-07
781	Symptoms involving nervous and musculoskeletal systems	symptoms	117885	7861	1.13229	1.08025	1.18683	5.17611	2.26562e-07
280	Iron deficiency anemias	hematopoietic	115274	9010	1.10932	1.06631	1.15407	5.14221	2.71532e-07
366	Cataract	sense organs	117885	23801	1.0703	1.04283	1.09849	5.12227	3.01883e-07
854	Complications of cardiac/vascular device, implant, and graft	injuries & poisonings	112129	2589	1.23384	1.13787	1.3379	5.0865	3.64725e-07
714	Rheumatoid arthritis and other inflammatory polyarthropathies	musculoskeletal	108550	5238	1.15369	1.09092	1.22006	5.00927	5.46371e-07
525	Other diseases of the teeth and supporting structures	digestive	115483	2691	1.18572	1.10887	1.26789	4.98289	6.26431e-07
357	Inflammatory and toxic neuropathy	neurological	117711	2003	1.23158	1.13446	1.33702	4.97017	6.68936e-07
508	Pulmonary collapse; interstitial and compensatory emphysema	respiratory	116182	2614	1.2455	1.14197	1.35843	4.95805	7.12051e-07
479	Other upper respiratory disease	respiratory	113893	4195	1.15509	1.09088	1.22309	4.94061	7.78797e-07
292	Neurological disorders	mental disorders	117611	5619	1.17672	1.10253	1.25589	4.89761	9.70077e-07
416	Cardiomegaly	circulatory system	117015	3165	1.19338	1.1112	1.28164	4.85632	1.19588e-06
368	Visual disturbances	sense organs	117885	3671	1.16402	1.09476	1.23766	4.85277	1.2175e-06
420	Carditis	circulatory system	117569	2263	1.21253	1.12116	1.31134	4.82132	1.42608e-06
516	Abnormal sputum	respiratory	117885	4717	1.15444	1.08863	1.22422	4.79603	1.6184e-06
296	Mood disorders	mental disorders	108088	1544	1.34879	1.19295	1.52499	4.77626	1.78588e-06
414	Other forms of chronic heart disease	circulatory system	111193	2368	1.21895	1.12168	1.32466	4.6661	3.06977e-06
153	Colorectal cancer	neoplasms	111455	4870	1.1447	1.08104	1.2121	4.6293	3.66912e-06
574	Cholelithiasis and cholecystitis	digestive	117564	16141	1.07348	1.04151	1.10642	4.59711	4.28401e-06
286	Coagulation defects	hematopoietic	117490	1083	1.28014	1.15179	1.42279	4.58165	4.61321e-06
764	Sciatica	symptoms	117482	2472	1.19842	1.1085	1.29564	4.54836	5.4066e-06
766	Neuralgia, neuritis, and radiculitis NOS	symptoms	117162	1345	1.26722	1.14376	1.40402	4.52826	5.94712e-06
394	Rheumatic disease of the heart valves	circulatory system	114690	3846	1.16181	1.08857	1.23999	4.51404	6.36049e-06
333	Extrapyramidal disease and abnormal movement disorders	neurological	115319	1131	1.29716	1.15589	1.45568	4.42258	9.75304e-06
522	Diseases of pulp and periapical tissues	digestive	115435	2316	1.16643	1.08942	1.24888	4.41763	9.9787e-06
963	Poisoning by primarily systemic agents	injuries & poisonings	110025	2747	1.20814	1.11021	1.3147	4.38398	1.16531e-05
972	Poisoning by agents primarily affecting the cardiovascular system	injuries & poisonings	109704	920	1.36451	1.1854	1.57069	4.32891	1.4985e-05
38	Septicemia	infectious diseases	115585	5008	1.16526	1.08727	1.24885	4.32721	1.51008e-05
415	Pulmonary heart disease	circulatory system	117325	4638	1.15134	1.08005	1.22734	4.3213	1.55111e-05
1004	Other signs and symptoms involving emotional state	injuries & poisonings	117885	483	1.56637	1.27744	1.92064	4.31361	1.60612e-05
242	Thyrotoxicosis with or without goiter	endocrine/metabolic	113482	1935	1.18562	1.097	1.2814	4.29568	1.74162e-05
859	Complication due to other implant and internal device	injuries & poisonings	112650	4154	1.14221	1.07471	1.21394	4.27812	1.88476e-05
79	Viral infection	infectious diseases	117059	2952	1.15226	1.0797	1.2297	4.27057	1.94978e-05
433	Cerebrovascular disease	circulatory system	117594	9666	1.11093	1.05852	1.16594	4.26649	1.98568e-05
285	Other anemias	hematopoietic	115917	13098	1.08151	1.04324	1.12119	4.26266	2.02009e-05
557	Intestinal malabsorption (non-celiac)	digestive	97377	2158	1.16366	1.08508	1.24792	4.24928	2.14458e-05
598	Abnormal findings on examination of urine	genitourinary	117885	3543	1.14042	1.07319	1.21187	4.23835	2.25164e-05
342	Hemiplegia	neurological	115325	1710	1.26855	1.1356	1.41706	4.21127	2.53941e-05
681	Superficial cellulitis and abscess	dermatologic	116855	7771	1.1078	1.05603	1.1621	4.19243	2.75979e-05
452	Other venous embolism and thrombosis	circulatory system	107356	624	1.35102	1.1734	1.55553	4.18348	2.8708e-05
695	Erythematous conditions	dermatologic	116711	2511	1.16756	1.08559	1.25571	4.17126	3.02922e-05
579	Other symptoms involving abdomen and pelvis	digestive	111835	3089	1.15487	1.07891	1.23618	4.14773	3.35792e-05
293	Symptoms involving head and neck	mental disorders	117699	2224	1.17515	1.08874	1.26842	4.14203	3.44248e-05
509	Respiratory failure, insufficiency, arrest	respiratory	116067	3190	1.22449	1.11238	1.34789	4.13394	3.56597e-05
481	Influenza	respiratory	115793	347	1.41898	1.20091	1.67664	4.11042	3.94944e-05
165	Cancer within the respiratory system	neoplasms	117875	3252	1.23269	1.11505	1.36275	4.08788	4.35326e-05
752	Nervous system congenital anomalies	congenital anomalies	117822	327	1.36294	1.17441	1.58173	4.07646	4.57258e-05
159	Malignant neoplasm of other and ill-defined sites within the digestive organs and peritoneum	neoplasms	115077	6033	1.11408	1.0576	1.17357	4.06975	4.70636e-05
251	Other disorders of pancreatic internal secretion	endocrine/metabolic	117079	1110	1.32075	1.15102	1.51549	3.96422	7.36356e-05
395	Heart valve disorders	circulatory system	115202	6070	1.11338	1.05563	1.17429	3.95234	7.73923e-05
521	Diseases of hard tissues of teeth	digestive	115660	3226	1.13218	1.06423	1.20446	3.93161	8.43797e-05
871	Open wounds of extremities	injuries & poisonings	115977	6789	1.0985	1.04808	1.15135	3.91872	8.90202e-05
729	Other disorders of soft tissues	musculoskeletal	110586	3163	1.14757	1.07088	1.22975	3.90047	9.60058e-05
717	Polymyalgia Rheumatica	musculoskeletal	117885	1435	1.20456	1.09658	1.32317	3.88395	0.000102774
979	Adverse drug events and drug allergies	injuries & poisonings	109645	519	1.41137	1.18493	1.68109	3.86165	0.000112622
1009	Injury, NOS	injuries & poisonings	117885	7720	1.09244	1.04408	1.14304	3.82721	0.000129601
315	Develomental delays and disorders	mental disorders	117867	493	1.61356	1.26229	2.06259	3.81943	0.000133759
304	Adjustment reaction	mental disorders	107868	285	1.53078	1.22864	1.90722	3.79552	0.000147337
915	Superficial injury without mention of infection	injuries & poisonings	117691	5484	1.11016	1.05161	1.17198	3.78016	0.000156725
742	Derangement of joint, non-traumatic	musculoskeletal	117151	2921	1.12933	1.06	1.20319	3.76284	0.000167994
386	Vertiginous syndromes and other disorders of vestibular system	sense organs	116835	1829	1.1691	1.07771	1.26825	3.76186	0.000168655
611	Abnormal findings on mammogram or breast exam	genitourinary	116200	1451	1.1616	1.07436	1.25593	3.76051	0.000169569
362	Other retinal disorders	sense organs	115362	5629	1.09915	1.04548	1.15557	3.70142	0.000214399
359	Muscular dystrophies and other myopathies	neurological	117374	469	1.33584	1.1457	1.55754	3.69618	0.000218867
835	Internal derangement of knee	injuries & poisonings	116861	15211	1.05633	1.02606	1.08749	3.69482	0.000220042
594	Urinary calculus	genitourinary	117611	6555	1.09085	1.04124	1.14282	3.66203	0.000250229
295	Schizophrenia and other psychotic disorders	mental disorders	107898	881	1.42228	1.17549	1.72089	3.62277	0.00029147
586	Other disorders of the kidney and ureters	genitourinary	115755	3730	1.1317	1.05833	1.21015	3.61773	0.000297197
473	Diseases of the larynx and vocal cords	respiratory	113414	2619	1.15075	1.06637	1.24181	3.61398	0.000301527
291	Other specified nonpsychotic and/or transient mental disorders	mental disorders	116927	1013	1.31933	1.13426	1.5346	3.59352	0.000326243
689	Disorder of skin and subcutaneous tissue NOS	dermatologic	117885	6253	1.08416	1.03705	1.13342	3.56474	0.000364218
465	Acute upper respiratory infections of multiple or unspecified sites	respiratory	117841	2374	1.14299	1.06185	1.23034	3.55712	0.000374949
80	Postoperative infection	infectious diseases	117692	4485	1.11635	1.0493	1.18769	3.48284	0.000496116
503	Pulmonary congestion and hypostasis	respiratory	115791	534	1.38838	1.15293	1.67191	3.46088	0.00053842
727	Other disorders of synovium, tendon, and bursa	musculoskeletal	112794	10115	1.06549	1.02773	1.10463	3.44603	0.000568893
707	Chronic ulcer of skin	dermatologic	117885	2468	1.23563	1.09515	1.39413	3.436	0.000590374
555	Inflammatory bowel disease and other gastroenteritis and colitis	digestive	97921	4442	1.10037	1.04158	1.16248	3.41412	0.000639887
830	Dislocation	injuries & poisonings	113332	4712	1.10687	1.04413	1.17337	3.41079	0.000647755
733	Other disorders of bone and cartilage	musculoskeletal	113790	3987	1.10404	1.04232	1.16942	3.37225	0.000745575
791	Gangrene	symptoms	117885	691	1.34293	1.13135	1.59409	3.37081	0.000749485
198	Secondary malignant neoplasm	neoplasms	108289	10581	1.08671	1.03529	1.14069	3.36235	0.000772816
507	Pleurisy; pleural effusion	respiratory	116935	7490	1.10135	1.04098	1.16523	3.35605	0.000790634
287	Purpura and other hemorrhagic conditions	hematopoietic	117582	1927	1.16745	1.06635	1.27814	3.34987	0.000808482
402	Elevated blood pressure reading without diagnosis of hypertension	circulatory system	98803	1568	1.18584	1.07318	1.31034	3.34657	0.000818192
514	Abnormal findings examination of lungs	respiratory	117879	2820	1.15281	1.06031	1.25337	3.3324	0.000861012
275	Disorders of mineral metabolism	endocrine/metabolic	117885	2670	1.15403	1.06056	1.25574	3.32441	0.000886073
523	Gingival and periodontal diseases	digestive	115270	1756	1.14626	1.05755	1.24242	3.32158	0.00089509
270	Disorders of protein plasma/amino-acid transport and metabolism	endocrine/metabolic	117783	389	1.32178	1.11993	1.56001	3.29957	0.000968329
751	Genitourinary congenital anomalies	congenital anomalies	117664	1564	1.15236	1.05816	1.25494	3.25926	0.00111704
964	Poisoning by agents primarily affecting blood constituents	injuries & poisonings	109630	401	1.37892	1.13664	1.67285	3.25906	0.00111782
260	Protein-calorie malnutrition	endocrine/metabolic	117293	254	1.53692	1.18459	1.99403	3.23506	0.00121618
907	Injuries to the nervous system	injuries & poisonings	117857	1306	1.18416	1.06863	1.31219	3.22722	0.00125
710	Osteomyelitis, periostitis, and other infections involving bone	musculoskeletal	107811	668	1.25463	1.0927	1.44054	3.21745	0.00129335
502	Postinflammatory pulmonary fibrosis	respiratory	115850	1057	1.26136	1.09452	1.45362	3.20768	0.00133812
1011	Complications of surgical and medical procedures	injuries & poisonings	117885	4156	1.10015	1.03737	1.16673	3.1837	0.00145408
747	Cardiac and circulatory congenital anomalies	congenital anomalies	117885	3164	1.1242	1.04588	1.20839	3.17755	0.00148523
737	Curvature of spine	musculoskeletal	114315	1501	1.16856	1.06144	1.2865	3.17538	0.00149641
568	Other disorders of peritoneum	digestive	110047	3795	1.10212	1.03754	1.17072	3.15628	0.00159797
962	Poisoning by hormones and synthetic substitutes	injuries & poisonings	109644	524	1.33227	1.11407	1.59321	3.14359	0.0016689
150	Cancer of esophagus	neoplasms	113758	861	1.29464	1.10108	1.52223	3.12532	0.00177611
204	Leukemia	neoplasms	117142	1966	1.14194	1.05068	1.24112	3.12332	0.00178821
575	Other biliary tract disease	digestive	114181	4311	1.09982	1.03547	1.16817	3.09319	0.00198019
990	Effects radiation NOS	injuries & poisonings	117885	4116	1.10741	1.03778	1.18171	3.07904	0.00207668
783	Fever of unknown origin	symptoms	117885	4298	1.09957	1.03492	1.16826	3.07032	0.00213828
559	Ileostomy status	digestive	97057	1691	1.16525	1.05645	1.28525	3.058	0.00222822
597	Other disorders of urethra and urinary tract	genitourinary	115322	4523	1.09206	1.03201	1.1556	3.05204	0.00227295
440	Atherosclerosis	circulatory system	115994	1474	1.20193	1.06566	1.35562	2.9958	0.00273729
214	Lipoma	neoplasms	117557	6320	1.07002	1.02328	1.1189	2.96959	0.00298196
947	Urticaria	dermatologic	116044	390	1.24899	1.07755	1.44769	2.95152	0.0031621
454	Varicose veins	circulatory system	110478	11615	1.05383	1.01776	1.09117	2.95057	0.00317191
527	Diseases of the salivary glands	digestive	116599	1052	1.17218	1.05365	1.30404	2.92074	0.00349205
696	Psoriasis and related disorders	dermatologic	115649	2556	1.11417	1.03505	1.19934	2.87674	0.00401812
281	Other deficiency anemia	hematopoietic	113285	1233	1.19669	1.05542	1.35686	2.80152	0.00508619
590	Pyelonephritis	genitourinary	111034	1475	1.14413	1.03998	1.25873	2.76481	0.00569555
949	Allergies, other	injuries & poisonings	116060	425	1.2443	1.06491	1.45391	2.75178	0.00592724
288	Diseases of white blood cells	hematopoietic	116932	4169	1.0924	1.02505	1.16417	2.72202	0.00648851
916	Contusion	injuries & poisonings	117885	1690	1.14112	1.03716	1.2555	2.70867	0.00675535
269	Proteinuria	endocrine/metabolic	117778	354	1.27418	1.06698	1.52163	2.67594	0.00745209
702	Degenerative skin conditions and other dermatoses	dermatologic	116563	5884	1.06367	1.01661	1.11291	2.67353	0.00750585
475	Chronic sinusitis	respiratory	113567	2574	1.09763	1.02504	1.17537	2.66829	0.00762385
941	Adverse reaction to serum or vaccine	injuries & poisonings	116001	268	1.34109	1.07976	1.66567	2.65387	0.00795734
451	Phlebitis and thrombophlebitis	circulatory system	108162	4107	1.09598	1.02399	1.17304	2.64377	0.00819885
344	Other paralytic syndromes	neurological	115220	706	1.22141	1.05228	1.41773	2.63011	0.00853578
967	Adverse effects of sedatives or other central nervous system depressants and anesthetics	injuries & poisonings	109717	730	1.20014	1.04551	1.37765	2.59229	0.00953407
477	Epistaxis or throat hemorrhage	respiratory	113379	2563	1.10929	1.02553	1.1999	2.58925	0.00961846
529	Diseases and other conditions of the tongue	digestive	116642	1274	1.13528	1.02994	1.25139	2.55362	0.010661
470	Septal Deviations/Turbinate Hypertrophy	respiratory	114097	4562	1.07347	1.01635	1.13379	2.5415	0.0110377
709	Diffuse diseases of connective tissue	dermatologic	116109	962	1.16187	1.03329	1.30646	2.50722	0.0121684
202	Cancer of other lymphoid, histiocytic tissue	neoplasms	117343	2508	1.0977	1.02035	1.18092	2.50037	0.0124064
1013	Asphyxia and hypoxemia	injuries & poisonings	117885	281	1.33067	1.06254	1.66648	2.48829	0.012836
53	Herpes zoster	infectious diseases	116423	528	1.2286	1.04332	1.44679	2.46837	0.0135731
741	Symptoms and disorders of the joints	musculoskeletal	117034	3243	1.09334	1.01853	1.17365	2.46763	0.0136011
252	Disorders of parathyroid gland	endocrine/metabolic	117189	1003	1.13882	1.02704	1.26275	2.46621	0.0136551
577	Diseases of pancreas	digestive	117885	2923	1.10597	1.02059	1.19849	2.45713	0.0140051
289	Other diseases of blood and blood-forming organs	hematopoietic	116415	1336	1.13243	1.02422	1.25208	2.42706	0.0152218
174	Breast cancer	neoplasms	115710	11543	1.04146	1.00772	1.07633	2.41753	0.0156262
770	Myalgia and myositis unspecified	symptoms	117885	806	1.19164	1.03341	1.37409	2.4121	0.0158608
540	Appendiceal conditions	digestive	117885	3697	1.07067	1.01263	1.13203	2.40149	0.0163286
732	Osteochondropathies	musculoskeletal	112883	500	1.19314	1.0316	1.37997	2.3791	0.0173551
687	Symptoms affecting skin	dermatologic	116796	2777	1.09337	1.0158	1.17686	2.37745	0.0174327
528	Diseases of the oral soft tissues, excluding lesions specific for gingiva and tongue	digestive	117421	3993	1.07212	1.0121	1.1357	2.36922	0.0178258
189	Cancer of urinary organs (incl. kidney and bladder)	neoplasms	117885	4375	1.07669	1.01262	1.14483	2.36051	0.0182499
1100	Family history	injuries & poisonings	117885	2455	1.0857	1.01394	1.16254	2.3569	0.0184283
320	Meningitis	neurological	117737	422	1.2194	1.0329	1.43958	2.34222	0.0191696
157	Pancreatic cancer	neoplasms	113731	809	1.30819	1.03898	1.64715	2.28526	0.0222978
556	Ulceration of the lower GI tract	digestive	96993	1147	1.13028	1.01435	1.25945	2.21809	0.0265484
379	Other disorders of eye	sense organs	116775	4354	1.06514	1.00716	1.12646	2.20965	0.0271293
858	Complication of internal orthopedic device	injuries & poisonings	112991	5243	1.06596	1.00677	1.12862	2.19156	0.0284111
374	Other disorders of eyelids	sense organs	116736	5694	1.05971	1.00559	1.11674	2.16836	0.0301314
613	Other nonmalignant breast conditions	genitourinary	117885	1892	1.08595	1.0071	1.17099	2.14382	0.0320473
193	Thyroid cancer	neoplasms	117520	366	1.16985	1.01079	1.35393	2.10386	0.0353904
700	Corns and callosities	dermatologic	116369	299	1.23819	1.01212	1.51476	2.07704	0.0377975
389	Hearing loss	sense organs	117868	5099	1.06187	1.00208	1.12524	2.03009	0.0423471
385	Other disorders of middle ear and mastoid	sense organs	117065	810	1.14226	1.00441	1.29903	2.02707	0.0426551
381	Otitis media and Eustachian tube disorders	sense organs	117389	2129	1.08904	1.00282	1.18266	2.027	0.0426619
706	Diseases of sebaceous glands	dermatologic	117702	8474	1.04073	1.00121	1.0818	2.02138	0.04324
365	Glaucoma	sense organs	115420	5281	1.05547	1.00151	1.11234	2.01617	0.0437817
476	Allergic rhinitis	respiratory	113264	1308	1.08898	1.00168	1.18389	1.99928	0.0455784
348	Other conditions of brain	neurological	115189	749	1.179	1.00191	1.3874	1.98294	0.0473745
441	Vascular insufficiency of intestine	circulatory system	116046	1237	1.11838	1.00095	1.24959	1.97677	0.0480671
857	Mechanical complication of unspecified genitourinary device, implant, and graft	injuries & poisonings	111967	1367	1.11591	0.999676	1.24565	1.95419	0.0506793
151	Cancer of stomach	neoplasms	113734	643	1.21622	0.997979	1.48219	1.93991	0.0523904
958	Certain early complications of trauma or procedure	injuries & poisonings	117885	568	1.17048	0.998247	1.37243	1.93836	0.0525796
158	Neoplasm of unspecified nature of digestive system	neoplasms	113948	1162	1.11044	0.998334	1.23513	1.92925	0.0537001
711	Arthropathy associated with infections	musculoskeletal	107786	504	1.18679	0.996561	1.41333	1.92132	0.0546916
331	Other cerebral degenerations	neurological	115227	1366	1.17187	0.996526	1.37806	1.91788	0.0551263
567	Peritonitis and retroperitoneal infections	digestive	109228	968	1.14416	0.996948	1.3131	1.91646	0.0553059
216	Benign neoplasm of skin	neoplasms	117750	8696	1.03552	0.998419	1.07401	1.87496	0.0607982
447	Other disorders of arteries and arterioles	circulatory system	116085	1645	1.11688	0.993682	1.25535	1.85369	0.063784
136	Other infectious and parasitic diseases	infectious diseases	117769	256	1.26645	0.983351	1.63106	1.8299	0.0672644
450	Noninfectious disorders of lymphatic channels	circulatory system	117885	853	1.13273	0.990195	1.29578	1.81636	0.0693153
361	Retinal detachments and defects	sense organs	115134	3319	1.05348	0.994815	1.1156	1.78211	0.0747307
284	Aplastic anemia	hematopoietic	113104	519	1.19275	0.978224	1.45432	1.74233	0.081451
78	Viral warts & HPV	infectious diseases	116609	986	1.09679	0.988282	1.21721	1.73819	0.0821771
240	Simple and unspecified goiter	endocrine/metabolic	113103	575	1.13314	0.982805	1.30647	1.72113	0.0852279
501	Pneumonitis due to inhalation of food or vomitus	respiratory	115777	814	1.20066	0.974768	1.47891	1.71965	0.0854963
698	Pruritus and related conditions	dermatologic	117885	818	1.11266	0.984626	1.25734	1.71156	0.086977
686	Other local infections of skin and subcutaneous tissue	dermatologic	115434	1519	1.09597	0.9865	1.21758	1.70681	0.0878572
497	Bronchitis	respiratory	109282	682	1.16041	0.978058	1.37677	1.70562	0.0880795
704	Diseases of hair and hair follicles	dermatologic	117601	5038	1.04286	0.993555	1.09462	1.69831	0.0894486
199	Neoplasm of uncertain behavior	neoplasms	107185	2134	1.07895	0.98795	1.17833	1.69029	0.0909719
697	Sarcoidosis	dermatologic	116239	568	1.12691	0.981119	1.29436	1.69029	0.0909726
612	Breast conditions, congenital or relating to hormones	genitourinary	115973	845	1.11195	0.982496	1.25845	1.68032	0.0928949
70	Viral hepatitis	infectious diseases	116480	620	1.14653	0.976578	1.34607	1.67043	0.0948335
735	Acquired foot deformities	musculoskeletal	116708	9533	1.03274	0.994146	1.07284	1.65785	0.0973474
367	Disorders of refraction and accommodation; blindness and low vision	sense organs	117885	3213	1.05565	0.989434	1.1263	1.63858	0.101301
724	Other and unspecified disorders of back	musculoskeletal	114187	376	1.18611	0.967031	1.45482	1.63819	0.101383
383	Otosclerosis	sense organs	116970	304	1.14201	0.972237	1.34144	1.6171	0.105858
324	Other CNS infection and poliomyelitis	neurological	117684	317	1.19431	0.961876	1.4829	1.60798	0.10784
504	Other alveolar and parietoalveolar pneumonopathy	respiratory	115771	403	1.2454	0.948777	1.63476	1.58113	0.113849
818	Intracranial hemorrhage (injury)	injuries & poisonings	116946	704	1.13242	0.969965	1.32209	1.574	0.115488
536	Disorders of function of stomach	digestive	109059	273	1.20482	0.953659	1.52213	1.56216	0.118249
200	Myeloproliferative disease	neoplasms	116946	1086	1.10077	0.975737	1.24181	1.56068	0.1186
755	Congenital anomalies of limbs	congenital anomalies	117697	437	1.13033	0.968947	1.3186	1.55863	0.119083
771	Musculoskeletal symptoms referable to limbs	symptoms	116795	841	1.10926	0.97339	1.26409	1.5554	0.119852
939	Atopic/contact dermatitis due to other or unspecified	dermatologic	116597	2442	1.06077	0.983084	1.14459	1.52029	0.128437
253	Disorders of the pituitary gland and its hypothalamic control	endocrine/metabolic	117147	744	1.10131	0.972347	1.24739	1.51866	0.128848
526	Diseases of the jaws	digestive	115026	966	1.08804	0.973314	1.2163	1.4842	0.137755
228	Hemangioma and lymphangioma, any site	neoplasms	117885	1583	1.06659	0.978979	1.16204	1.47415	0.140441
756	Other congenital musculoskeletal anomalies	congenital anomalies	117738	652	1.13086	0.958761	1.33385	1.46	0.144291
191	Manlignant and unknown neoplasms of brain and nervous system	neoplasms	117595	753	1.14043	0.955318	1.36141	1.45413	0.14591
349	Other and unspecified disorders of the nervous system	neurological	115188	455	1.15312	0.950672	1.39869	1.4464	0.148064
323	Encephalitis	neurological	117712	374	1.16028	0.948347	1.41956	1.44459	0.148572
378	Strabismus and other disorders of binocular eye movements	sense organs	115902	1445	1.07766	0.973095	1.19347	1.43625	0.15093
472	Chronic pharyngitis and nasopharyngitis	respiratory	113096	973	1.08382	0.970241	1.2107	1.42509	0.154131
425	Cardiomyopathy	circulatory system	117401	1461	1.08777	0.966903	1.22374	1.39991	0.161541
736	Other acquired deformities of limbs	musculoskeletal	114564	2233	1.05988	0.97657	1.1503	1.39233	0.163824
81	Infection/inflammation of internal prosthetic device; implant; and graft	infectious diseases	116889	1051	1.09194	0.964229	1.23658	1.38599	0.16575
117	Mycoses	infectious diseases	117334	304	1.18518	0.930252	1.50997	1.37488	0.169169
380	Disorders of external ear	sense organs	117770	988	1.08815	0.964548	1.2276	1.37323	0.169682
805	Fracture of vertebral column without mention of spinal cord injury	injuries & poisonings	112238	1826	1.0662	0.972506	1.16892	1.3659	0.171971
212	Benign neoplasm of respiratory and intrathoracic organs	neoplasms	117885	366	1.12726	0.947875	1.34059	1.3546	0.175544
817	Concussion	injuries & poisonings	116898	273	1.13451	0.94385	1.36369	1.34438	0.178825
749	Congenital anomalies of face and neck	congenital anomalies	117875	323	0.864705	0.698777	1.07003	-1.33726	0.181137
226	Benign neoplasm of thyroid glands	neoplasms	117490	278	1.15142	0.93637	1.41587	1.3367	0.181322
478	Throat pain	respiratory	112900	356	1.1314	0.943443	1.3568	1.33187	0.182902
595	Hydronephrosis	genitourinary	116291	2212	1.06475	0.969511	1.16935	1.31232	0.189414
701	Other hypertrophic and atrophic conditions of skin	dermatologic	117819	5275	1.03301	0.982187	1.08646	1.26173	0.207048
430	Intracranial hemorrhage	circulatory system	116236	2125	1.06525	0.963404	1.17787	1.23285	0.217632
364	Corneal opacity and other disorders of cornea	sense organs	114138	812	1.08479	0.952461	1.23549	1.22614	0.220146
279	Disorders involving the immune mechanism	endocrine/metabolic	117807	280	1.15663	0.915422	1.4614	1.21941	0.222688
210	Benign neoplasm of lip, oral cavity, and pharynx	neoplasms	117622	959	1.06184	0.964089	1.1695	1.21774	0.223325
110	Dermatophytosis / Dermatomycosis	infectious diseases	117374	317	1.12973	0.9268	1.37709	1.20746	0.227256
201	Hodgkin's disease	neoplasms	116767	273	1.13547	0.920493	1.40065	1.18634	0.235488
819	Skull and face fracture and other intercranial injury	injuries & poisonings	117866	4254	1.03781	0.975791	1.10377	1.18043	0.237828
474	Acute and chronic tonsillitis	respiratory	113357	1918	1.05146	0.966428	1.14398	1.16633	0.243481
277	Other disorders of metabolism	endocrine/metabolic	117739	882	1.1053	0.931101	1.3121	1.14415	0.252562
801	Fracture of ankle and foot	injuries & poisonings	112404	2213	1.0487	0.965682	1.13885	1.13003	0.258462
800	Fracture of lower limb	injuries & poisonings	113681	7039	0.97215	0.925523	1.02113	-1.1263	0.260038
241	Nontoxic nodular goiter	endocrine/metabolic	113278	1187	1.06024	0.955883	1.17599	1.10646	0.268526
384	Other disorders of tympanic membrane	sense organs	117158	1231	1.05973	0.950547	1.18146	1.04578	0.295663
803	Fracture of upper limb	injuries & poisonings	114621	9828	1.02035	0.982425	1.05974	1.04245	0.297204
520	Disorders of tooth development	digestive	115534	2268	1.03573	0.968251	1.10791	1.02134	0.307095
804	Fracture of hand or wrist	injuries & poisonings	112790	3431	1.03261	0.970935	1.0982	1.02126	0.307132
750	Digestive congenital anomalies	congenital anomalies	117435	742	1.06853	0.93803	1.21717	0.997336	0.318602
372	Disorders of conjunctiva	sense organs	115377	778	1.06841	0.938111	1.21681	0.997226	0.318655
370	Keratitis	sense organs	115250	307	1.1145	0.896289	1.38584	0.975101	0.32951
694	Dyschromia and Vitiligo	dermatologic	116388	1024	0.947086	0.848335	1.05733	-0.967674	0.333207
703	Diseases of nail, NOS	dermatologic	116406	1246	1.06082	0.93869	1.19884	0.946121	0.344087
836	Traumatic arthropathy	injuries & poisonings	112409	544	1.08783	0.913264	1.29577	0.943333	0.345511
938	Dermatitis due to solar radiation	dermatologic	116797	2859	1.03307	0.965221	1.10569	0.938723	0.347873
1000	Burns	injuries & poisonings	117885	582	1.08086	0.918617	1.27175	0.937014	0.348751
54	Herpes simplex	infectious diseases	116376	317	1.11841	0.883711	1.41544	0.931231	0.351734
1014	Effects of heat, cold and air pressure	injuries & poisonings	117885	286	1.12165	0.873567	1.44019	0.900141	0.368045
446	Polyarteritis nodosa and allied conditions	circulatory system	115989	908	1.062	0.931295	1.21104	0.897678	0.369357
429	Ill-defined descriptions and complications of heart disease	circulatory system	116933	910	1.06258	0.928831	1.21559	0.884343	0.376511
510	Other diseases of lung	respiratory	117878	1301	1.05858	0.932542	1.20166	0.880188	0.378757
572	Ascites (non malignant)	digestive	115959	1778	1.06349	0.925658	1.22186	0.86921	0.384732
772	Symptoms of the muscles	symptoms	117855	736	1.06966	0.918169	1.24614	0.864256	0.387447
155	Cancer of liver and intrahepatic bile duct	neoplasms	113698	470	1.13727	0.848737	1.52389	0.861515	0.388955
506	Empyema and pneumothorax	respiratory	115975	1277	1.0539	0.934937	1.18801	0.859102	0.390284
245	Thyroiditis	endocrine/metabolic	113037	306	1.08364	0.897012	1.3091	0.832956	0.40487
255	Disorders of adrenal glands	endocrine/metabolic	117100	683	1.07331	0.907004	1.27011	0.823627	0.410151
229	Benign neoplasm of unspecified sites	neoplasms	117885	760	1.05704	0.92554	1.20723	0.81841	0.413123
375	Disorders of lacrimal system	sense organs	116128	2231	1.03462	0.952161	1.12422	0.803125	0.421902
731	Osteitis deformans and osteopathies associated with other disorders classified elsewhere	musculoskeletal	112847	614	1.07267	0.901325	1.27659	0.790007	0.429524
369	Infection of the eye	sense organs	115350	658	0.93502	0.791291	1.10486	-0.78899	0.430118
444	Arterial embolism and thrombosis	circulatory system	115908	961	1.06749	0.906392	1.25723	0.782484	0.43393
341	Other demyelinating diseases of central nervous system	neurological	115167	307	1.08824	0.874016	1.35498	0.756061	0.449612
376	Disorders of the orbit	sense organs	115591	290	1.09789	0.85424	1.41105	0.729458	0.465721
172	Skin cancer	neoplasms	117836	15172	1.01084	0.98118	1.0414	0.709623	0.477938
377	Disorders of optic nerve and visual pathways	sense organs	115642	476	1.06145	0.899217	1.25294	0.704662	0.481021
739	Contracture of joint	musculoskeletal	114114	525	0.937428	0.778367	1.12899	-0.681088	0.495816
580	Nephritis; nephrosis; renal sclerosis	genitourinary	115216	1448	1.04472	0.920982	1.18508	0.680155	0.496406
170	Cancer of bone and connective tissue	neoplasms	117885	480	1.06367	0.889669	1.27171	0.677273	0.498233
961	Poisoning by other anti-infectives	injuries & poisonings	109681	442	0.935254	0.763094	1.14625	-0.644892	0.518997
442	Other aneurysm	circulatory system	116225	2199	1.03189	0.935243	1.13852	0.625607	0.531573
1001	Foreign body injury	injuries & poisonings	117885	1241	0.964455	0.858959	1.08291	-0.612354	0.540303
807	Fracture of ribs	injuries & poisonings	111952	610	0.943505	0.773656	1.15064	-0.574274	0.565782
213	Benign neoplasm of bone and articular cartilage	neoplasms	106301	298	1.06599	0.854726	1.32948	0.567062	0.570672
337	Disorders of the autonomic nervous system	neurological	115138	284	1.08446	0.817828	1.43802	0.563161	0.573325
840	Sprains and strains	injuries & poisonings	117880	481	1.04629	0.893621	1.22503	0.562276	0.573928
1008	Crushing or internal injury to organs	injuries & poisonings	117885	1131	1.03364	0.919564	1.16186	0.554502	0.579235
217	Vascular hamartomas and non-neoplastic nevi	neoplasms	115103	631	1.04943	0.880212	1.25117	0.537758	0.590744
853	Complication of colostomy or enterostomy	injuries & poisonings	111760	523	1.05984	0.856007	1.3122	0.533282	0.593839
524	Dentofacial anomalies, including malocclusion	digestive	114869	333	0.952463	0.785064	1.15556	-0.493866	0.6214
382	Otalgia	sense organs	116935	301	0.947446	0.752503	1.19289	-0.459306	0.646014
215	Other benign neoplasm of connective and other soft tissue	neoplasms	115948	1059	1.02565	0.918013	1.14591	0.447737	0.654343
448	Disease of capillaries	circulatory system	115914	691	1.03949	0.877203	1.23181	0.447212	0.654722
802	Fracture of pelvis	injuries & poisonings	112013	775	1.03162	0.899221	1.1835	0.444157	0.656929
225	Benign neoplasm of brain and other parts of nervous system	neoplasms	117743	863	1.02711	0.912574	1.15602	0.443415	0.657466
371	Inflammation of the eye	sense organs	116053	2934	1.01414	0.947779	1.08515	0.406658	0.684259
872	Traumatic amputation	injuries & poisonings	114472	823	1.02763	0.885145	1.19306	0.357926	0.720399
587	Kidney replaced by transpant	genitourinary	115064	365	0.965475	0.787778	1.18325	-0.338554	0.734946
500	Lung disease due to external agents	respiratory	115773	487	1.04521	0.797716	1.36949	0.32072	0.748422
946	Anaphylactic shock NOS	injuries & poisonings	116089	557	1.02889	0.860419	1.23035	0.312166	0.754915
809	Fracture of unspecified bones	injuries & poisonings	111930	435	1.02888	0.860038	1.23087	0.311307	0.755567
728	Disorders of muscle, ligament, and fascia	musculoskeletal	110961	3760	1.0097	0.949255	1.07399	0.306487	0.759234
149	Cancer of larynx, pharynx, nasal cavities	neoplasms	117468	689	1.02222	0.873141	1.19674	0.273198	0.784701
360	Disorders of the globe	sense organs	114076	450	1.02106	0.868853	1.19993	0.253062	0.80022
471	Nasal polyps	respiratory	113726	3150	0.992098	0.924491	1.06465	-0.220304	0.825634
145	Cancer of mouth	neoplasms	117475	675	1.01636	0.86358	1.19617	0.195238	0.845206
1006	Crushing injury	injuries & poisonings	117885	559	0.980929	0.795792	1.20914	-0.180434	0.856812
262	Mineral deficiency NEC	endocrine/metabolic	117344	315	0.992251	0.782317	1.25852	-0.0641416	0.948858
1007	Injury to blood vessels	injuries & poisonings	117885	284	0.99505	0.775755	1.27634	-0.0390703	0.968834
246	Other disorders of thyroid	endocrine/metabolic	113062	413	0.997014	0.826413	1.20283	-0.0312295	0.975087
227	Benign neoplasm of other endocrine glands and related structures	neoplasms	117689	950	1.00145	0.886479	1.13132	0.0232374	0.981461

## Sheet: f2_phecodes_assoc
phecode	name	group	n	n_case	or	ci_lower	ci_upper	z	p
300	Anxiety disorders	mental disorders	109574	8886	2.03161	1.93324	2.13499	27.9926	1.99766e-172
530	Diseases of esophagus	digestive	116341	36502	1.36313	1.32924	1.39788	24.1166	1.67606e-128
564	Functional digestive disorders	digestive	104893	33242	1.36687	1.33022	1.40453	22.5376	1.77537e-112
535	Gastritis and duodenitis	digestive	116506	30236	1.35192	1.31504	1.38984	21.3672	2.6963e-101
785	Abdominal pain	symptoms	117684	40072	1.2878	1.25813	1.31816	21.2703	2.13758e-100
561	Symptoms involving digestive system	digestive	101381	17226	1.42538	1.37747	1.47496	20.3171	9.07454e-92
418	Nonspecific chest pain	circulatory system	117076	28366	1.31248	1.27472	1.35137	18.2545	1.90709e-74
306	Other mental disorder	mental disorders	115547	33665	1.30039	1.26414	1.33769	18.2059	4.63784e-74
401	Hypertension	circulatory system	117528	80060	1.20145	1.17776	1.22561	18.0639	6.13263e-73
550	Abdominal hernia	digestive	117684	48381	1.22574	1.19841	1.25369	17.6932	4.73199e-70
327	Sleep disorders	neurological	117684	5661	1.66555	1.56933	1.76767	16.8024	2.34258e-63
562	Diverticulosis and diverticulitis	digestive	104915	30462	1.25766	1.22334	1.29295	16.2397	2.64346e-59
411	Ischemic Heart Disease	circulatory system	117542	32006	1.28208	1.24341	1.32196	15.8993	6.40586e-57
558	Noninfectious gastroenteritis	digestive	100183	14579	1.35875	1.30558	1.41409	15.0521	3.34417e-51
496	Chronic airway obstruction	respiratory	110922	12167	1.49933	1.42212	1.58072	15.0154	5.81807e-51
272	Disorders of lipoid metabolism	endocrine/metabolic	117684	37496	1.22957	1.19589	1.26419	14.5866	3.42059e-48
250	Diabetes mellitus	endocrine/metabolic	117684	20606	1.31316	1.26312	1.36518	13.7435	5.57466e-43
563	Constipation	digestive	99041	11771	1.38145	1.3176	1.4484	13.3832	7.57699e-41
278	Overweight, obesity and other hyperalimentation	endocrine/metabolic	117684	13583	1.33783	1.28158	1.39654	13.2806	3.00128e-40
721	Spondylosis and allied disorders	musculoskeletal	115804	8600	1.44171	1.36573	1.52192	13.2431	4.94442e-40
512	Other symptoms of respiratory system	respiratory	117684	13466	1.34602	1.28787	1.40679	13.1887	1.01972e-39
578	Gastrointestinal hemorrhage	digestive	116538	21344	1.23847	1.19964	1.27857	13.1571	1.55014e-39
197	Chemotherapy	neoplasms	109091	10399	1.36335	1.30097	1.42872	12.9703	1.80254e-38
318	Tobacco use disorder	mental disorders	114868	12700	1.40189	1.33146	1.47604	12.8454	9.13284e-38
537	Other disorders of stomach and duodenum	digestive	111027	8396	1.37644	1.30918	1.44716	12.4994	7.52566e-36
297	Suicidal ideation or attempt	mental disorders	107897	1678	2.29167	2.01208	2.6101	12.4923	8.21997e-36
969	Poisoning by psychotropic agents	injuries & poisonings	109695	1994	2.07113	1.84607	2.32362	12.4054	2.44249e-35
513	Respiratory abnormalities	respiratory	117684	9907	1.36619	1.2997	1.43607	12.2586	1.51139e-34
760	Back pain	symptoms	117684	15038	1.29137	1.2393	1.34563	12.1765	4.14656e-34
599	Other symptoms/disorders or the urinary system	genitourinary	115722	13115	1.30483	1.24963	1.36247	12.0636	1.64411e-33
301	Personality disorders	mental disorders	107681	373	3.92705	3.12432	4.93601	11.7244	9.56068e-32
965	Poisoning by analgesics, antipyretics, and antirheumatics	injuries & poisonings	110937	6678	1.42691	1.34428	1.51463	11.6804	1.60568e-31
532	Dysphagia	digestive	108492	7122	1.3997	1.32239	1.48153	11.5997	4.1368e-31
1002	Symptoms concerning nutrition, metabolism, and development	injuries & poisonings	117684	6332	1.42672	1.3429	1.51578	11.5039	1.26029e-30
495	Asthma	respiratory	116300	26582	1.18386	1.15029	1.21842	11.4991	1.33303e-30
211	Benign neoplasm of other parts of digestive system	neoplasms	115783	6208	1.36794	1.29577	1.44412	11.3303	9.29297e-30
455	Hemorrhoids	circulatory system	113677	22821	1.18662	1.15171	1.22259	11.2315	2.85546e-29
296	Mood disorders	mental disorders	107901	1544	2.1084	1.84934	2.40375	11.1517	7.02492e-29
981	Toxic effect of (non-ethyl) alcohol and petroleum and other solvents	injuries & poisonings	117627	984	2.32742	2.00024	2.70811	10.9293	8.3528e-28
317	Alcohol-related disorders	mental disorders	115865	13865	1.26182	1.20806	1.31798	10.4677	1.21594e-25
396	Abnormal heart sounds	circulatory system	116205	10377	1.26271	1.2047	1.32351	9.72183	2.43371e-22
244	Hypothyroidism	endocrine/metabolic	116893	15581	1.20977	1.16417	1.25715	9.71423	2.62222e-22
340	Migraine	neurological	115910	3160	1.46068	1.35294	1.57701	9.69176	3.2686e-22
531	Peptic ulcer (excl. esophageal)	digestive	117684	7716	1.32297	1.24997	1.40023	9.66488	4.2513e-22
351	Other peripheral nerve disorders	neurological	116213	12293	1.22912	1.17871	1.28169	9.65438	4.71013e-22
8	Intestinal infection	infectious diseases	117684	11093	1.27071	1.21031	1.33413	9.64155	5.33756e-22
569	Other disorders of intestine	digestive	113654	17461	1.18825	1.14692	1.23107	9.54843	1.31679e-21
208	Benign neoplasm of colon	neoplasms	117040	22280	1.16192	1.12635	1.1986	9.46237	3.01056e-21
789	Nausea and vomiting	symptoms	117684	12238	1.25295	1.19539	1.31329	9.39724	5.60131e-21
574	Cholelithiasis and cholecystitis	digestive	117364	16141	1.19337	1.14988	1.2385	9.33369	1.02248e-20
427	Cardiac dysrhythmias	circulatory system	116749	26815	1.15994	1.1243	1.19671	9.31847	1.18029e-20
596	Other disorders of bladder	genitourinary	116482	9863	1.25127	1.19265	1.31277	9.15706	5.33302e-20
339	Other headache syndromes	neurological	116939	8211	1.28962	1.2211	1.36198	9.13153	6.75355e-20
798	Malaise and fatigue	symptoms	117684	3678	1.46184	1.34582	1.58786	8.99941	2.26943e-19
726	Peripheral enthesopathies and allied syndromes	musculoskeletal	113817	15288	1.18679	1.14296	1.23231	8.91828	4.73606e-19
470	Septal Deviations/Turbinate Hypertrophy	respiratory	113909	4562	1.33229	1.25041	1.41954	8.86514	7.64069e-19
459	Other disorders of circulatory system	circulatory system	116539	18233	1.19662	1.14949	1.24569	8.75553	2.03152e-18
519	Other diseases of respiratory system, not elsewhere classified	respiratory	117684	10930	1.25925	1.19235	1.3299	8.27684	1.2649e-16
316	Substance addiction and disorders	mental disorders	113746	5947	1.38672	1.2809	1.50129	8.07241	6.89221e-16
714	Rheumatoid arthritis and other inflammatory polyarthropathies	musculoskeletal	108366	5238	1.33103	1.24162	1.42687	8.05999	7.63031e-16
565	Anal and rectal conditions	digestive	113142	15402	1.16716	1.12397	1.212	8.03521	9.34203e-16
480	Pneumonia	respiratory	117583	12015	1.24398	1.17945	1.31204	8.03301	9.51081e-16
722	Intervertebral disc disorders	musculoskeletal	115732	7138	1.25398	1.18598	1.32588	7.95606	1.77607e-15
960	Poisoning by antibiotics	injuries & poisonings	114984	19811	1.14247	1.10538	1.18081	7.90935	2.5874e-15
716	Other arthropathies	musculoskeletal	116426	35531	1.11753	1.08706	1.14886	7.87732	3.34485e-15
285	Other anemias	hematopoietic	115721	13098	1.2016	1.1477	1.25804	7.84269	4.40989e-15
851	Complications of transplants and reattached limbs	injuries & poisonings	116004	18425	1.15943	1.11689	1.20358	7.75747	8.66384e-15
745	Pain in joint	musculoskeletal	117684	8259	1.23767	1.17239	1.30658	7.71278	1.23103e-14
280	Iron deficiency anemias	hematopoietic	115076	9010	1.2175	1.15783	1.28024	7.67587	1.64298e-14
573	Other disorders of liver	digestive	116414	4118	1.37855	1.26999	1.4964	7.67064	1.71147e-14
571	Chronic liver disease and cirrhosis	digestive	116223	3290	1.41757	1.29076	1.55683	7.29831	2.91409e-13
743	Osteoporosis, osteopenia and pathological fracture	musculoskeletal	117684	8011	1.22994	1.16287	1.30087	7.23469	4.66606e-13
773	Pain in limb	symptoms	117684	6474	1.25623	1.18028	1.33707	7.16908	7.55024e-13
761	Cervicalgia	symptoms	117684	1909	1.50601	1.34448	1.68696	7.07319	1.5141e-12
729	Other disorders of soft tissues	musculoskeletal	110402	3163	1.36373	1.25023	1.48752	6.99763	2.60328e-12
740	Osteoarthrosis	musculoskeletal	117684	30626	1.11153	1.07906	1.14497	6.98979	2.75305e-12
357	Inflammatory and toxic neuropathy	neurological	117511	2003	1.45896	1.31113	1.62346	6.92961	4.22014e-12
389	Hearing loss	sense organs	117667	5099	1.25522	1.17702	1.33861	6.92646	4.31504e-12
443	Peripheral vascular disease	circulatory system	116305	4263	1.36034	1.24619	1.48494	6.88192	5.90505e-12
458	Hypotension	circulatory system	114016	7082	1.25556	1.1752	1.34141	6.74385	1.5424e-11
979	Adverse drug events and drug allergies	injuries & poisonings	109468	519	2.13674	1.70726	2.67426	6.63201	3.31141e-11
479	Other upper respiratory disease	respiratory	113702	4195	1.26536	1.17962	1.35732	6.5748	4.87174e-11
350	Abnormal movement	neurological	117659	3868	1.39108	1.25906	1.53696	6.48758	8.72283e-11
579	Other symptoms involving abdomen and pelvis	digestive	111646	3089	1.32065	1.21418	1.43646	6.48528	8.85688e-11
966	Poisoning by anticonvulsants and anti-Parkinsonism drugs	injuries & poisonings	109481	632	2.09561	1.6743	2.62294	6.46048	1.04374e-10
585	Renal failure	genitourinary	116672	11621	1.20396	1.13751	1.27429	6.40793	1.47508e-10
737	Curvature of spine	musculoskeletal	114117	1501	1.46326	1.30168	1.64489	6.37637	1.8134e-10
598	Abnormal findings on examination of urine	genitourinary	117684	3543	1.27281	1.18131	1.37139	6.33753	2.33478e-10
1019	Other ill-defined and unknown causes of morbidity and mortality	injuries & poisonings	117684	15365	1.13487	1.09007	1.18151	6.15665	7.42987e-10
508	Pulmonary collapse; interstitial and compensatory emphysema	respiratory	115985	2614	1.41494	1.26603	1.58137	6.11762	9.49816e-10
720	Spinal stenosis	musculoskeletal	114953	4360	1.26712	1.17397	1.36765	6.07724	1.22267e-09
854	Complications of cardiac/vascular device, implant, and graft	injuries & poisonings	111938	2589	1.41491	1.26473	1.58293	6.0622	1.3427e-09
560	Intestinal obstruction without mention of hernia	digestive	97555	4431	1.26548	1.17264	1.36568	6.05631	1.39275e-09
353	Nerve root and plexus disorders	neurological	114168	4688	1.23484	1.15303	1.32247	6.03078	1.63172e-09
41	Bacterial infection NOS	infectious diseases	117115	12570	1.16353	1.10685	1.22311	5.94403	2.78103e-09
261	Vitamin deficiency	endocrine/metabolic	117442	1822	1.43827	1.27488	1.6226	5.90708	3.48223e-09
593	Hematuria	genitourinary	114751	15580	1.11927	1.0778	1.16234	5.84894	4.94722e-09
695	Erythematous conditions	dermatologic	116514	2511	1.30782	1.19401	1.43247	5.77729	7.59113e-09
293	Symptoms involving head and neck	mental disorders	117498	2224	1.32136	1.20111	1.45365	5.72398	1.04057e-08
507	Pleurisy; pleural effusion	respiratory	116738	7490	1.22069	1.13986	1.30724	5.70513	1.16255e-08
366	Cataract	sense organs	117684	23801	1.09748	1.06273	1.13337	5.66659	1.45671e-08
428	Congestive heart failure; nonhypertensive	circulatory system	117461	6324	1.25711	1.15877	1.3638	5.50554	3.68039e-08
276	Disorders of fluid, electrolyte, and acid-base balance	endocrine/metabolic	117666	9343	1.19959	1.12421	1.28003	5.49556	3.8948e-08
433	Cerebrovascular disease	circulatory system	117393	9666	1.17598	1.10919	1.2468	5.43327	5.53303e-08
764	Sciatica	symptoms	117282	2472	1.29421	1.17855	1.42122	5.39955	6.681e-08
509	Respiratory failure, insufficiency, arrest	respiratory	115870	3190	1.40448	1.24087	1.58966	5.37523	7.64867e-08
333	Extrapyramidal disease and abnormal movement disorders	neurological	115126	1131	1.53708	1.31322	1.7991	5.35287	8.65704e-08
597	Other disorders of urethra and urinary tract	genitourinary	115124	4523	1.20891	1.1277	1.29596	5.34733	8.9261e-08
870	Open wounds of head; neck; and trunk	injuries & poisonings	115930	10535	1.16958	1.1043	1.23872	5.34551	9.01612e-08
338	Pain	neurological	117684	806	1.59639	1.34164	1.89952	5.27315	1.34104e-07
415	Pulmonary heart disease	circulatory system	117123	4638	1.23356	1.14075	1.33392	5.25992	1.4412e-07
251	Other disorders of pancreatic internal secretion	endocrine/metabolic	116880	1110	1.64706	1.36353	1.98954	5.17704	2.2543e-07
717	Polymyalgia Rheumatica	musculoskeletal	117684	1435	1.37685	1.2194	1.55463	5.16141	2.45097e-07
696	Psoriasis and related disorders	dermatologic	115455	2556	1.26343	1.15547	1.38147	5.13088	2.88394e-07
386	Vertiginous syndromes and other disorders of vestibular system	sense organs	116639	1829	1.29132	1.17115	1.42382	5.13012	2.89551e-07
788	Syncope and collapse	symptoms	117684	9654	1.14706	1.08847	1.20881	5.12884	2.91535e-07
291	Other specified nonpsychotic and/or transient mental disorders	mental disorders	116730	1013	1.60382	1.33602	1.92531	5.06779	4.02462e-07
414	Other forms of chronic heart disease	circulatory system	111002	2368	1.32907	1.19018	1.48417	5.05156	4.38211e-07
345	Epilepsy, recurrent seizures, convulsions	neurological	115869	5240	1.22339	1.12964	1.32492	4.95654	7.17603e-07
591	Urinary tract infection	genitourinary	113253	13406	1.12347	1.07273	1.1766	4.93782	7.90007e-07
575	Other biliary tract disease	digestive	113986	4311	1.20899	1.12083	1.30407	4.91292	8.97305e-07
303	Psychogenic and somatoform disorders	mental disorders	107726	481	1.72653	1.38728	2.14876	4.89258	9.95239e-07
426	Cardiac conduction disorders	circulatory system	112156	8176	1.15383	1.08874	1.22283	4.82927	1.37036e-06
521	Diseases of hard tissues of teeth	digestive	115459	3226	1.2077	1.11637	1.3065	4.70383	2.55324e-06
850	Hemorrhage or hematoma complicating a procedure	injuries & poisonings	112796	5391	1.17228	1.09675	1.25302	4.67748	2.90421e-06
555	Inflammatory bowel disease and other gastroenteritis and colitis	digestive	97755	4442	1.17935	1.10048	1.26387	4.67102	2.99701e-06
465	Acute upper respiratory infections of multiple or unspecified sites	respiratory	117640	2374	1.24455	1.1349	1.36479	4.64925	3.33139e-06
368	Visual disturbances	sense organs	117684	3671	1.20587	1.11431	1.30497	4.64612	3.38229e-06
304	Adjustment reaction	mental disorders	107681	285	2.20509	1.57778	3.08182	4.62993	3.65781e-06
1100	Family history	injuries & poisonings	117684	2455	1.22264	1.12278	1.33139	4.62391	3.76572e-06
395	Heart valve disorders	circulatory system	115001	6070	1.1702	1.09442	1.25124	4.60087	4.20739e-06
497	Bronchitis	respiratory	109102	682	1.56056	1.28932	1.88887	4.56848	4.91269e-06
447	Other disorders of arteries and arterioles	circulatory system	115886	1645	1.36124	1.19173	1.55485	4.54521	5.48804e-06
112	Candidiasis	infectious diseases	117532	2614	1.29292	1.15667	1.44522	4.52176	6.13263e-06
352	Disorders of other cranial nerves	neurological	113285	1535	1.32377	1.17163	1.49566	4.5029	6.70327e-06
1011	Complications of surgical and medical procedures	injuries & poisonings	117684	4156	1.19016	1.10328	1.28388	4.50125	6.75534e-06
420	Carditis	circulatory system	117368	2263	1.26701	1.14256	1.40502	4.4863	7.24696e-06
1004	Other signs and symptoms involving emotional state	injuries & poisonings	117684	483	1.95476	1.45457	2.62697	4.44481	8.79714e-06
703	Diseases of nail, NOS	dermatologic	116212	1246	1.35055	1.18286	1.54203	4.44247	8.8932e-06
525	Other diseases of the teeth and supporting structures	digestive	115282	2691	1.21449	1.11419	1.32383	4.41845	9.94128e-06
473	Diseases of the larynx and vocal cords	respiratory	113229	2619	1.23444	1.1231	1.35682	4.367	1.25965e-05
715	Other inflammatory spondylopathies	musculoskeletal	107638	2085	1.30177	1.15588	1.46607	4.34873	1.36927e-05
242	Thyrotoxicosis with or without goiter	endocrine/metabolic	113290	1935	1.25177	1.13048	1.38608	4.31845	1.57128e-05
738	Other acquired musculoskeletal deformity	musculoskeletal	114285	2119	1.25276	1.13006	1.38878	4.28496	1.82768e-05
701	Other hypertrophic and atrophic conditions of skin	dermatologic	117618	5275	1.14624	1.07654	1.22046	4.26429	2.00543e-05
871	Open wounds of extremities	injuries & poisonings	115780	6789	1.13757	1.07187	1.20729	4.24683	2.16816e-05
476	Allergic rhinitis	respiratory	113077	1308	1.24507	1.12225	1.38134	4.13662	3.52463e-05
385	Other disorders of middle ear and mastoid	sense organs	116865	810	1.38627	1.18665	1.61948	4.11721	3.83488e-05
733	Other disorders of bone and cartilage	musculoskeletal	113591	3987	1.1664	1.08387	1.25523	4.11063	3.94581e-05
972	Poisoning by agents primarily affecting the cardiovascular system	injuries & poisonings	109528	920	1.49386	1.2333	1.80948	4.10418	4.05749e-05
475	Chronic sinusitis	respiratory	113382	2574	1.19752	1.0983	1.30571	4.0847	4.41337e-05
1015	Effects of other external causes	injuries & poisonings	117684	4147	1.17174	1.08481	1.26564	4.02978	5.58292e-05
292	Neurological disorders	mental disorders	117410	5619	1.19289	1.09411	1.30059	3.99929	6.35335e-05
454	Varicose veins	circulatory system	110290	11615	1.08987	1.04426	1.13747	3.94569	7.9572e-05
79	Viral infection	infectious diseases	116861	2952	1.19381	1.09315	1.30373	3.94184	8.08578e-05
279	Disorders involving the immune mechanism	endocrine/metabolic	117606	280	1.68195	1.29834	2.17891	3.93669	8.26128e-05
441	Vascular insufficiency of intestine	circulatory system	115849	1237	1.33717	1.15687	1.54557	3.93177	8.43228e-05
516	Abnormal sputum	respiratory	117684	4717	1.16489	1.07879	1.25785	3.89595	9.78141e-05
752	Nervous system congenital anomalies	congenital anomalies	117621	327	1.57093	1.25135	1.97214	3.89211	9.93759e-05
474	Acute and chronic tonsillitis	respiratory	113169	1918	1.21172	1.09935	1.33558	3.86754	0.000109937
859	Complication due to other implant and internal device	injuries & poisonings	112455	4154	1.17193	1.08109	1.27039	3.85415	0.000116133
334	Degenerative disease of the spinal cord	neurological	115235	2008	1.28557	1.13132	1.46085	3.85192	0.000117195
381	Otitis media and Eustachian tube disorders	sense organs	117189	2129	1.21698	1.1007	1.34554	3.83256	0.000126816
446	Polyarteritis nodosa and allied conditions	circulatory system	115791	908	1.35008	1.15764	1.57449	3.82579	0.000130352
416	Cardiomegaly	circulatory system	116816	3165	1.20711	1.09574	1.32979	3.81142	0.000138172
378	Strabismus and other disorders of binocular eye movements	sense organs	115702	1445	1.25352	1.11599	1.408	3.81073	0.000138558
735	Acquired foot deformities	musculoskeletal	116505	9533	1.09481	1.04461	1.14743	3.78238	0.000155337
440	Atherosclerosis	circulatory system	115797	1474	1.33195	1.1472	1.54646	3.76243	0.000168268
275	Disorders of mineral metabolism	endocrine/metabolic	117684	2670	1.23154	1.10483	1.37279	3.75951	0.000170246
559	Ileostomy status	digestive	96894	1691	1.24794	1.11009	1.40291	3.70871	0.000208317
568	Other disorders of peritoneum	digestive	109859	3795	1.15531	1.07042	1.24694	3.70768	0.000209164
281	Other deficiency anemia	hematopoietic	113092	1233	1.32356	1.14119	1.53507	3.70594	0.000210608
255	Disorders of adrenal glands	endocrine/metabolic	116902	683	1.41688	1.17517	1.70829	3.65143	0.000260787
964	Poisoning by agents primarily affecting blood constituents	injuries & poisonings	109453	401	1.55535	1.2263	1.9727	3.64203	0.000270498
706	Diseases of sebaceous glands	dermatologic	117500	8474	1.09223	1.04159	1.14534	3.64199	0.000270537
80	Postoperative infection	infectious diseases	117491	4485	1.15351	1.06783	1.24608	3.62629	0.000287525
195	Cancer, suspected or other	neoplasms	114765	31929	1.05337	1.02406	1.08352	3.61107	0.000304933
681	Superficial cellulitis and abscess	dermatologic	116653	7771	1.11379	1.04983	1.18164	3.57165	0.000354735
727	Other disorders of synovium, tendon, and bursa	musculoskeletal	112608	10115	1.08531	1.03731	1.13553	3.54729	0.000389222
374	Other disorders of eyelids	sense organs	116536	5694	1.1147	1.04976	1.18365	3.54578	0.000391454
529	Diseases and other conditions of the tongue	digestive	116443	1274	1.2528	1.10474	1.4207	3.51219	0.000444431
199	Neoplasm of uncertain behavior	neoplasms	107005	2134	1.21807	1.09073	1.36027	3.5015	0.000462651
557	Intestinal malabsorption (non-celiac)	digestive	97212	2158	1.18182	1.07588	1.29819	3.48618	0.000489969
907	Injuries to the nervous system	injuries & poisonings	117656	1306	1.2388	1.09763	1.39812	3.46908	0.000522253
971	Poisoning by drugs primarily affecting the autonomic nervous system	injuries & poisonings	109481	547	1.45231	1.17576	1.79391	3.46229	0.00053559
425	Cardiomyopathy	circulatory system	117200	1461	1.25367	1.10288	1.42508	3.45769	0.000544819
915	Superficial injury without mention of infection	injuries & poisonings	117491	5484	1.13335	1.05537	1.21709	3.44162	0.000578243
365	Glaucoma	sense organs	115224	5281	1.11881	1.04834	1.19402	3.38232	0.000718754
514	Abnormal findings examination of lungs	respiratory	117678	2820	1.21246	1.08416	1.35594	3.37595	0.000735601
586	Other disorders of the kidney and ureters	genitourinary	115553	3730	1.16684	1.06487	1.27857	3.30717	0.000942429
967	Adverse effects of sedatives or other central nervous system depressants and anesthetics	injuries & poisonings	109539	730	1.34041	1.12566	1.59613	3.28862	0.00100679
765	Cervical radiculitis	symptoms	116818	534	1.37903	1.13759	1.67171	3.27267	0.00106536
502	Postinflammatory pulmonary fibrosis	respiratory	115655	1057	1.36158	1.13011	1.64046	3.24657	0.00116805
523	Gingival and periodontal diseases	digestive	115069	1756	1.18837	1.07034	1.31942	3.23366	0.00122213
1010	Other tests	injuries & poisonings	117684	17573	1.06501	1.0243	1.10734	3.16753	0.00153742
781	Symptoms involving nervous and musculoskeletal systems	symptoms	117684	7861	1.10464	1.0386	1.17488	3.16417	0.00155528
522	Diseases of pulp and periapical tissues	digestive	115238	2316	1.15171	1.05465	1.25771	3.14437	0.00166446
501	Pneumonitis due to inhalation of food or vomitus	respiratory	115581	814	1.57764	1.18405	2.10208	3.1137	0.00184758
580	Nephritis; nephrosis; renal sclerosis	genitourinary	115016	1448	1.2591	1.0889	1.4559	3.10944	0.0018744
289	Other diseases of blood and blood-forming organs	hematopoietic	116216	1336	1.23009	1.07956	1.40161	3.10944	0.00187442
481	Influenza	respiratory	115596	347	1.55238	1.17563	2.04986	3.10081	0.0019299
528	Diseases of the oral soft tissues, excluding lesions specific for gingiva and tongue	digestive	117222	3993	1.12165	1.04301	1.20622	3.09538	0.00196564
362	Other retinal disorders	sense organs	115169	5629	1.10828	1.03768	1.18368	3.06133	0.00220359
689	Disorder of skin and subcutaneous tissue NOS	dermatologic	117684	6253	1.09281	1.03226	1.1569	3.05171	0.00227542
766	Neuralgia, neuritis, and radiculitis NOS	symptoms	116960	1345	1.25939	1.08385	1.46336	3.01138	0.00260067
853	Complication of colostomy or enterostomy	injuries & poisonings	111570	523	1.42157	1.12897	1.78999	2.99169	0.00277442
382	Otalgia	sense organs	116735	301	1.4411	1.13279	1.83332	2.97513	0.00292867
1005	Other symptoms	injuries & poisonings	117684	1427	1.25449	1.08033	1.45673	2.97311	0.00294796
958	Certain early complications of trauma or procedure	injuries & poisonings	117684	568	1.33945	1.10432	1.62463	2.96755	0.00300179
380	Disorders of external ear	sense organs	117569	988	1.23565	1.0742	1.42137	2.96193	0.00305719
214	Lipoma	neoplasms	117355	6320	1.08655	1.02842	1.14797	2.95885	0.00308792
947	Urticaria	dermatologic	115847	390	1.38188	1.11491	1.71277	2.95313	0.00314567
939	Atopic/contact dermatitis due to other or unspecified	dermatologic	116398	2442	1.14755	1.04635	1.25855	2.9218	0.0034802
704	Diseases of hair and hair follicles	dermatologic	117401	5038	1.0938	1.02943	1.16219	2.89734	0.00376344
962	Poisoning by hormones and synthetic substitutes	injuries & poisonings	109465	524	1.42899	1.12241	1.81931	2.8972	0.00376506
594	Urinary calculus	genitourinary	117412	6555	1.08974	1.0281	1.15509	2.89254	0.00382145
709	Diffuse diseases of connective tissue	dermatologic	115914	962	1.24271	1.07161	1.44113	2.87506	0.00403949
750	Digestive congenital anomalies	congenital anomalies	117234	742	1.24572	1.07138	1.44843	2.85627	0.00428645
527	Diseases of the salivary glands	digestive	116400	1052	1.21363	1.06225	1.38658	2.84841	0.00439384
384	Other disorders of tympanic membrane	sense organs	116959	1231	1.20705	1.06018	1.37427	2.84283	0.00447143
227	Benign neoplasm of other endocrine glands and related structures	neoplasms	117488	950	1.23454	1.06737	1.42789	2.83827	0.00453587
246	Other disorders of thyroid	endocrine/metabolic	112869	413	1.36122	1.09883	1.68626	2.82261	0.00476346
54	Herpes simplex	infectious diseases	116177	317	1.5514	1.13977	2.1117	2.79157	0.00524535
990	Effects radiation NOS	injuries & poisonings	117684	4116	1.12122	1.0333	1.21662	2.74631	0.0060269
110	Dermatophytosis / Dermatomycosis	infectious diseases	117172	317	1.39261	1.09529	1.77064	2.70274	0.00687715
819	Skull and face fracture and other intercranial injury	injuries & poisonings	117665	4254	1.10872	1.02834	1.19538	2.68785	0.00719144
136	Other infectious and parasitic diseases	infectious diseases	117568	256	0.590324	0.400794	0.86948	-2.66788	0.00763325
245	Thyroiditis	endocrine/metabolic	112845	306	1.39583	1.09146	1.78508	2.65727	0.0078777
857	Mechanical complication of unspecified genitourinary device, implant, and graft	injuries & poisonings	111776	1367	1.19391	1.04611	1.36259	2.62849	0.00857661
556	Ulceration of the lower GI tract	digestive	96830	1147	1.19047	1.04381	1.35774	2.59922	0.00934365
172	Skin cancer	neoplasms	117635	15172	0.952383	0.917751	0.988321	-2.58155	0.00983566
697	Sarcoidosis	dermatologic	116044	568	1.25764	1.05499	1.49922	2.55707	0.0105559
858	Complication of internal orthopedic device	injuries & poisonings	112798	5243	1.09617	1.02103	1.17685	2.53423	0.0112695
402	Elevated blood pressure reading without diagnosis of hypertension	circulatory system	98627	1568	1.17868	1.03663	1.3402	2.50897	0.0121085
252	Disorders of parathyroid gland	endocrine/metabolic	116991	1003	1.21524	1.04157	1.41786	2.47758	0.0132276
216	Benign neoplasm of skin	neoplasms	117548	8696	1.05934	1.01208	1.1088	2.47569	0.0132978
274	Gout and other crystal arthropathies	endocrine/metabolic	117684	4240	1.1126	1.02216	1.21104	2.46665	0.0136382
38	Septicemia	infectious diseases	115384	5008	1.12421	1.02433	1.23383	2.46627	0.013653
290	Delirium dementia and amnestic and other cognitive disorders	mental disorders	116754	2989	1.26338	1.04749	1.52377	2.44523	0.0144761
429	Ill-defined descriptions and complications of heart disease	circulatory system	116733	910	1.21232	1.03845	1.41531	2.43762	0.0147845
592	Cystitis and urethritis	genitourinary	111318	3231	1.11387	1.02063	1.21564	2.41779	0.0156151
450	Noninfectious disorders of lymphatic channels	circulatory system	117684	853	1.25835	1.04311	1.518	2.40096	0.0163522
369	Infection of the eye	sense organs	115153	658	1.22503	1.03646	1.4479	2.3799	0.0173174
807	Fracture of ribs	injuries & poisonings	111762	610	1.28194	1.04335	1.57509	2.36382	0.0180877
756	Other congenital musculoskeletal anomalies	congenital anomalies	117538	652	1.24689	1.03582	1.50097	2.33184	0.0197091
253	Disorders of the pituitary gland and its hypothalamic control	endocrine/metabolic	116949	744	1.22501	1.03262	1.45325	2.32815	0.0199042
1013	Asphyxia and hypoxemia	injuries & poisonings	117684	281	1.51314	1.06063	2.15871	2.28465	0.0223333
158	Neoplasm of unspecified nature of digestive system	neoplasms	113753	1162	1.17108	1.02207	1.3418	2.27438	0.0229429
510	Other diseases of lung	respiratory	117677	1301	1.20144	1.02541	1.40769	2.27037	0.023185
451	Phlebitis and thrombophlebitis	circulatory system	107977	4107	1.10283	1.01273	1.20094	2.25096	0.024388
349	Other and unspecified disorders of the nervous system	neurological	114994	455	1.2955	1.03306	1.6246	2.24162	0.024986
342	Hemiplegia	neurological	115133	1710	1.20661	1.02308	1.42307	2.23095	0.0256841
287	Purpura and other hemorrhagic conditions	hematopoietic	117381	1927	1.14739	1.01684	1.29471	2.23088	0.0256889
117	Mycoses	infectious diseases	117132	304	1.44186	1.04423	1.99092	2.22286	0.0262254
747	Cardiac and circulatory congenital anomalies	congenital anomalies	117684	3164	1.10807	1.01182	1.21348	2.21334	0.0268742
1009	Injury, NOS	injuries & poisonings	117684	7720	1.06334	1.00604	1.12391	2.17299	0.0297808
212	Benign neoplasm of respiratory and intrathoracic organs	neoplasms	117684	366	1.32467	1.02779	1.70731	2.17166	0.0298812
540	Appendiceal conditions	digestive	117684	3697	1.08191	1.00723	1.16214	2.15736	0.0309776
170	Cancer of bone and connective tissue	neoplasms	117684	480	1.27476	1.02224	1.58966	2.15528	0.0311397
323	Encephalitis	neurological	117512	374	1.34115	1.02666	1.75196	2.15296	0.0313218
687	Symptoms affecting skin	dermatologic	116597	2777	1.10549	1.0089	1.21133	2.14983	0.0315687
260	Protein-calorie malnutrition	endocrine/metabolic	117090	254	1.5491	1.0376	2.31274	2.1405	0.0323146
269	Proteinuria	endocrine/metabolic	117578	354	1.33903	1.02488	1.74948	2.14013	0.0323443
394	Rheumatic disease of the heart valves	circulatory system	114486	3846	1.09467	1.00673	1.19029	2.11683	0.0342746
286	Coagulation defects	hematopoietic	117289	1083	1.16919	1.01163	1.3513	2.11647	0.0343048
240	Simple and unspecified goiter	endocrine/metabolic	112911	575	1.21874	1.01387	1.46501	2.10665	0.0351483
946	Anaphylactic shock NOS	injuries & poisonings	115892	557	1.2293	1.01398	1.49033	2.1013	0.0356145
444	Arterial embolism and thrombosis	circulatory system	115711	961	1.2374	1.01086	1.51469	2.06471	0.0389509
587	Kidney replaced by transpant	genitourinary	114864	365	0.744409	0.56173	0.986496	-2.0546	0.0399173
241	Nontoxic nodular goiter	endocrine/metabolic	113086	1187	1.14088	1.00551	1.29449	2.04516	0.0408395
277	Other disorders of metabolism	endocrine/metabolic	117538	882	1.23417	1.00806	1.511	2.03768	0.0415819
503	Pulmonary congestion and hypostasis	respiratory	115596	534	1.28788	1.00885	1.64408	2.03071	0.0422842
295	Schizophrenia and other psychotic disorders	mental disorders	107710	881	1.28912	1.00884	1.64726	2.03036	0.0423201
707	Chronic ulcer of skin	dermatologic	117684	2468	1.16854	1.00515	1.35849	2.02679	0.042684
710	Osteomyelitis, periostitis, and other infections involving bone	musculoskeletal	107630	668	1.23524	1.00651	1.51595	2.02205	0.0431711
377	Disorders of optic nerve and visual pathways	sense organs	115443	476	1.22646	0.999449	1.50504	1.95469	0.0506201
375	Disorders of lacrimal system	sense organs	115928	2231	1.10356	0.999696	1.21822	1.95393	0.0507099
698	Pruritus and related conditions	dermatologic	117684	818	1.17336	0.998881	1.37833	1.94634	0.0516142
770	Myalgia and myositis unspecified	symptoms	117684	806	1.18186	0.998401	1.39904	1.94137	0.0522136
835	Internal derangement of knee	injuries & poisonings	116663	15211	1.0366	0.9995	1.07509	1.93308	0.0532258
472	Chronic pharyngitis and nasopharyngitis	respiratory	112911	973	1.14753	0.996048	1.32204	1.90514	0.0567619
830	Dislocation	injuries & poisonings	113141	4712	1.0774	0.997456	1.16374	1.8952	0.0580665
590	Pyelonephritis	genitourinary	110846	1475	1.14071	0.993918	1.30918	1.87317	0.061045
520	Disorders of tooth development	digestive	115333	2268	1.08396	0.996171	1.17949	1.87093	0.0613549
577	Diseases of pancreas	digestive	117684	2923	1.09583	0.994242	1.20779	1.84361	0.0652393
189	Cancer of urinary organs (incl. kidney and bladder)	neoplasms	117684	4375	1.07352	0.994166	1.1592	1.81062	0.0701992
371	Inflammation of the eye	sense organs	115855	2934	1.07786	0.992276	1.17082	1.77626	0.0756898
81	Infection/inflammation of internal prosthetic device; implant; and graft	infectious diseases	116690	1051	1.14833	0.985219	1.33844	1.76945	0.0768194
215	Other benign neoplasm of connective and other soft tissue	neoplasms	115752	1059	1.1212	0.986679	1.27406	1.75432	0.0793759
477	Epistaxis or throat hemorrhage	respiratory	113193	2563	1.09323	0.988191	1.20944	1.72947	0.0837251
159	Malignant neoplasm of other and ill-defined sites within the digestive organs and peritoneum	neoplasms	114881	6033	1.0579	0.992123	1.12805	1.71852	0.0857027
200	Myeloproliferative disease	neoplasms	116745	1086	1.14692	0.980691	1.34132	1.7159	0.0861803
165	Cancer within the respiratory system	neoplasms	117674	3252	1.12918	0.980013	1.30104	1.68066	0.0928289
452	Other venous embolism and thrombosis	circulatory system	107175	624	1.22006	0.967374	1.53874	1.67982	0.0929927
335	Multiple sclerosis	neurological	115252	1311	1.1123	0.981936	1.25997	1.67335	0.0942585
818	Intracranial hemorrhage (injury)	injuries & poisonings	116748	704	1.21242	0.967353	1.51957	1.67187	0.0945498
916	Contusion	injuries & poisonings	117684	1690	1.11687	0.980916	1.27166	1.66901	0.0951162
367	Disorders of refraction and accommodation; blindness and low vision	sense organs	117684	3213	1.07054	0.986009	1.16232	1.62422	0.104329
736	Other acquired deformities of limbs	musculoskeletal	114362	2233	1.08519	0.981926	1.19932	1.60247	0.109051
471	Nasal polyps	respiratory	113537	3150	1.06643	0.984596	1.15506	1.57887	0.114367
376	Disorders of the orbit	sense organs	115392	290	1.21967	0.951195	1.56391	1.5655	0.117465
332	Parkinson's disease	neurological	115097	1419	1.13895	0.967585	1.34066	1.56388	0.117846
337	Disorders of the autonomic nervous system	neurological	114945	284	1.30274	0.932517	1.81995	1.55038	0.12105
210	Benign neoplasm of lip, oral cavity, and pharynx	neoplasms	117421	959	1.11538	0.970989	1.28125	1.54376	0.122647
504	Other alveolar and parietoalveolar pneumonopathy	respiratory	115576	403	1.28166	0.934405	1.75797	1.53917	0.123764
941	Adverse reaction to serum or vaccine	injuries & poisonings	115804	268	1.23885	0.942518	1.62835	1.53554	0.124651
963	Poisoning by primarily systemic agents	injuries & poisonings	109846	2747	1.09387	0.973518	1.2291	1.50867	0.131383
840	Sprains and strains	injuries & poisonings	117679	481	0.875062	0.733997	1.04324	-1.48801	0.136748
741	Symptoms and disorders of the joints	musculoskeletal	116834	3243	1.07248	0.977513	1.17668	1.47921	0.139085
804	Fracture of hand or wrist	injuries & poisonings	112599	3431	1.0603	0.980048	1.14713	1.4581	0.144814
315	Develomental delays and disorders	mental disorders	117666	493	1.26854	0.919604	1.74987	1.4493	0.147254
711	Arthropathy associated with infections	musculoskeletal	107606	504	1.15317	0.947359	1.4037	1.42083	0.155365
1001	Foreign body injury	injuries & poisonings	117684	1241	1.09533	0.963546	1.24513	1.39218	0.163869
379	Other disorders of eye	sense organs	116576	4354	1.04906	0.979869	1.12314	1.3758	0.168884
742	Derangement of joint, non-traumatic	musculoskeletal	116952	2921	1.0558	0.973525	1.14504	1.31178	0.189593
686	Other local infections of skin and subcutaneous tissue	dermatologic	115234	1519	1.09583	0.955653	1.25657	1.31043	0.190051
739	Contracture of joint	musculoskeletal	113913	525	1.14361	0.931975	1.40331	1.28522	0.198714
772	Symptoms of the muscles	symptoms	117654	736	1.14154	0.931742	1.39857	1.27762	0.201385
225	Benign neoplasm of brain and other parts of nervous system	neoplasms	117542	863	1.1061	0.947552	1.29119	1.27749	0.201429
791	Gangrene	symptoms	117684	691	1.18522	0.912997	1.5386	1.2763	0.201849
217	Vascular hamartomas and non-neoplastic nevi	neoplasms	114909	631	1.13449	0.932033	1.38093	1.25816	0.208333
201	Hodgkin's disease	neoplasms	116567	273	1.19564	0.900696	1.58717	1.23632	0.21634
1014	Effects of heat, cold and air pressure	injuries & poisonings	117684	286	0.77262	0.512689	1.16434	-1.23283	0.217639
430	Intracranial hemorrhage	circulatory system	116038	2125	0.924101	0.813857	1.04928	-1.21781	0.223298
801	Fracture of ankle and foot	injuries & poisonings	112216	2213	1.0665	0.959622	1.18528	1.19495	0.232105
320	Meningitis	neurological	117536	422	1.14712	0.914378	1.43911	1.18632	0.235497
288	Diseases of white blood cells	hematopoietic	116732	4169	1.05209	0.965641	1.14627	1.16071	0.24576
961	Poisoning by other anti-infectives	injuries & poisonings	109503	442	1.12444	0.921385	1.37225	1.15421	0.248413
344	Other paralytic syndromes	neurological	115027	706	1.11395	0.92198	1.34589	1.11822	0.263472
70	Viral hepatitis	infectious diseases	116282	620	1.11223	0.920888	1.34332	1.1043	0.269465
155	Cancer of liver and intrahepatic bile duct	neoplasms	113505	470	1.28022	0.825184	1.98619	1.10245	0.270265
1000	Burns	injuries & poisonings	117684	582	1.14916	0.896233	1.47348	1.0962	0.272991
809	Fracture of unspecified bones	injuries & poisonings	111742	435	0.877781	0.694419	1.10956	-1.09036	0.275553
198	Secondary malignant neoplasm	neoplasms	108108	10581	1.03293	0.971625	1.0981	1.03784	0.299346
728	Disorders of muscle, ligament, and fascia	musculoskeletal	110776	3760	0.96115	0.891507	1.03623	-1.03251	0.301834
1008	Crushing or internal injury to organs	injuries & poisonings	117684	1131	1.07967	0.933335	1.24896	1.03157	0.302272
153	Colorectal cancer	neoplasms	111268	4870	1.03889	0.966103	1.11717	1.0295	0.303245
732	Osteochondropathies	musculoskeletal	112683	500	1.10328	0.911969	1.33472	1.01156	0.311747
383	Otosclerosis	sense organs	116770	304	1.11914	0.897841	1.39498	1.00131	0.316677
572	Ascites (non malignant)	digestive	115760	1778	1.0885	0.920544	1.2871	0.991731	0.321329
448	Disease of capillaries	circulatory system	115718	691	1.0966	0.902497	1.33246	0.927804	0.353509
783	Fever of unknown origin	symptoms	117684	4298	1.03668	0.956481	1.12361	0.876924	0.380528
478	Throat pain	respiratory	112716	356	1.12318	0.865218	1.45806	0.872549	0.382909
595	Hydronephrosis	genitourinary	116097	2212	1.05333	0.936524	1.18471	0.866411	0.386265
702	Degenerative skin conditions and other dermatoses	dermatologic	116363	5884	1.02587	0.967081	1.08824	0.848306	0.396267
524	Dentofacial anomalies, including malocclusion	digestive	114668	333	1.0979	0.881672	1.36717	0.834628	0.403927
500	Lung disease due to external agents	respiratory	115578	487	1.14848	0.826315	1.59624	0.824167	0.409845
611	Abnormal findings on mammogram or breast exam	genitourinary	116005	1451	0.953517	0.851356	1.06794	-0.8232	0.410394
213	Benign neoplasm of bone and articular cartilage	neoplasms	106127	298	1.1138	0.860441	1.44175	0.818472	0.413088
228	Hemangioma and lymphangioma, any site	neoplasms	117684	1583	1.04742	0.935008	1.17334	0.799821	0.423815
372	Disorders of conjunctiva	sense organs	115180	778	0.931668	0.779406	1.11368	-0.777405	0.43692
53	Herpes zoster	infectious diseases	116225	528	1.09526	0.869855	1.37908	0.773986	0.438939
872	Traumatic amputation	injuries & poisonings	114273	823	0.929173	0.769156	1.12248	-0.7618	0.44618
193	Thyroid cancer	neoplasms	117319	366	1.08715	0.872667	1.35434	0.745214	0.456142
749	Congenital anomalies of face and neck	congenital anomalies	117674	323	1.0915	0.864928	1.37742	0.737539	0.460795
202	Cancer of other lymphoid, histiocytic tissue	neoplasms	117143	2508	1.03685	0.941147	1.14229	0.732432	0.463905
191	Manlignant and unknown neoplasms of brain and nervous system	neoplasms	117395	753	0.89287	0.65807	1.21145	-0.727859	0.4667
229	Benign neoplasm of unspecified sites	neoplasms	117684	760	1.06126	0.90132	1.24958	0.713393	0.475603
949	Allergies, other	injuries & poisonings	115863	425	1.07765	0.877446	1.32353	0.713155	0.47575
751	Genitourinary congenital anomalies	congenital anomalies	117464	1564	1.04079	0.93204	1.16224	0.710082	0.477653
361	Retinal detachments and defects	sense organs	114942	3319	0.975011	0.909156	1.04564	-0.709234	0.478179
364	Corneal opacity and other disorders of cornea	sense organs	113946	812	0.936919	0.78058	1.12457	-0.699543	0.484213
370	Keratitis	sense organs	115053	307	1.10197	0.838807	1.4477	0.697446	0.485524
1007	Injury to blood vessels	injuries & poisonings	117684	284	0.905248	0.680673	1.20392	-0.684279	0.493799
1006	Crushing injury	injuries & poisonings	117684	559	1.06936	0.869847	1.31464	0.636502	0.524449
284	Aplastic anemia	hematopoietic	112912	519	1.09017	0.833173	1.42645	0.629409	0.529081
567	Peritonitis and retroperitoneal infections	digestive	109042	968	1.06193	0.872601	1.29233	0.599722	0.548691
348	Other conditions of brain	neurological	114996	749	0.922174	0.706706	1.20334	-0.59672	0.550694
360	Disorders of the globe	sense organs	113884	450	1.06506	0.865286	1.31095	0.59471	0.552038
262	Mineral deficiency NEC	endocrine/metabolic	117142	315	1.07617	0.836256	1.38492	0.570434	0.568383
359	Muscular dystrophies and other myopathies	neurological	117173	469	1.06413	0.857735	1.32018	0.564983	0.572086
536	Disorders of function of stomach	digestive	108875	273	1.07548	0.818744	1.41272	0.522897	0.601046
700	Corns and callosities	dermatologic	116170	299	1.08789	0.792611	1.49316	0.521384	0.602099
800	Fracture of lower limb	injuries & poisonings	113490	7039	1.01478	0.957099	1.07593	0.491355	0.623176
771	Musculoskeletal symptoms referable to limbs	symptoms	116597	841	0.96076	0.816274	1.13082	-0.481425	0.630215
694	Dyschromia and Vitiligo	dermatologic	116192	1024	0.967882	0.841516	1.11322	-0.457334	0.647431
442	Other aneurysm	circulatory system	116027	2199	1.02784	0.912451	1.15781	0.451898	0.651342
817	Concussion	injuries & poisonings	116700	273	1.07202	0.790692	1.45345	0.447811	0.654289
226	Benign neoplasm of thyroid glands	neoplasms	117289	278	1.06049	0.815953	1.37831	0.439138	0.660562
151	Cancer of stomach	neoplasms	113541	643	1.07405	0.779349	1.48019	0.436551	0.662437
145	Cancer of mouth	neoplasms	117275	675	1.04496	0.849778	1.28497	0.416888	0.67676
731	Osteitis deformans and osteopathies associated with other disorders classified elsewhere	musculoskeletal	112648	614	0.953104	0.758762	1.19722	-0.412823	0.679737
149	Cancer of larynx, pharynx, nasal cavities	neoplasms	117268	689	1.03979	0.85048	1.27124	0.380523	0.703558
150	Cancer of esophagus	neoplasms	113564	861	1.04406	0.824847	1.32153	0.35857	0.719917
805	Fracture of vertebral column without mention of spinal cord injury	injuries & poisonings	112049	1826	1.02146	0.906489	1.15101	0.348484	0.727477
204	Leukemia	neoplasms	116942	1966	1.01952	0.902631	1.15155	0.311154	0.755684
802	Fracture of pelvis	injuries & poisonings	111824	775	0.974218	0.822401	1.15406	-0.302205	0.762496
836	Traumatic arthropathy	injuries & poisonings	112219	544	0.96957	0.792581	1.18608	-0.3005	0.763796
174	Breast cancer	neoplasms	115515	11543	1.00618	0.964296	1.04989	0.284194	0.776261
613	Other nonmalignant breast conditions	genitourinary	117684	1892	1.01349	0.913945	1.12387	0.254003	0.799493
157	Pancreatic cancer	neoplasms	113538	809	1.03838	0.754509	1.42906	0.23115	0.817198
341	Other demyelinating diseases of central nervous system	neurological	114975	307	1.02373	0.770182	1.36075	0.161521	0.871683
612	Breast conditions, congenital or relating to hormones	genitourinary	115778	845	1.01407	0.853688	1.20459	0.15911	0.873582
724	Other and unspecified disorders of back	musculoskeletal	113989	376	1.02236	0.772852	1.35243	0.154931	0.876875
270	Disorders of protein plasma/amino-acid transport and metabolism	endocrine/metabolic	117582	389	1.02012	0.776215	1.34067	0.142904	0.886366
803	Fracture of upper limb	injuries & poisonings	114426	9828	1.0028	0.956486	1.05135	0.115831	0.907786
938	Dermatitis due to solar radiation	dermatologic	116598	2859	0.995998	0.912298	1.08738	-0.0895386	0.928654
331	Other cerebral degenerations	neurological	115034	1366	1.00923	0.810946	1.25599	0.0822876	0.934418
78	Viral warts & HPV	infectious diseases	116410	986	0.994591	0.869694	1.13742	-0.0792241	0.936854
324	Other CNS infection and poliomyelitis	neurological	117484	317	0.995242	0.698296	1.41846	-0.0263822	0.978953
526	Diseases of the jaws	digestive	114826	966	1.00152	0.873394	1.14844	0.021743	0.982653
506	Empyema and pneumothorax	respiratory	115779	1277	1.00139	0.850181	1.17949	0.0165984	0.986757
755	Congenital anomalies of limbs	congenital anomalies	117497	437	0.999497	0.821295	1.21637	-0.00501834	0.995996

## Sheet: f3_phecodes_assoc
phecode	name	group	n	n_case	or	ci_lower	ci_upper	z	p
300	Anxiety disorders	mental disorders	109881	8886	2.64225	2.52693	2.76282	42.6773	<5E-308
296	Mood disorders	mental disorders	108198	1544	4.58035	4.1159	5.0972	27.8967	2.92636e-171
969	Poisoning by psychotropic agents	injuries & poisonings	109990	1994	3.12315	2.82697	3.45036	22.4022	3.74819e-111
297	Suicidal ideation or attempt	mental disorders	108196	1678	3.02761	2.71376	3.37777	19.839	1.37036e-87
564	Functional digestive disorders	digestive	105183	33242	1.24502	1.21537	1.2754	17.8202	4.92882e-71
785	Abdominal pain	symptoms	118015	40072	1.20658	1.18135	1.23234	17.4181	6.01494e-68
495	Asthma	respiratory	116625	26582	1.24549	1.21498	1.27677	17.3471	2.07427e-67
418	Nonspecific chest pain	circulatory system	117406	28366	1.24228	1.21033	1.27507	16.3212	6.97383e-60
306	Other mental disorder	mental disorders	115870	33665	1.23234	1.20103	1.26446	15.9113	5.29079e-57
981	Toxic effect of (non-ethyl) alcohol and petroleum and other solvents	injuries & poisonings	117958	984	3.03624	2.64233	3.48888	15.6648	2.63225e-55
561	Symptoms involving digestive system	digestive	101647	17226	1.25617	1.21819	1.29535	14.5571	5.26646e-48
558	Noninfectious gastroenteritis	digestive	100445	14579	1.28881	1.24495	1.33422	14.3626	8.88078e-47
244	Hypothyroidism	endocrine/metabolic	117221	15581	1.26593	1.22566	1.30752	14.297	2.28296e-46
965	Poisoning by analgesics, antipyretics, and antirheumatics	injuries & poisonings	111239	6678	1.45949	1.3856	1.53732	14.2633	3.70706e-46
295	Schizophrenia and other psychotic disorders	mental disorders	108007	881	3.51642	2.95539	4.18396	14.1793	1.2312e-45
562	Diverticulosis and diverticulitis	digestive	105194	30462	1.19159	1.16243	1.22147	13.8704	9.57798e-44
327	Sleep disorders	neurological	118015	5661	1.41363	1.34309	1.48788	13.254	4.27556e-40
530	Diseases of esophagus	digestive	116667	36502	1.16296	1.1363	1.19025	12.7583	2.80186e-37
966	Poisoning by anticonvulsants and anti-Parkinsonism drugs	injuries & poisonings	109776	632	2.70887	2.29018	3.20411	11.6328	2.80795e-31
960	Poisoning by antibiotics	injuries & poisonings	115300	19811	1.1881	1.15385	1.22336	11.5509	7.30384e-31
563	Constipation	digestive	99311	11771	1.27406	1.22235	1.32796	11.4572	2.1645e-30
535	Gastritis and duodenitis	digestive	116835	30236	1.16183	1.1322	1.19224	11.3791	5.31388e-30
578	Gastrointestinal hemorrhage	digestive	116864	21344	1.18045	1.14698	1.2149	11.3026	1.27334e-29
760	Back pain	symptoms	118015	15038	1.22682	1.18367	1.27154	11.19	4.56383e-29
721	Spondylosis and allied disorders	musculoskeletal	116130	8600	1.30902	1.24865	1.37232	11.177	5.28695e-29
401	Hypertension	circulatory system	117859	80060	1.1038	1.08406	1.12389	10.7305	7.32072e-27
340	Migraine	neurological	116237	3160	1.42469	1.33519	1.5202	10.6924	1.10474e-26
722	Intervertebral disc disorders	musculoskeletal	116058	7138	1.29428	1.23273	1.3589	10.3767	3.16539e-25
455	Hemorrhoids	circulatory system	113992	22821	1.14663	1.11611	1.17799	9.94097	2.76126e-23
317	Alcohol-related disorders	mental disorders	116190	13865	1.22059	1.17316	1.26993	9.85851	6.29784e-23
599	Other symptoms/disorders or the urinary system	genitourinary	116042	13115	1.21252	1.16634	1.26052	9.72825	2.28496e-22
550	Abdominal hernia	digestive	118015	48381	1.10864	1.08583	1.13192	9.72381	2.3869e-22
301	Personality disorders	mental disorders	107978	373	2.72559	2.22531	3.33836	9.69088	3.29688e-22
339	Other headache syndromes	neurological	117270	8211	1.26044	1.20242	1.32126	9.62647	6.18188e-22
565	Anal and rectal conditions	digestive	113458	15402	1.17688	1.13815	1.21692	9.54018	1.42581e-21
304	Adjustment reaction	mental disorders	107978	285	2.99823	2.39022	3.76089	9.49576	2.18616e-21
316	Substance addiction and disorders	mental disorders	114068	5947	1.37013	1.28009	1.4665	9.07968	1.08895e-19
353	Nerve root and plexus disorders	neurological	114486	4688	1.2907	1.21644	1.3695	8.44064	3.15593e-17
1019	Other ill-defined and unknown causes of morbidity and mortality	injuries & poisonings	118015	15365	1.16806	1.12667	1.21097	8.43933	3.19151e-17
574	Cholelithiasis and cholecystitis	digestive	117694	16141	1.14461	1.1082	1.18223	8.18725	2.67254e-16
798	Malaise and fatigue	symptoms	118015	3678	1.3383	1.24747	1.43575	8.12601	4.43636e-16
208	Benign neoplasm of colon	neoplasms	117369	22280	1.12275	1.09148	1.15491	8.03529	9.33598e-16
716	Other arthropathies	musculoskeletal	116754	35531	1.10258	1.07659	1.12919	8.0235	1.02772e-15
291	Other specified nonpsychotic and/or transient mental disorders	mental disorders	117055	1013	1.88712	1.61523	2.20477	8.00056	1.23859e-15
745	Pain in joint	musculoskeletal	118015	8259	1.20358	1.14802	1.26184	7.68394	1.54273e-14
513	Respiratory abnormalities	respiratory	118015	9907	1.19192	1.13949	1.24676	7.64977	2.01331e-14
569	Other disorders of intestine	digestive	113972	17461	1.1303	1.09466	1.16711	7.49246	6.75953e-14
345	Epilepsy, recurrent seizures, convulsions	neurological	116189	5240	1.27789	1.19748	1.3637	7.39469	1.41743e-13
979	Adverse drug events and drug allergies	injuries & poisonings	109761	519	2.08589	1.71488	2.53718	7.35731	1.87647e-13
278	Overweight, obesity and other hyperalimentation	endocrine/metabolic	118015	13583	1.15245	1.10961	1.19694	7.34136	2.1144e-13
396	Abnormal heart sounds	circulatory system	116533	10377	1.16033	1.11209	1.21066	6.86328	6.7296e-12
789	Nausea and vomiting	symptoms	118015	12238	1.16213	1.1132	1.21321	6.84664	7.56056e-12
272	Disorders of lipoid metabolism	endocrine/metabolic	118015	37496	1.09135	1.06423	1.11916	6.80882	9.84041e-12
351	Other peripheral nerve disorders	neurological	116537	12293	1.1354	1.09372	1.17866	6.65528	2.82755e-11
726	Peripheral enthesopathies and allied syndromes	musculoskeletal	114134	15288	1.12037	1.08339	1.15862	6.63674	3.20707e-11
293	Symptoms involving head and neck	mental disorders	117828	2224	1.31092	1.20926	1.42113	6.57347	4.91552e-11
773	Pain in limb	symptoms	118015	6474	1.19196	1.12974	1.25761	6.41997	1.36302e-10
1004	Other signs and symptoms involving emotional state	injuries & poisonings	118015	483	2.12143	1.68592	2.66945	6.41514	1.40697e-10
851	Complications of transplants and reattached limbs	injuries & poisonings	116328	18425	1.10853	1.07335	1.14488	6.26058	3.83553e-10
593	Hematuria	genitourinary	115070	15580	1.11133	1.0746	1.14933	6.1552	7.4981e-10
470	Septal Deviations/Turbinate Hypertrophy	respiratory	114224	4562	1.1881	1.11988	1.26047	5.71239	1.114e-08
596	Other disorders of bladder	genitourinary	116809	9863	1.1352	1.08672	1.18585	5.69411	1.2402e-08
743	Osteoporosis, osteopenia and pathological fracture	musculoskeletal	118015	8011	1.15065	1.0962	1.20781	5.67313	1.40212e-08
537	Other disorders of stomach and duodenum	digestive	111337	8396	1.14095	1.08926	1.19509	5.57449	2.48261e-08
512	Other symptoms of respiratory system	respiratory	118015	13466	1.11948	1.07461	1.16623	5.40741	6.39444e-08
211	Benign neoplasm of other parts of digestive system	neoplasms	116106	6208	1.14769	1.09121	1.20709	5.35039	8.77633e-08
197	Chemotherapy	neoplasms	109393	10399	1.12251	1.07579	1.17126	5.32824	9.91689e-08
318	Tobacco use disorder	mental disorders	115192	12700	1.13883	1.08527	1.19502	5.28998	1.22327e-07
962	Poisoning by hormones and synthetic substitutes	injuries & poisonings	109760	524	1.61035	1.34644	1.92599	5.2172	1.81651e-07
8	Intestinal infection	infectious diseases	118015	11093	1.12541	1.07652	1.17653	5.21318	1.8563e-07
591	Urinary tract infection	genitourinary	113565	13406	1.11488	1.06971	1.16196	5.15333	2.55895e-07
79	Viral infection	infectious diseases	117189	2952	1.20716	1.12373	1.29678	5.15274	2.56707e-07
1015	Effects of other external causes	injuries & poisonings	118015	4147	1.18978	1.11345	1.27134	5.13669	2.79622e-07
540	Appendiceal conditions	digestive	118015	3697	1.17386	1.10355	1.24866	5.08642	3.64881e-07
532	Dysphagia	digestive	108795	7122	1.14891	1.08864	1.21251	5.04949	4.42993e-07
290	Delirium dementia and amnestic and other cognitive disorders	mental disorders	117081	2989	1.48412	1.27234	1.73114	5.02621	5.00278e-07
598	Abnormal findings on examination of urine	genitourinary	118015	3543	1.19256	1.11071	1.28045	4.85425	1.20844e-06
764	Sciatica	symptoms	117612	2472	1.22601	1.12861	1.33182	4.82466	1.40242e-06
70	Viral hepatitis	infectious diseases	116610	620	1.42132	1.22715	1.64621	4.69121	2.7159e-06
557	Intestinal malabsorption (non-celiac)	digestive	97466	2158	1.21193	1.11824	1.31346	4.6825	2.834e-06
475	Chronic sinusitis	respiratory	113692	2574	1.1943	1.10816	1.28714	4.64885	3.33788e-06
292	Neurological disorders	mental disorders	117740	5619	1.19187	1.10596	1.28447	4.59828	4.26001e-06
735	Acquired foot deformities	musculoskeletal	116833	9533	1.10291	1.0578	1.14993	4.59787	4.26834e-06
459	Other disorders of circulatory system	circulatory system	116865	18233	1.08559	1.04819	1.12432	4.59125	4.40608e-06
742	Derangement of joint, non-traumatic	musculoskeletal	117281	2921	1.171	1.09381	1.25364	4.53708	5.70397e-06
519	Other diseases of respiratory system, not elsewhere classified	respiratory	118015	10930	1.11857	1.06557	1.1742	4.52481	6.04487e-06
612	Breast conditions, congenital or relating to hormones	genitourinary	116099	845	1.35367	1.18616	1.54483	4.49313	7.01827e-06
907	Injuries to the nervous system	injuries & poisonings	117987	1306	1.28745	1.1509	1.4402	4.41681	1.0017e-05
1002	Symptoms concerning nutrition, metabolism, and development	injuries & poisonings	118015	6332	1.14363	1.0775	1.21381	4.41611	1.00492e-05
971	Poisoning by drugs primarily affecting the autonomic nervous system	injuries & poisonings	109774	547	1.49743	1.25081	1.79269	4.39718	1.09664e-05
479	Other upper respiratory disease	respiratory	114019	4195	1.15848	1.08417	1.23789	4.34914	1.3667e-05
555	Inflammatory bowel disease and other gastroenteritis and colitis	digestive	98012	4442	1.1371	1.07199	1.20617	4.2706	1.94944e-05
597	Other disorders of urethra and urinary tract	genitourinary	115445	4523	1.14728	1.07661	1.2226	4.23531	2.28235e-05
54	Herpes simplex	infectious diseases	116506	317	1.65761	1.31108	2.09573	4.22351	2.40522e-05
411	Ischemic Heart Disease	circulatory system	117873	32006	1.06213	1.03259	1.09251	4.18883	2.80396e-05
733	Other disorders of bone and cartilage	musculoskeletal	113909	3987	1.15005	1.07692	1.22816	4.17035	3.04129e-05
458	Hypotension	circulatory system	114335	7082	1.12978	1.06509	1.19839	4.05646	4.98227e-05
740	Osteoarthrosis	musculoskeletal	118015	30626	1.05466	1.02781	1.08221	4.04451	5.24334e-05
41	Bacterial infection NOS	infectious diseases	117443	12570	1.09463	1.04754	1.14384	4.03014	5.57441e-05
788	Syncope and collapse	symptoms	118015	9654	1.10099	1.05049	1.15391	4.01654	5.90578e-05
80	Postoperative infection	infectious diseases	117822	4485	1.14413	1.07108	1.22217	3.99967	6.34312e-05
761	Cervicalgia	symptoms	118015	1909	1.22605	1.10838	1.35622	3.95868	7.53648e-05
835	Internal derangement of knee	injuries & poisonings	116988	15211	1.06828	1.03374	1.10398	3.93908	8.17961e-05
496	Chronic airway obstruction	respiratory	111227	12167	1.10389	1.05068	1.15981	3.92087	8.82306e-05
727	Other disorders of synovium, tendon, and bursa	musculoskeletal	112915	10115	1.08496	1.04117	1.1306	3.87901	0.000104881
497	Bronchitis	respiratory	109399	682	1.38867	1.1756	1.64036	3.86364	0.000111711
386	Vertiginous syndromes and other disorders of vestibular system	sense organs	116964	1829	1.19461	1.09086	1.30824	3.8359	0.000125103
427	Cardiac dysrhythmias	circulatory system	117075	26815	1.05741	1.02758	1.0881	3.82372	0.000131451
568	Other disorders of peritoneum	digestive	110163	3795	1.14298	1.06692	1.22447	3.80333	0.000142761
242	Thyrotoxicosis with or without goiter	endocrine/metabolic	113609	1935	1.18373	1.08513	1.29128	3.80116	0.000144022
573	Other disorders of liver	digestive	116741	4118	1.14863	1.06928	1.23385	3.79434	0.000148038
575	Other biliary tract disease	digestive	114309	4311	1.13804	1.06449	1.21667	3.79334	0.000148634
333	Extrapyramidal disease and abnormal movement disorders	neurological	115443	1131	1.30669	1.13721	1.50144	3.7739	0.000160713
681	Superficial cellulitis and abscess	dermatologic	116984	7771	1.10357	1.04844	1.1616	3.76932	0.000163696
531	Peptic ulcer (excl. esophageal)	digestive	118015	7716	1.10792	1.05001	1.16903	3.74141	0.00018299
720	Spinal stenosis	musculoskeletal	115275	4360	1.13837	1.06332	1.21872	3.72446	0.000195733
803	Fracture of upper limb	injuries & poisonings	114746	9828	1.08187	1.03737	1.12827	3.67207	0.000240598
871	Open wounds of extremities	injuries & poisonings	116103	6789	1.10359	1.04669	1.16358	3.64961	0.00026264
433	Cerebrovascular disease	circulatory system	117724	9666	1.1046	1.04704	1.16534	3.64306	0.000269417
594	Urinary calculus	genitourinary	117741	6555	1.09792	1.04404	1.15458	3.63891	0.000273795
315	Develomental delays and disorders	mental disorders	117997	493	1.66812	1.26043	2.20767	3.57874	0.000345257
250	Diabetes mellitus	endocrine/metabolic	118014	20606	1.06409	1.02721	1.10229	3.45181	0.000556838
801	Fracture of ankle and foot	injuries & poisonings	112527	2213	1.16047	1.0664	1.26284	3.45054	0.000559461
611	Abnormal findings on mammogram or breast exam	genitourinary	116325	1451	1.18084	1.07433	1.29793	3.44634	0.000568237
174	Breast cancer	neoplasms	115838	11543	1.06752	1.02856	1.10796	3.44432	0.000572495
1100	Family history	injuries & poisonings	118015	2455	1.14126	1.05754	1.2316	3.3992	0.000675838
368	Visual disturbances	sense organs	118015	3671	1.13443	1.05419	1.22077	3.36985	0.000752098
571	Chronic liver disease and cirrhosis	digestive	116551	3290	1.14766	1.05851	1.24432	3.33833	0.000842848
529	Diseases and other conditions of the tongue	digestive	116770	1274	1.2091	1.08127	1.35203	3.33054	0.000866782
961	Poisoning by other anti-infectives	injuries & poisonings	109797	442	1.38623	1.1436	1.68032	3.3269	0.000878188
476	Allergic rhinitis	respiratory	113389	1308	1.17895	1.06829	1.30108	3.2735	0.00106225
261	Vitamin deficiency	endocrine/metabolic	117771	1822	1.19162	1.06967	1.32746	3.1827	0.00145911
465	Acute upper respiratory infections of multiple or unspecified sites	respiratory	117971	2374	1.15031	1.05513	1.25407	3.17792	0.00148336
195	Cancer, suspected or other	neoplasms	115080	31929	1.04184	1.01568	1.06867	3.15935	0.00158122
800	Fracture of lower limb	injuries & poisonings	113806	7039	1.08349	1.03	1.13975	3.10421	0.00190788
472	Chronic pharyngitis and nasopharyngitis	respiratory	113221	973	1.19537	1.06511	1.34155	3.03158	0.00243276
448	Disease of capillaries	circulatory system	116039	691	1.28837	1.09324	1.51834	3.02376	0.00249655
350	Abnormal movement	neurological	117990	3868	1.1598	1.05154	1.27921	2.96508	0.00302607
738	Other acquired musculoskeletal deformity	musculoskeletal	114608	2119	1.15288	1.0491	1.26692	2.95581	0.00311854
303	Psychogenic and somatoform disorders	mental disorders	108023	481	1.336	1.10249	1.61897	2.95544	0.00312224
521	Diseases of hard tissues of teeth	digestive	115785	3226	1.11722	1.03785	1.20265	2.94827	0.00319561
352	Disorders of other cranial nerves	neurological	113600	1535	1.1721	1.05378	1.30371	2.92471	0.00344779
729	Other disorders of soft tissues	musculoskeletal	110702	3163	1.12037	1.03766	1.20967	2.90461	0.00367706
1009	Injury, NOS	injuries & poisonings	118015	7720	1.07743	1.0245	1.13309	2.90177	0.00371058
473	Diseases of the larynx and vocal cords	respiratory	113539	2619	1.13966	1.04323	1.24499	2.89832	0.00375169
858	Complication of internal orthopedic device	injuries & poisonings	113116	5243	1.09348	1.02861	1.16245	2.864	0.00418334
528	Diseases of the oral soft tissues, excluding lesions specific for gingiva and tongue	digestive	117551	3993	1.10042	1.02985	1.17582	2.82978	0.00465795
508	Pulmonary collapse; interstitial and compensatory emphysema	respiratory	116308	2614	1.15138	1.04414	1.26964	2.82593	0.00471437
112	Candidiasis	infectious diseases	117863	2614	1.15308	1.04314	1.27462	2.78595	0.00533707
1008	Crushing or internal injury to organs	injuries & poisonings	118015	1131	1.19021	1.05082	1.34808	2.74001	0.00614376
280	Iron deficiency anemias	hematopoietic	115392	9010	1.06655	1.01818	1.11723	2.72051	0.00651822
715	Other inflammatory spondylopathies	musculoskeletal	107935	2085	1.15431	1.04091	1.28007	2.71984	0.00653142
579	Other symptoms involving abdomen and pelvis	digestive	111955	3089	1.11495	1.03001	1.20689	2.69144	0.00711439
859	Complication due to other implant and internal device	injuries & poisonings	112773	4154	1.10107	1.02649	1.18105	2.6908	0.00712802
277	Other disorders of metabolism	endocrine/metabolic	117868	882	1.28186	1.06962	1.53622	2.68865	0.00717407
520	Disorders of tooth development	digestive	115658	2268	1.10903	1.02818	1.19625	2.67938	0.00737586
560	Intestinal obstruction without mention of hernia	digestive	97810	4431	1.09784	1.02531	1.1755	2.67663	0.00743662
1013	Asphyxia and hypoxemia	injuries & poisonings	118015	281	1.38987	1.09194	1.76908	2.67454	0.0074832
374	Other disorders of eyelids	sense organs	116864	5694	1.07993	1.02068	1.14262	2.67083	0.00756649
765	Cervical radiculitis	symptoms	117147	534	1.24994	1.06081	1.47279	2.66516	0.00769527
471	Nasal polyps	respiratory	113852	3150	1.09815	1.02425	1.17739	2.63418	0.00843397
334	Degenerative disease of the spinal cord	neurological	115554	2008	1.16635	1.03973	1.30839	2.62452	0.00867719
819	Skull and face fracture and other intercranial injury	injuries & poisonings	117996	4254	1.09516	1.02275	1.17269	2.60451	0.00920068
850	Hemorrhage or hematoma complicating a procedure	injuries & poisonings	113114	5391	1.08188	1.0195	1.14807	2.5972	0.00939873
1005	Other symptoms	injuries & poisonings	118015	1427	1.19186	1.0433	1.36156	2.58406	0.00976451
695	Erythematous conditions	dermatologic	116841	2511	1.11728	1.02714	1.21532	2.58389	0.0097694
587	Kidney replaced by transpant	genitourinary	115187	365	0.738781	0.586035	0.93134	-2.56187	0.0104111
781	Symptoms involving nervous and musculoskeletal systems	symptoms	118015	7861	1.07483	1.01638	1.13665	2.52929	0.0114292
245	Thyroiditis	endocrine/metabolic	113163	306	1.29861	1.06038	1.59036	2.52693	0.0115063
480	Pneumonia	respiratory	117914	12015	1.06475	1.01376	1.1183	2.50603	0.0122096
1010	Other tests	injuries & poisonings	118015	17573	1.04549	1.00967	1.08259	2.50066	0.0123962
217	Vascular hamartomas and non-neoplastic nevi	neoplasms	115230	631	1.2463	1.04632	1.48451	2.46738	0.0136105
915	Superficial injury without mention of infection	injuries & poisonings	117821	5484	1.08387	1.01643	1.15578	2.45731	0.013998
698	Pruritus and related conditions	dermatologic	118015	818	1.19548	1.03672	1.37856	2.45596	0.014051
172	Skin cancer	neoplasms	117966	15172	0.958634	0.926774	0.991589	-2.44978	0.0142945
451	Phlebitis and thrombophlebitis	circulatory system	108276	4107	1.0892	1.01675	1.16681	2.43296	0.0149758
158	Neoplasm of unspecified nature of digestive system	neoplasms	114069	1162	0.846249	0.737961	0.970427	-2.38967	0.0168635
714	Rheumatoid arthritis and other inflammatory polyarthropathies	musculoskeletal	108668	5238	1.07994	1.01377	1.15044	2.3837	0.0171395
949	Allergies, other	injuries & poisonings	116187	425	1.24489	1.03919	1.49129	2.3772	0.0174449
736	Other acquired deformities of limbs	musculoskeletal	114683	2233	1.11439	1.01919	1.21848	2.37719	0.0174451
941	Adverse reaction to serum or vaccine	injuries & poisonings	116128	268	1.32654	1.04977	1.67629	2.36678	0.0179435
286	Coagulation defects	hematopoietic	117619	1083	1.15553	1.02473	1.30302	2.35847	0.0183505
276	Disorders of fluid, electrolyte, and acid-base balance	endocrine/metabolic	117997	9343	1.07481	1.01196	1.14156	2.34653	0.018949
426	Cardiac conduction disorders	circulatory system	112475	8176	1.06371	1.00888	1.12153	2.28726	0.0221807
817	Concussion	injuries & poisonings	117027	273	1.30591	1.03678	1.64489	2.26674	0.0234061
766	Neuralgia, neuritis, and radiculitis NOS	symptoms	117290	1345	1.14838	1.01756	1.29603	2.24199	0.0249617
474	Acute and chronic tonsillitis	respiratory	113482	1918	1.11329	1.01349	1.22291	2.23965	0.0251135
331	Other cerebral degenerations	neurological	115352	1366	1.22351	1.02532	1.46002	2.23728	0.025268
429	Ill-defined descriptions and complications of heart disease	circulatory system	117059	910	1.15902	1.01801	1.31957	2.22971	0.0257666
870	Open wounds of head; neck; and trunk	injuries & poisonings	116257	10535	1.06119	1.00688	1.11843	2.21594	0.0266954
365	Glaucoma	sense organs	115545	5281	1.06595	1.00708	1.12827	2.20339	0.0275675
255	Disorders of adrenal glands	endocrine/metabolic	117229	683	1.18728	1.01665	1.38655	2.16859	0.0301136
527	Diseases of the salivary glands	digestive	116728	1052	1.15051	1.01337	1.30622	2.165	0.0303874
972	Poisoning by agents primarily affecting the cardiovascular system	injuries & poisonings	109821	920	1.21324	1.01745	1.4467	2.15267	0.0313448
1011	Complications of surgical and medical procedures	injuries & poisonings	118015	4156	1.07798	1.00669	1.15433	2.15081	0.0314914
526	Diseases of the jaws	digestive	115149	966	1.14905	1.01063	1.30642	2.12139	0.0338887
323	Encephalitis	neurological	117842	374	1.24625	1.01495	1.53027	2.10163	0.0355861
687	Symptoms affecting skin	dermatologic	116926	2777	1.09077	1.00556	1.1832	2.0935	0.0363046
772	Symptoms of the muscles	symptoms	117985	736	1.20317	1.01065	1.43236	2.07905	0.0376126
246	Other disorders of thyroid	endocrine/metabolic	113189	413	1.22332	1.00933	1.48269	2.05457	0.0399204
253	Disorders of the pituitary gland and its hypothalamic control	endocrine/metabolic	117274	744	1.15561	1.00609	1.32734	2.04583	0.0407732
275	Disorders of mineral metabolism	endocrine/metabolic	118015	2670	1.10424	1.00414	1.21431	2.04513	0.0408416
703	Diseases of nail, NOS	dermatologic	116535	1246	1.14499	1.00488	1.30463	2.03308	0.0420447
150	Cancer of esophagus	neoplasms	113880	861	0.729205	0.537244	0.989756	-2.02602	0.0427624
504	Other alveolar and parietoalveolar pneumonopathy	respiratory	115894	403	0.682034	0.468753	0.992356	-2.00007	0.0454931
279	Disorders involving the immune mechanism	endocrine/metabolic	117937	280	1.26054	1.00266	1.58475	1.98272	0.0473982
110	Dermatophytosis / Dermatomycosis	infectious diseases	117503	317	1.22496	1.00137	1.49847	1.97329	0.0484623
320	Meningitis	neurological	117867	422	1.2034	1.00094	1.44681	1.96992	0.0488478
378	Strabismus and other disorders of binocular eye movements	sense organs	116026	1445	1.11996	0.999311	1.25517	1.9481	0.0514024
389	Hearing loss	sense organs	117998	5099	1.06357	0.998583	1.13279	1.91587	0.0553817
241	Nontoxic nodular goiter	endocrine/metabolic	113404	1187	1.12294	0.997129	1.26462	1.91254	0.0558072
337	Disorders of the autonomic nervous system	neurological	115262	284	1.30069	0.991097	1.70699	1.89549	0.0580277
366	Cataract	sense organs	118015	23801	1.02855	0.998896	1.05908	1.88597	0.0592989
198	Secondary malignant neoplasm	neoplasms	108402	10581	0.945142	0.891309	1.00223	-1.88561	0.0593481
696	Psoriasis and related disorders	dermatologic	115777	2556	1.08321	0.996622	1.17732	1.88036	0.0600595
857	Mechanical complication of unspecified genitourinary device, implant, and graft	injuries & poisonings	112090	1367	1.12445	0.992474	1.27397	1.84137	0.0655676
284	Aplastic anemia	hematopoietic	113219	519	0.740997	0.537279	1.02196	-1.82755	0.0676175
701	Other hypertrophic and atrophic conditions of skin	dermatologic	117949	5275	1.05298	0.996057	1.11315	1.82061	0.0686667
770	Myalgia and myositis unspecified	symptoms	118015	806	1.15864	0.985401	1.36233	1.78198	0.0747519
281	Other deficiency anemia	hematopoietic	113402	1233	1.11917	0.986439	1.26976	1.74798	0.0804672
804	Fracture of hand or wrist	injuries & poisonings	112913	3431	1.06488	0.992311	1.14276	1.74563	0.0808753
709	Diffuse diseases of connective tissue	dermatologic	116238	962	1.12079	0.984086	1.27648	1.71824	0.0857528
577	Diseases of pancreas	digestive	118015	2923	1.07823	0.988512	1.17608	1.69928	0.0892662
706	Diseases of sebaceous glands	dermatologic	117831	8474	1.03891	0.993756	1.08612	1.68371	0.0922384
357	Inflammatory and toxic neuropathy	neurological	117841	2003	1.09323	0.985318	1.21297	1.68104	0.0927561
81	Infection/inflammation of internal prosthetic device; implant; and graft	infectious diseases	117018	1051	1.13376	0.976981	1.31569	1.65327	0.0982767
338	Pain	neurological	118015	806	1.13596	0.974836	1.32371	1.6334	0.102385
807	Fracture of ribs	injuries & poisonings	112074	610	1.16758	0.968083	1.40819	1.62066	0.10509
590	Pyelonephritis	genitourinary	111149	1475	1.09631	0.980928	1.22527	1.62059	0.105107
514	Abnormal findings examination of lungs	respiratory	118009	2820	1.08259	0.981925	1.19358	1.59365	0.111015
153	Colorectal cancer	neoplasms	111573	4870	0.943391	0.878115	1.01352	-1.5929	0.111182
414	Other forms of chronic heart disease	circulatory system	111314	2368	0.910611	0.810487	1.0231	-1.57564	0.115109
1001	Foreign body injury	injuries & poisonings	118015	1241	1.10619	0.973975	1.25636	1.55394	0.120198
802	Fracture of pelvis	injuries & poisonings	112136	775	0.877919	0.744878	1.03472	-1.55287	0.120455
227	Benign neoplasm of other endocrine glands and related structures	neoplasms	117819	950	1.10738	0.973607	1.25953	1.55276	0.120479
344	Other paralytic syndromes	neurological	115344	706	1.15328	0.961326	1.38356	1.53533	0.124703
728	Disorders of muscle, ligament, and fascia	musculoskeletal	111079	3760	0.947972	0.885214	1.01518	-1.52886	0.126298
371	Inflammation of the eye	sense organs	116182	2934	1.05781	0.983927	1.13725	1.52134	0.128173
481	Influenza	respiratory	115918	347	1.17915	0.952459	1.45978	1.51281	0.130328
214	Lipoma	neoplasms	117686	6320	1.03936	0.988531	1.0928	1.50906	0.131285
372	Disorders of conjunctiva	sense organs	115506	778	1.12538	0.965165	1.31218	1.50747	0.131691
750	Digestive congenital anomalies	congenital anomalies	117564	742	1.11113	0.968418	1.27487	1.50242	0.132989
585	Renal failure	genitourinary	117000	11621	1.04123	0.987753	1.09759	1.50188	0.133128
151	Cancer of stomach	neoplasms	113856	643	0.769163	0.54606	1.08342	-1.50157	0.133208
567	Peritonitis and retroperitoneal infections	digestive	109342	968	1.12277	0.962017	1.31038	1.4688	0.141888
752	Nervous system congenital anomalies	congenital anomalies	117952	327	1.19634	0.940115	1.52241	1.45779	0.144897
342	Hemiplegia	neurological	115451	1710	1.11059	0.963415	1.28025	1.44612	0.148143
523	Gingival and periodontal diseases	digestive	115394	1756	1.07405	0.973964	1.18441	1.43135	0.152329
444	Arterial embolism and thrombosis	circulatory system	116032	961	0.86765	0.713034	1.05579	-1.41778	0.156256
592	Cystitis and urethritis	genitourinary	111625	3231	1.05421	0.979466	1.13467	1.40703	0.159417
1006	Crushing injury	injuries & poisonings	118015	559	1.14886	0.946754	1.3941	1.40569	0.159815
443	Peripheral vascular disease	circulatory system	116630	4263	1.05959	0.977278	1.14883	1.40288	0.160652
853	Complication of colostomy or enterostomy	injuries & poisonings	111884	523	1.16435	0.940049	1.44218	1.39372	0.163403
613	Other nonmalignant breast conditions	genitourinary	118015	1892	1.06307	0.972118	1.16252	1.34025	0.180165
262	Mineral deficiency NEC	endocrine/metabolic	117470	315	1.16712	0.930651	1.46367	1.3378	0.180963
332	Parkinson's disease	neurological	115415	1419	0.879407	0.727385	1.0632	-1.32708	0.184484
379	Other disorders of eye	sense organs	116902	4354	1.04355	0.979457	1.11183	1.31808	0.187478
739	Contracture of joint	musculoskeletal	114233	525	1.13545	0.938908	1.37314	1.30993	0.190218
536	Disorders of function of stomach	digestive	109177	273	0.804173	0.576458	1.12184	-1.28309	0.199461
202	Cancer of other lymphoid, histiocytic tissue	neoplasms	117473	2508	0.941944	0.858274	1.03377	-1.26017	0.207607
502	Postinflammatory pulmonary fibrosis	respiratory	115973	1057	0.874025	0.708334	1.07847	-1.25552	0.20929
136	Other infectious and parasitic diseases	infectious diseases	117899	256	1.19253	0.901441	1.57762	1.23323	0.217489
509	Respiratory failure, insufficiency, arrest	respiratory	116190	3190	1.08071	0.955015	1.22296	1.23038	0.218554
556	Ulceration of the lower GI tract	digestive	97081	1147	1.08314	0.951912	1.23246	1.21204	0.225497
1007	Injury to blood vessels	injuries & poisonings	118015	284	0.839782	0.629464	1.12037	-1.1872	0.23515
963	Poisoning by primarily systemic agents	injuries & poisonings	110143	2747	1.06122	0.961772	1.17095	1.18356	0.236587
226	Benign neoplasm of thyroid glands	neoplasms	117620	278	0.842365	0.633447	1.12019	-1.17955	0.238178
324	Other CNS infection and poliomyelitis	neurological	117814	317	0.841235	0.629476	1.12423	-1.1685	0.242604
78	Viral warts & HPV	infectious diseases	116739	986	1.0785	0.948629	1.22616	1.1544	0.248334
252	Disorders of parathyroid gland	endocrine/metabolic	117316	1003	1.08272	0.945946	1.23928	1.15349	0.24871
38	Septicemia	infectious diseases	115711	5008	1.05127	0.96531	1.14488	1.14876	0.250654
830	Dislocation	injuries & poisonings	113458	4712	1.04046	0.972027	1.11371	1.14265	0.253184
428	Congestive heart failure; nonhypertensive	circulatory system	117792	6324	0.95667	0.886525	1.03237	-1.14013	0.254233
394	Rheumatic disease of the heart valves	circulatory system	114813	3846	0.955316	0.882054	1.03466	-1.12293	0.261467
1000	Burns	injuries & poisonings	118015	582	1.1102	0.924924	1.33258	1.12219	0.261783
737	Curvature of spine	musculoskeletal	114438	1501	1.07143	0.949689	1.20878	1.12115	0.262225
213	Benign neoplasm of bone and articular cartilage	neoplasms	106418	298	1.14268	0.90213	1.44738	1.10595	0.268749
702	Degenerative skin conditions and other dermatoses	dermatologic	116690	5884	1.02986	0.977142	1.08543	1.09754	0.272404
717	Polymyalgia Rheumatica	musculoskeletal	118015	1435	1.06308	0.951995	1.18713	1.08633	0.277334
204	Leukemia	neoplasms	117271	1966	1.06025	0.953744	1.17866	1.08318	0.278728
872	Traumatic amputation	injuries & poisonings	114594	823	0.906286	0.758037	1.08353	-1.07971	0.280271
441	Vascular insufficiency of intestine	circulatory system	116171	1237	1.07171	0.944979	1.21544	1.07859	0.28077
157	Pancreatic cancer	neoplasms	113852	809	0.842676	0.610813	1.16255	-1.04258	0.297143
818	Intracranial hemorrhage (injury)	injuries & poisonings	117075	704	0.895044	0.726531	1.10264	-1.04187	0.297473
732	Osteochondropathies	musculoskeletal	112999	500	1.09444	0.921474	1.29987	1.02818	0.303863
964	Poisoning by agents primarily affecting blood constituents	injuries & poisonings	109746	401	1.11872	0.90112	1.38888	1.01655	0.309366
836	Traumatic arthropathy	injuries & poisonings	112532	544	1.09558	0.918043	1.30746	1.01199	0.311542
756	Other congenital musculoskeletal anomalies	congenital anomalies	117868	652	1.08413	0.927069	1.26781	1.01163	0.311717
586	Other disorders of the kidney and ureters	genitourinary	115879	3730	1.04065	0.962898	1.12467	1.00564	0.314588
595	Hydronephrosis	genitourinary	116419	2212	0.948593	0.854676	1.05283	-0.992144	0.321127
362	Other retinal disorders	sense organs	115490	5629	0.969512	0.91184	1.03083	-0.98954	0.322399
749	Congenital anomalies of face and neck	congenital anomalies	118005	323	1.11326	0.896351	1.38267	0.970368	0.331863
381	Otitis media and Eustachian tube disorders	sense organs	117519	2129	1.0495	0.951426	1.15768	0.965184	0.334453
159	Malignant neoplasm of other and ill-defined sites within the digestive organs and peritoneum	neoplasms	115202	6033	0.969421	0.909831	1.03292	-0.959447	0.337334
580	Nephritis; nephrosis; renal sclerosis	genitourinary	115339	1448	0.92846	0.797132	1.08142	-0.95395	0.340109
402	Elevated blood pressure reading without diagnosis of hypertension	circulatory system	98906	1568	1.05818	0.941476	1.18935	0.948476	0.342887
946	Anaphylactic shock NOS	injuries & poisonings	116216	557	1.08637	0.911901	1.29422	0.927457	0.353689
751	Genitourinary congenital anomalies	congenital anomalies	117794	1564	1.04868	0.948059	1.15999	0.923613	0.355688
367	Disorders of refraction and accommodation; blindness and low vision	sense organs	118015	3213	1.03386	0.963018	1.10992	0.919476	0.357847
516	Abnormal sputum	respiratory	118015	4717	1.03363	0.962171	1.11039	0.904898	0.365519
454	Varicose veins	circulatory system	110594	11615	1.018	0.9786	1.05899	0.885837	0.375705
440	Atherosclerosis	circulatory system	116119	1474	0.933083	0.800392	1.08777	-0.88498	0.376168
452	Other venous embolism and thrombosis	circulatory system	107468	624	0.911012	0.740659	1.12055	-0.882389	0.377566
289	Other diseases of blood and blood-forming organs	hematopoietic	116541	1336	1.05472	0.936373	1.18803	0.877357	0.380293
228	Hemangioma and lymphangioma, any site	neoplasms	118015	1583	1.0435	0.944989	1.15229	0.841638	0.399991
274	Gout and other crystal arthropathies	endocrine/metabolic	118015	4240	1.03167	0.959054	1.10979	0.837319	0.402413
771	Musculoskeletal symptoms referable to limbs	symptoms	116920	841	1.0635	0.920181	1.22914	0.833616	0.404497
200	Myeloproliferative disease	neoplasms	117075	1086	1.06174	0.919177	1.2264	0.81433	0.415456
939	Atopic/contact dermatitis due to other or unspecified	dermatologic	116726	2442	1.03436	0.95225	1.12355	0.800554	0.42339
447	Other disorders of arteries and arterioles	circulatory system	116210	1645	1.05271	0.927166	1.19524	0.792764	0.427915
442	Other aneurysm	circulatory system	116350	2199	1.04487	0.93619	1.16617	0.783281	0.433462
416	Cardiomegaly	circulatory system	117144	3165	0.962942	0.875644	1.05894	-0.778793	0.436102
694	Dyschromia and Vitiligo	dermatologic	116517	1024	1.04814	0.931102	1.1799	0.778313	0.436385
382	Otalgia	sense organs	117064	301	1.09983	0.86536	1.39784	0.777863	0.43665
341	Other demyelinating diseases of central nervous system	neurological	115292	307	1.09839	0.865374	1.39416	0.771421	0.440457
506	Empyema and pneumothorax	respiratory	116098	1277	1.05322	0.920779	1.20471	0.756247	0.449501
199	Neoplasm of uncertain behavior	neoplasms	107299	2134	1.03938	0.939713	1.14961	0.750925	0.452698
380	Disorders of external ear	sense organs	117900	988	1.05434	0.916256	1.21323	0.738804	0.460026
697	Sarcoidosis	dermatologic	116368	568	0.932877	0.774499	1.12364	-0.731943	0.464203
783	Fever of unknown origin	symptoms	118015	4298	1.02677	0.955902	1.1029	0.724033	0.469045
369	Infection of the eye	sense organs	115478	658	1.06556	0.897266	1.26541	0.723984	0.469076
500	Lung disease due to external agents	respiratory	115896	487	0.900241	0.674306	1.20188	-0.712781	0.475981
990	Effects radiation NOS	injuries & poisonings	118015	4116	1.02806	0.952243	1.10991	0.70799	0.478952
216	Benign neoplasm of skin	neoplasms	117879	8696	1.01519	0.973312	1.05887	0.701384	0.483064
724	Other and unspecified disorders of back	musculoskeletal	114308	376	1.08408	0.863261	1.36139	0.694715	0.487234
155	Cancer of liver and intrahepatic bile duct	neoplasms	113819	470	1.13338	0.792223	1.62146	0.685253	0.493184
686	Other local infections of skin and subcutaneous tissue	dermatologic	115560	1519	1.04076	0.928013	1.16721	0.682958	0.494634
510	Other diseases of lung	respiratory	118008	1301	0.949889	0.818202	1.10277	-0.675189	0.499556
395	Heart valve disorders	circulatory system	115328	6070	1.02156	0.959903	1.08718	0.671581	0.50185
1014	Effects of heat, cold and air pressure	injuries & poisonings	118015	286	1.10219	0.829639	1.46428	0.671337	0.502006
285	Other anemias	hematopoietic	116044	13098	1.01438	0.972622	1.05794	0.665773	0.505556
420	Carditis	circulatory system	117699	2263	1.03277	0.937919	1.1372	0.655969	0.511844
450	Noninfectious disorders of lymphatic channels	circulatory system	118015	853	1.05615	0.894619	1.24684	0.64506	0.518888
53	Herpes zoster	infectious diseases	116553	528	1.06318	0.880809	1.2833	0.638062	0.523433
704	Diseases of hair and hair follicles	dermatologic	117729	5038	1.0188	0.96153	1.07948	0.630961	0.528066
430	Intracranial hemorrhage	circulatory system	116359	2125	1.03539	0.927826	1.15543	0.621466	0.534293
791	Gangrene	symptoms	118015	691	0.930936	0.738627	1.17332	-0.606159	0.544409
522	Diseases of pulp and periapical tissues	digestive	115561	2316	1.02491	0.945028	1.11154	0.594257	0.55234
707	Chronic ulcer of skin	dermatologic	118015	2468	0.956275	0.825037	1.10839	-0.593629	0.55276
741	Symptoms and disorders of the joints	musculoskeletal	117163	3243	1.02327	0.946542	1.10621	0.578383	0.563005
165	Cancer within the respiratory system	neoplasms	118005	3252	1.03993	0.907109	1.1922	0.561586	0.574398
287	Purpura and other hemorrhagic conditions	hematopoietic	117711	1927	1.0326	0.920882	1.15787	0.549117	0.582925
415	Pulmonary heart disease	circulatory system	117454	4638	1.01961	0.950561	1.09368	0.542885	0.587209
501	Pneumonitis due to inhalation of food or vomitus	respiratory	115900	814	0.904943	0.627274	1.30553	-0.534171	0.593223
145	Cancer of mouth	neoplasms	117605	675	0.957478	0.805747	1.13778	-0.493619	0.621576
364	Corneal opacity and other disorders of cornea	sense organs	114262	812	1.03671	0.895711	1.1999	0.483334	0.628859
477	Epistaxis or throat hemorrhage	respiratory	113506	2563	1.02398	0.929786	1.12772	0.48132	0.630289
731	Osteitis deformans and osteopathies associated with other disorders classified elsewhere	musculoskeletal	112964	614	0.948055	0.759185	1.18391	-0.470589	0.637935
809	Fracture of unspecified bones	injuries & poisonings	112052	435	1.048	0.851346	1.29008	0.442174	0.658363
376	Disorders of the orbit	sense organs	115712	290	1.06712	0.796782	1.42919	0.435857	0.662941
149	Cancer of larynx, pharynx, nasal cavities	neoplasms	117598	689	1.04368	0.860725	1.26553	0.434776	0.663725
349	Other and unspecified disorders of the nervous system	neurological	115312	455	1.05215	0.832298	1.33007	0.425056	0.670796
385	Other disorders of middle ear and mastoid	sense organs	117195	810	0.967308	0.826021	1.13276	-0.41258	0.679914
840	Sprains and strains	injuries & poisonings	118010	481	1.03658	0.871836	1.23245	0.406802	0.684153
383	Otosclerosis	sense organs	117099	304	1.04352	0.849585	1.28172	0.406075	0.684687
269	Proteinuria	endocrine/metabolic	117907	354	1.04995	0.828887	1.32998	0.404118	0.686126
189	Cancer of urinary organs (incl. kidney and bladder)	neoplasms	118015	4375	1.01457	0.945607	1.08857	0.402787	0.687105
572	Ascites (non malignant)	digestive	116085	1778	1.03131	0.885772	1.20076	0.397194	0.691225
361	Retinal detachments and defects	sense organs	115261	3319	0.987691	0.925144	1.05447	-0.371066	0.710588
967	Adverse effects of sedatives or other central nervous system depressants and anesthetics	injuries & poisonings	109833	730	0.968334	0.816604	1.14826	-0.37007	0.711331
191	Manlignant and unknown neoplasms of brain and nervous system	neoplasms	117724	753	0.95545	0.744719	1.22581	-0.358469	0.719992
700	Corns and callosities	dermatologic	116496	299	1.05039	0.798999	1.38087	0.352203	0.724686
916	Contusion	injuries & poisonings	118015	1690	1.01972	0.90464	1.14944	0.319626	0.749252
711	Arthropathy associated with infections	musculoskeletal	107904	504	0.970225	0.803214	1.17196	-0.31362	0.753809
212	Benign neoplasm of respiratory and intrathoracic organs	neoplasms	118015	366	0.963782	0.759784	1.22255	-0.304007	0.761123
375	Disorders of lacrimal system	sense organs	116249	2231	1.01413	0.925759	1.11093	0.301573	0.762978
288	Diseases of white blood cells	hematopoietic	117059	4169	1.01095	0.938101	1.08946	0.285466	0.775287
507	Pleurisy; pleural effusion	respiratory	117064	7490	0.99063	0.928228	1.05723	-0.283574	0.776737
559	Ileostomy status	digestive	97145	1691	0.983051	0.868563	1.11263	-0.270596	0.786702
215	Other benign neoplasm of connective and other soft tissue	neoplasms	116079	1059	0.983227	0.86839	1.11325	-0.266934	0.78952
947	Urticaria	dermatologic	116172	390	1.02588	0.846927	1.24265	0.261266	0.793888
384	Other disorders of tympanic membrane	sense organs	117288	1231	1.01639	0.897312	1.15128	0.255754	0.798141
446	Polyarteritis nodosa and allied conditions	circulatory system	116113	908	0.980444	0.842135	1.14147	-0.254559	0.799063
193	Thyroid cancer	neoplasms	117650	366	1.02777	0.831906	1.26976	0.253956	0.79953
335	Multiple sclerosis	neurological	115571	1311	1.01496	0.903999	1.13955	0.251415	0.801494
370	Keratitis	sense organs	115378	307	0.966233	0.733702	1.27246	-0.24455	0.806805
360	Disorders of the globe	sense organs	114200	450	1.02075	0.848035	1.22864	0.217146	0.828095
503	Pulmonary congestion and hypostasis	respiratory	115915	534	0.971412	0.744203	1.26799	-0.213359	0.831047
229	Benign neoplasm of unspecified sites	neoplasms	118015	760	1.01551	0.880404	1.17135	0.211322	0.832636
270	Disorders of protein plasma/amino-acid transport and metabolism	endocrine/metabolic	117913	389	1.02463	0.80631	1.30207	0.199031	0.842239
710	Osteomyelitis, periostitis, and other infections involving bone	musculoskeletal	107928	668	0.980441	0.806876	1.19134	-0.198706	0.842492
348	Other conditions of brain	neurological	115313	749	1.02322	0.81399	1.28622	0.196638	0.844111
524	Dentofacial anomalies, including malocclusion	digestive	114992	333	1.02144	0.820132	1.27216	0.1894	0.849779
755	Congenital anomalies of limbs	congenital anomalies	117826	437	1.01742	0.841718	1.2298	0.178571	0.858274
525	Other diseases of the teeth and supporting structures	digestive	115606	2691	1.0076	0.925606	1.09686	0.17488	0.861174
805	Fracture of vertebral column without mention of spinal cord injury	injuries & poisonings	112360	1826	1.00906	0.902132	1.12866	0.157819	0.874599
689	Disorder of skin and subcutaneous tissue NOS	dermatologic	118015	6253	0.995986	0.94558	1.04908	-0.151772	0.879366
210	Benign neoplasm of lip, oral cavity, and pharynx	neoplasms	117752	959	0.991504	0.874153	1.12461	-0.132761	0.894382
425	Cardiomyopathy	circulatory system	117530	1461	1.00881	0.885364	1.14946	0.13165	0.895261
251	Other disorders of pancreatic internal secretion	endocrine/metabolic	117207	1110	0.988425	0.822688	1.18755	-0.124328	0.901056
854	Complications of cardiac/vascular device, implant, and graft	injuries & poisonings	112252	2589	1.00641	0.905639	1.1184	0.118724	0.905494
201	Hodgkin's disease	neoplasms	116896	273	0.982717	0.715874	1.34903	-0.107857	0.914109
240	Simple and unspecified goiter	endocrine/metabolic	113229	575	1.00837	0.849999	1.19625	0.0956419	0.923805
377	Disorders of optic nerve and visual pathways	sense organs	115763	476	0.993256	0.820822	1.20192	-0.0695524	0.94455
478	Throat pain	respiratory	113026	356	1.00717	0.806279	1.25812	0.0629687	0.949791
938	Dermatitis due to solar radiation	dermatologic	116924	2859	0.99833	0.92353	1.07919	-0.0420648	0.966447
359	Muscular dystrophies and other myopathies	neurological	117504	469	0.995525	0.784563	1.26321	-0.036914	0.970554
117	Mycoses	infectious diseases	117463	304	0.995639	0.749964	1.32179	-0.0302272	0.975886
225	Benign neoplasm of brain and other parts of nervous system	neoplasms	117873	863	1.00118	0.865197	1.15854	0.0158644	0.987343
260	Protein-calorie malnutrition	endocrine/metabolic	117418	254	1.00311	0.66626	1.51028	0.0148927	0.988118
958	Certain early complications of trauma or procedure	injuries & poisonings	118015	568	1.00147	0.814508	1.23136	0.013973	0.988852
747	Cardiac and circulatory congenital anomalies	congenital anomalies	118015	3164	1.00057	0.920648	1.08743	0.0134195	0.989293
170	Cancer of bone and connective tissue	neoplasms	118015	480	1.00102	0.807628	1.24073	0.00932335	0.992561

## Sheet: f4_phecodes_assoc
phecode	name	group	n	n_case	or	ci_lower	ci_upper	z	p
318	Tobacco use disorder	mental disorders	344418	12700	1.41584	1.38907	1.44314	35.6976	4.31275e-279
496	Chronic airway obstruction	respiratory	333444	12167	1.3954	1.36774	1.42362	32.6131	2.67872e-233
316	Substance addiction and disorders	mental disorders	337715	5947	1.51202	1.47257	1.55254	30.647	2.90084e-206
306	Other mental disorder	mental disorders	346785	33665	1.21414	1.19839	1.2301	29.1321	1.4084e-186
401	Hypertension	circulatory system	355236	80060	1.1445	1.13342	1.1557	27.1785	1.16481e-162
272	Disorders of lipoid metabolism	endocrine/metabolic	355841	37496	1.18427	1.16945	1.19927	26.3363	7.35885e-153
317	Alcohol-related disorders	mental disorders	345557	13865	1.28233	1.25791	1.30722	25.3514	8.68341e-142
250	Diabetes mellitus	endocrine/metabolic	355839	20606	1.22547	1.20597	1.24528	24.8517	2.47819e-136
411	Ischemic Heart Disease	circulatory system	355163	32006	1.15005	1.13441	1.16589	20.0222	3.52687e-89
870	Open wounds of head; neck; and trunk	injuries & poisonings	349183	10535	1.24385	1.21673	1.27158	19.3974	8.10975e-84
585	Renal failure	genitourinary	351785	11621	1.22669	1.20142	1.25249	19.2385	1.76224e-82
278	Overweight, obesity and other hyperalimentation	endocrine/metabolic	355841	13583	1.19308	1.17055	1.21604	18.1496	1.29376e-73
1019	Other ill-defined and unknown causes of morbidity and mortality	injuries & poisonings	355841	15365	1.19504	1.17223	1.21828	18.1261	1.98408e-73
480	Pneumonia	respiratory	355441	12015	1.21016	1.18533	1.23551	18.0361	1.01489e-72
276	Disorders of fluid, electrolyte, and acid-base balance	endocrine/metabolic	355759	9343	1.23493	1.20683	1.26368	17.9696	3.36912e-72
512	Other symptoms of respiratory system	respiratory	355841	13466	1.19308	1.16994	1.21668	17.665	7.79901e-70
459	Other disorders of circulatory system	circulatory system	350571	18233	1.16531	1.14545	1.18551	17.4456	3.7156e-68
535	Gastritis and duodenitis	digestive	351592	30236	1.12619	1.11092	1.14167	17.0617	2.86022e-65
530	Diseases of esophagus	digestive	350670	36502	1.11317	1.09922	1.12729	16.6663	2.30378e-62
564	Functional digestive disorders	digestive	312613	33242	1.11954	1.10473	1.13456	16.6149	5.43539e-62
418	Nonspecific chest pain	circulatory system	353562	28366	1.12692	1.11099	1.14308	16.4488	8.54876e-61
300	Anxiety disorders	mental disorders	322220	8886	1.21421	1.18612	1.24295	16.2563	2.01491e-59
509	Respiratory failure, insufficiency, arrest	respiratory	345641	3190	1.35027	1.3022	1.40011	16.238	2.71507e-59
519	Other diseases of respiratory system, not elsewhere classified	respiratory	355841	10930	1.19349	1.16794	1.21961	16.0173	9.68295e-58
285	Other anemias	hematopoietic	348487	13098	1.17632	1.15298	1.20014	15.8785	8.93195e-57
495	Asthma	respiratory	347684	26582	1.1234	1.10698	1.14005	15.4952	3.73512e-54
345	Epilepsy, recurrent seizures, convulsions	neurological	346467	5240	1.2575	1.2211	1.29499	15.2867	9.37157e-53
295	Schizophrenia and other psychotic disorders	mental disorders	314313	881	1.5523	1.46575	1.64397	15.022	5.26715e-51
740	Osteoarthrosis	musculoskeletal	355841	30626	1.11314	1.09767	1.12881	15.0185	5.55673e-51
781	Symptoms involving nervous and musculoskeletal systems	symptoms	355838	7861	1.2181	1.187	1.25003	14.949	1.58107e-50
443	Peripheral vascular disease	circulatory system	350050	4263	1.27822	1.23717	1.32063	14.7387	3.63981e-49
789	Nausea and vomiting	symptoms	355841	12238	1.16437	1.14072	1.18851	14.5354	7.23358e-48
969	Poisoning by psychotropic agents	injuries & poisonings	326263	1994	1.39161	1.3304	1.45564	14.3987	5.27341e-47
366	Cataract	sense organs	355841	23801	1.1228	1.10514	1.14073	14.3221	1.59128e-46
558	Noninfectious gastroenteritis	digestive	294158	14579	1.1499	1.12797	1.17226	14.2147	7.42356e-46
350	Abnormal movement	neurological	355756	3868	1.28063	1.23745	1.32532	14.1342	2.33643e-45
428	Congestive heart failure; nonhypertensive	circulatory system	355019	6324	1.22262	1.18901	1.25718	14.131	2.44656e-45
716	Other arthropathies	musculoskeletal	350704	35531	1.09547	1.08135	1.10978	13.7727	3.71963e-43
707	Chronic ulcer of skin	dermatologic	355841	2468	1.34187	1.28686	1.39923	13.7691	3.91112e-43
531	Peptic ulcer (excl. esophageal)	digestive	355841	7716	1.19501	1.16487	1.22593	13.6697	1.53972e-42
165	Cancer within the respiratory system	neoplasms	355809	3252	1.29319	1.24605	1.34212	13.571	5.95273e-42
41	Bacterial infection NOS	infectious diseases	352389	12570	1.15033	1.12717	1.17397	13.4954	1.66464e-41
550	Abdominal hernia	digestive	355841	48381	1.08178	1.06947	1.09423	13.4585	2.74409e-41
513	Respiratory abnormalities	respiratory	355841	9907	1.16485	1.13898	1.1913	13.3182	1.81453e-40
563	Constipation	digestive	291392	11771	1.15749	1.13276	1.18277	13.269	3.50288e-40
280	Iron deficiency anemias	hematopoietic	344484	9010	1.17247	1.14512	1.20047	13.2148	7.20489e-40
788	Syncope and collapse	symptoms	355841	9654	1.1684	1.14171	1.19571	13.2016	8.59225e-40
433	Cerebrovascular disease	circulatory system	354463	9666	1.16654	1.13937	1.19437	12.8086	1.46832e-37
591	Urinary tract infection	genitourinary	340497	13406	1.13911	1.11653	1.16215	12.7509	3.08072e-37
458	Hypotension	circulatory system	339553	7082	1.1866	1.15526	1.21879	12.5293	5.16242e-36
297	Suicidal ideation or attempt	mental disorders	315070	1678	1.38142	1.31319	1.4532	12.5026	7.22332e-36
571	Chronic liver disease and cirrhosis	digestive	348832	3290	1.26266	1.21686	1.31019	12.3711	3.74653e-35
290	Delirium dementia and amnestic and other cognitive disorders	mental disorders	350592	2989	1.27372	1.22579	1.32351	12.3644	4.07295e-35
578	Gastrointestinal hemorrhage	digestive	351692	21344	1.10695	1.08919	1.125	12.3153	7.49363e-35
760	Back pain	symptoms	355841	15038	1.12498	1.10399	1.14638	12.2534	1.61116e-34
1002	Symptoms concerning nutrition, metabolism, and development	injuries & poisonings	355841	6332	1.18721	1.15505	1.22027	12.2461	1.76311e-34
681	Superficial cellulitis and abscess	dermatologic	352010	7771	1.17563	1.14542	1.20663	12.1823	3.86006e-34
427	Cardiac dysrhythmias	circulatory system	352021	26815	1.09687	1.0806	1.11339	12.1241	7.87509e-34
965	Poisoning by analgesics, antipyretics, and antirheumatics	injuries & poisonings	330880	6678	1.18176	1.15003	1.21437	12.0262	2.58948e-33
851	Complications of transplants and reattached limbs	injuries & poisonings	348912	18425	1.11191	1.09262	1.13154	11.8802	1.50041e-32
292	Neurological disorders	mental disorders	353207	5619	1.19592	1.16112	1.23175	11.8771	1.55619e-32
507	Pleurisy; pleural effusion	respiratory	349893	7490	1.16802	1.13786	1.19897	11.6391	2.60786e-31
251	Other disorders of pancreatic internal secretion	endocrine/metabolic	353000	1110	1.38067	1.30479	1.46096	11.1849	4.83665e-29
785	Abdominal pain	symptoms	355841	40072	1.07222	1.05916	1.08545	11.1491	7.23128e-29
301	Personality disorders	mental disorders	313815	373	1.63546	1.49846	1.78498	11.0208	3.03399e-28
915	Superficial injury without mention of infection	injuries & poisonings	355097	5484	1.18685	1.15116	1.22365	10.9968	3.95736e-28
514	Abnormal findings examination of lungs	respiratory	355815	2820	1.24671	1.19812	1.29728	10.8713	1.57919e-27
574	Cholelithiasis and cholecystitis	digestive	354232	16141	1.10348	1.08345	1.12387	10.5369	5.83813e-26
416	Cardiomegaly	circulatory system	351599	3165	1.22914	1.18284	1.27724	10.5333	6.06421e-26
573	Other disorders of liver	digestive	349646	4118	1.20181	1.16128	1.24376	10.5017	8.48697e-26
721	Spondylosis and allied disorders	musculoskeletal	348766	8600	1.13708	1.1101	1.16472	10.4834	1.0294e-25
296	Mood disorders	mental disorders	314956	1544	1.31897	1.25181	1.38973	10.3828	2.96883e-25
261	Vitamin deficiency	endocrine/metabolic	354412	1822	1.28187	1.22205	1.34462	10.1837	2.34484e-24
1010	Other tests	injuries & poisonings	355841	17573	1.09765	1.07806	1.11759	10.1404	3.65527e-24
745	Pain in joint	musculoskeletal	355841	8259	1.13695	1.1085	1.16613	9.92687	3.181e-23
532	Dysphagia	digestive	321618	7122	1.14523	1.11485	1.17643	9.88718	4.73169e-23
396	Abnormal heart sounds	circulatory system	349524	10377	1.11733	1.09256	1.14266	9.69924	3.03746e-22
714	Rheumatoid arthritis and other inflammatory polyarthropathies	musculoskeletal	319792	5238	1.16845	1.13218	1.20587	9.67806	3.73754e-22
599	Other symptoms/disorders or the urinary system	genitourinary	348019	13115	1.10321	1.08145	1.12541	9.66294	4.33235e-22
112	Candidiasis	infectious diseases	355275	2614	1.24029	1.18716	1.2958	9.64014	5.41143e-22
8	Intestinal infection	infectious diseases	355841	11093	1.11369	1.08948	1.13844	9.60232	7.8168e-22
342	Hemiplegia	neurological	343002	1710	1.28393	1.21948	1.35178	9.51134	1.88229e-21
508	Pulmonary collapse; interstitial and compensatory emphysema	respiratory	345094	2614	1.22934	1.17765	1.28328	9.42234	4.41158e-21
743	Osteoporosis, osteopenia and pathological fracture	musculoskeletal	355841	8011	1.13423	1.10484	1.1644	9.40216	5.3456e-21
426	Cardiac conduction disorders	circulatory system	333634	8176	1.12783	1.0997	1.15669	9.33332	1.02606e-20
981	Toxic effect of (non-ethyl) alcohol and petroleum and other solvents	injuries & poisonings	355540	984	1.37702	1.2862	1.47426	9.18978	3.9364e-20
773	Pain in limb	symptoms	355841	6474	1.13849	1.10675	1.17114	8.99137	2.44159e-19
244	Hypothyroidism	endocrine/metabolic	353246	15581	1.08845	1.0682	1.10909	8.8449	9.16143e-19
516	Abnormal sputum	respiratory	355841	4717	1.15735	1.12045	1.19547	8.8391	9.64939e-19
339	Other headache syndromes	neurological	353404	8211	1.12085	1.09282	1.14959	8.82984	1.04827e-18
859	Complication due to other implant and internal device	injuries & poisonings	334847	4154	1.17097	1.13005	1.21337	8.69658	3.42038e-18
569	Other disorders of intestine	digestive	341571	17461	1.08091	1.06192	1.10025	8.60132	7.88072e-18
357	Inflammatory and toxic neuropathy	neurological	355119	2003	1.22414	1.16804	1.28294	8.44961	2.92279e-17
327	Sleep disorders	neurological	355841	5661	1.13632	1.1026	1.17107	8.314	9.25294e-17
580	Nephritis; nephrosis; renal sclerosis	genitourinary	341778	1448	1.25442	1.18893	1.32352	8.2854	1.17715e-16
798	Malaise and fatigue	symptoms	355841	3678	1.16959	1.12669	1.21412	8.21654	2.09459e-16
1015	Effects of other external causes	injuries & poisonings	355841	4147	1.1581	1.11816	1.19946	8.1968	2.46872e-16
197	Chemotherapy	neoplasms	321728	10399	1.09983	1.07508	1.12516	8.19281	2.55196e-16
38	Septicemia	infectious diseases	344953	5008	1.14116	1.10534	1.17814	8.11455	4.87603e-16
715	Other inflammatory spondylopathies	musculoskeletal	316696	2085	1.20892	1.15464	1.26576	8.09402	5.77259e-16
414	Other forms of chronic heart disease	circulatory system	325923	2368	1.20687	1.15272	1.26355	8.02915	9.8148e-16
960	Poisoning by antibiotics	injuries & poisonings	343902	19811	1.07113	1.05331	1.08926	8.02792	9.91354e-16
500	Lung disease due to external agents	respiratory	343004	487	1.41622	1.29862	1.54446	7.86783	3.60852e-15
803	Fracture of upper limb	injuries & poisonings	344002	9828	1.1014	1.07497	1.12848	7.79426	6.47853e-15
149	Cancer of larynx, pharynx, nasal cavities	neoplasms	354367	689	1.36158	1.25985	1.47153	7.79029	6.68533e-15
389	Hearing loss	sense organs	355744	5099	1.13218	1.09727	1.16821	7.76776	7.98863e-15
274	Gout and other crystal arthropathies	endocrine/metabolic	355841	4240	1.14351	1.10509	1.18326	7.69114	1.45832e-14
291	Other specified nonpsychotic and/or transient mental disorders	mental disorders	348650	1013	1.27664	1.19902	1.35928	7.63129	2.32425e-14
1009	Injury, NOS	injuries & poisonings	355841	7720	1.11078	1.08106	1.14133	7.59186	3.1534e-14
198	Secondary malignant neoplasm	neoplasms	321859	10581	1.09191	1.06733	1.11705	7.57007	3.73013e-14
501	Pneumonitis due to inhalation of food or vomitus	respiratory	343318	814	1.30597	1.21836	1.39989	7.53444	4.90418e-14
502	Postinflammatory pulmonary fibrosis	respiratory	343561	1057	1.28732	1.20498	1.37529	7.48865	6.95846e-14
331	Other cerebral degenerations	neurological	342664	1366	1.24754	1.17727	1.322	7.47755	7.57222e-14
577	Diseases of pancreas	digestive	355841	2923	1.16751	1.12097	1.21599	7.46152	8.5528e-14
737	Curvature of spine	musculoskeletal	343175	1501	1.22624	1.16152	1.29456	7.37199	1.68094e-13
374	Other disorders of eyelids	sense organs	351971	5694	1.11909	1.08606	1.15311	7.36237	1.80671e-13
598	Abnormal findings on examination of urine	genitourinary	355841	3543	1.14815	1.10669	1.19117	7.36193	1.81269e-13
447	Other disorders of arteries and arterioles	circulatory system	347454	1645	1.22599	1.1612	1.29438	7.35583	1.89751e-13
521	Diseases of hard tissues of teeth	digestive	348596	3226	1.15374	1.11036	1.19882	7.31333	2.60603e-13
362	Other retinal disorders	sense organs	347872	5629	1.11964	1.08622	1.15409	7.30859	2.69969e-13
351	Other peripheral nerve disorders	neurological	350365	12293	1.08207	1.05941	1.10521	7.30553	2.76184e-13
440	Atherosclerosis	circulatory system	347288	1474	1.23103	1.16343	1.30256	7.21292	5.47641e-13
70	Viral hepatitis	infectious diseases	350584	620	1.3267	1.22825	1.43304	7.186	6.6717e-13
444	Arterial embolism and thrombosis	circulatory system	346781	961	1.27362	1.19142	1.36149	7.10508	1.20256e-12
596	Other disorders of bladder	genitourinary	351011	9863	1.08629	1.06159	1.11155	7.05475	1.72907e-12
80	Postoperative infection	infectious diseases	355002	4485	1.12698	1.09001	1.16522	7.02311	2.16982e-12
510	Other diseases of lung	respiratory	355817	1301	1.23761	1.16576	1.3139	6.98596	2.82908e-12
415	Pulmonary heart disease	circulatory system	353045	4638	1.12985	1.09176	1.16926	6.97808	2.99245e-12
819	Skull and face fracture and other intercranial injury	injuries & poisonings	355750	4254	1.13672	1.09637	1.17855	6.94987	3.65631e-12
871	Open wounds of extremities	injuries & poisonings	345538	6789	1.10615	1.07507	1.13813	6.93873	3.95653e-12
208	Benign neoplasm of colon	neoplasms	352994	22280	1.05832	1.04148	1.07543	6.92739	4.28679e-12
966	Poisoning by anticonvulsants and anti-Parkinsonism drugs	injuries & poisonings	324943	632	1.34788	1.23851	1.46692	6.91412	4.70771e-12
565	Anal and rectal conditions	digestive	339519	15402	1.06806	1.04818	1.08833	6.86662	6.57417e-12
195	Cancer, suspected or other	neoplasms	342951	31929	1.04861	1.0343	1.06312	6.77073	1.28133e-11
367	Disorders of refraction and accommodation; blindness and low vision	sense organs	355841	3213	1.14724	1.10249	1.19381	6.76638	1.32045e-11
561	Symptoms involving digestive system	digestive	296823	17226	1.06507	1.04576	1.08473	6.75316	1.44662e-11
473	Diseases of the larynx and vocal cords	respiratory	340110	2619	1.15822	1.10898	1.20965	6.62627	3.44273e-11
506	Empyema and pneumothorax	respiratory	343774	1277	1.22528	1.15378	1.30121	6.62287	3.523e-11
537	Other disorders of stomach and duodenum	digestive	330002	8396	1.08875	1.0616	1.11658	6.60023	4.10511e-11
972	Poisoning by agents primarily affecting the cardiovascular system	injuries & poisonings	325223	920	1.27017	1.18276	1.36404	6.57414	4.89339e-11
696	Psoriasis and related disorders	dermatologic	347082	2556	1.15506	1.10574	1.20659	6.47413	9.53587e-11
277	Other disorders of metabolism	endocrine/metabolic	355298	882	1.2622	1.17623	1.35445	6.46998	9.80136e-11
451	Phlebitis and thrombophlebitis	circulatory system	322439	4107	1.12383	1.0842	1.16491	6.374	1.84155e-10
504	Other alveolar and parietoalveolar pneumonopathy	respiratory	342916	403	1.40318	1.26344	1.55838	6.32873	2.47192e-10
850	Hemorrhage or hematoma complicating a procedure	injuries & poisonings	336068	5391	1.10564	1.07167	1.14069	6.30727	2.83995e-10
562	Diverticulosis and diverticulitis	digestive	309894	30462	1.0466	1.03185	1.06156	6.2898	3.1787e-10
227	Benign neoplasm of other endocrine glands and related structures	neoplasms	355164	950	1.24651	1.16363	1.3353	6.27678	3.45649e-10
738	Other acquired musculoskeletal deformity	musculoskeletal	343790	2119	1.16597	1.11027	1.22446	6.14838	7.82788e-10
497	Bronchitis	respiratory	322130	682	1.30066	1.19558	1.41499	6.11569	9.61386e-10
761	Cervicalgia	symptoms	355841	1909	1.16774	1.11094	1.22744	6.09559	1.09038e-09
379	Other disorders of eye	sense organs	351713	4354	1.10986	1.07327	1.14769	6.09459	1.09722e-09
315	Develomental delays and disorders	mental disorders	355602	493	1.32435	1.20896	1.45076	6.03958	1.54513e-09
858	Complication of internal orthopedic device	injuries & poisonings	335928	5243	1.10415	1.06911	1.14034	6.02112	1.73212e-09
503	Pulmonary congestion and hypostasis	respiratory	343044	534	1.29875	1.19241	1.41458	5.99724	2.00696e-09
572	Ascites (non malignant)	digestive	347347	1778	1.18328	1.11973	1.25043	5.97545	2.29453e-09
281	Other deficiency anemia	hematopoietic	336803	1233	1.20594	1.13302	1.28355	5.88437	3.99565e-09
455	Hemorrhoids	circulatory system	340932	22821	1.04807	1.0317	1.0647	5.84628	5.02686e-09
368	Visual disturbances	sense organs	355841	3671	1.11482	1.07489	1.15623	5.84097	5.1897e-09
971	Poisoning by drugs primarily affecting the autonomic nervous system	injuries & poisonings	324861	547	1.29096	1.18441	1.40708	5.81118	6.20333e-09
454	Varicose veins	circulatory system	329815	11615	1.06722	1.04403	1.09094	5.80239	6.53762e-09
593	Hematuria	genitourinary	342647	15580	1.05783	1.03787	1.07817	5.78501	7.25066e-09
333	Extrapyramidal disease and abnormal movement disorders	neurological	342424	1131	1.20708	1.13239	1.28669	5.77497	7.69666e-09
528	Diseases of the oral soft tissues, excluding lesions specific for gingiva and tongue	digestive	354171	3993	1.11115	1.07197	1.15177	5.75376	8.72813e-09
791	Gangrene	symptoms	355841	691	1.2595	1.16425	1.36253	5.7506	8.8927e-09
1005	Other symptoms	injuries & poisonings	355841	1427	1.18097	1.11442	1.2515	5.62066	1.90234e-08
939	Atopic/contact dermatitis due to other or unspecified	dermatologic	351509	2442	1.13976	1.08866	1.19326	5.58978	2.27355e-08
854	Complications of cardiac/vascular device, implant, and graft	injuries & poisonings	333299	2589	1.1291	1.08181	1.17845	5.56292	2.65294e-08
857	Mechanical complication of unspecified genitourinary device, implant, and graft	injuries & poisonings	332108	1367	1.1922	1.12047	1.26851	5.55301	2.80785e-08
555	Inflammatory bowel disease and other gastroenteritis and colitis	digestive	284167	4442	1.09981	1.06308	1.1378	5.48929	4.03553e-08
586	Other disorders of the kidney and ureters	genitourinary	344026	3730	1.11206	1.07026	1.15549	5.4336	5.52271e-08
979	Adverse drug events and drug allergies	injuries & poisonings	324829	519	1.3137	1.18985	1.45044	5.40069	6.63863e-08
733	Other disorders of bone and cartilage	musculoskeletal	340901	3987	1.1042	1.06486	1.14499	5.35535	8.53896e-08
378	Strabismus and other disorders of binocular eye movements	sense organs	348831	1445	1.17554	1.10747	1.24781	5.31361	1.07476e-07
726	Peripheral enthesopathies and allied syndromes	musculoskeletal	342711	15288	1.05167	1.03209	1.07162	5.25433	1.48563e-07
442	Other aneurysm	circulatory system	348010	2199	1.13859	1.08476	1.19509	5.25208	1.50395e-07
800	Fracture of lower limb	injuries & poisonings	341267	7039	1.08073	1.0498	1.11257	5.24008	1.6051e-07
575	Other biliary tract disease	digestive	342604	4311	1.09532	1.05864	1.13328	5.23869	1.61717e-07
687	Symptoms affecting skin	dermatologic	351260	2777	1.12354	1.0755	1.17372	5.22473	1.7441e-07
695	Erythematous conditions	dermatologic	351721	2511	1.12536	1.07635	1.17661	5.19791	2.0154e-07
338	Pain	neurological	355841	806	1.20678	1.12339	1.29637	5.14451	2.68219e-07
402	Elevated blood pressure reading without diagnosis of hypertension	circulatory system	277694	1568	1.16174	1.09642	1.23095	5.07787	3.81687e-07
384	Other disorders of tympanic membrane	sense organs	353273	1231	1.17545	1.10371	1.25185	5.03109	4.87693e-07
365	Glaucoma	sense organs	347546	5281	1.08471	1.05086	1.11965	5.02704	4.98098e-07
720	Spinal stenosis	musculoskeletal	344589	4360	1.09168	1.05497	1.12966	5.02631	4.99997e-07
722	Intervertebral disc disorders	musculoskeletal	347317	7138	1.07217	1.04341	1.10172	5.0229	5.08971e-07
275	Disorders of mineral metabolism	endocrine/metabolic	355841	2670	1.11403	1.06756	1.16251	4.96788	6.76881e-07
287	Purpura and other hemorrhagic conditions	hematopoietic	354712	1927	1.13867	1.08171	1.19864	4.95947	7.06846e-07
560	Intestinal obstruction without mention of hernia	digestive	284146	4431	1.09096	1.05401	1.1292	4.95196	7.34682e-07
284	Aplastic anemia	hematopoietic	336095	519	1.25576	1.14728	1.37448	4.94082	7.77955e-07
964	Poisoning by agents primarily affecting blood constituents	injuries & poisonings	324727	401	1.27576	1.15796	1.40554	4.92713	8.3447e-07
395	Heart valve disorders	circulatory system	345263	6070	1.07807	1.04615	1.11098	4.90113	9.52866e-07
381	Otitis media and Eustachian tube disorders	sense organs	354158	2129	1.12758	1.07459	1.18318	4.88937	1.0116e-06
352	Disorders of other cranial nerves	neurological	339735	1535	1.14915	1.08624	1.21569	4.8402	1.29708e-06
1000	Burns	injuries & poisonings	355841	582	1.24219	1.13719	1.35688	4.81323	1.48509e-06
752	Nervous system congenital anomalies	congenital anomalies	355633	327	1.3153	1.17631	1.47072	4.80953	1.51283e-06
568	Other disorders of peritoneum	digestive	328087	3795	1.09548	1.05539	1.13709	4.79387	1.63595e-06
430	Intracranial hemorrhage	circulatory system	347038	2125	1.12715	1.07298	1.18406	4.76334	1.90419e-06
150	Cancer of esophagus	neoplasms	339616	861	1.18825	1.10672	1.27578	4.75604	1.97423e-06
172	Skin cancer	neoplasms	355710	15172	0.953997	0.935635	0.972719	-4.74942	2.03997e-06
916	Contusion	injuries & poisonings	355841	1690	1.14339	1.08182	1.20846	4.74465	2.08866e-06
377	Disorders of optic nerve and visual pathways	sense organs	347883	476	1.24932	1.13937	1.36988	4.73573	2.18266e-06
465	Acute upper respiratory infections of multiple or unspecified sites	respiratory	355665	2374	1.11373	1.06501	1.16469	4.71943	2.36506e-06
704	Diseases of hair and hair follicles	dermatologic	354632	5038	1.07871	1.04518	1.1133	4.70358	2.55644e-06
731	Osteitis deformans and osteopathies associated with other disorders classified elsewhere	musculoskeletal	337583	614	1.23357	1.12944	1.34731	4.66516	3.08378e-06
686	Other local infections of skin and subcutaneous tissue	dermatologic	345847	1519	1.15102	1.08456	1.22154	4.63526	3.56487e-06
710	Osteomyelitis, periostitis, and other infections involving bone	musculoskeletal	316238	668	1.22146	1.12173	1.33005	4.60334	4.15769e-06
764	Sciatica	symptoms	354151	2472	1.10999	1.06137	1.16084	4.56588	4.97403e-06
81	Infection/inflammation of internal prosthetic device; implant; and graft	infectious diseases	351625	1051	1.16656	1.09164	1.24663	4.54879	5.39557e-06
590	Pyelonephritis	genitourinary	328741	1475	1.14297	1.07846	1.21135	4.50815	6.53956e-06
525	Other diseases of the teeth and supporting structures	digestive	348069	2691	1.10771	1.05945	1.15816	4.50123	6.75599e-06
818	Intracranial hemorrhage (injury)	injuries & poisonings	352288	704	1.2162	1.11647	1.32484	4.48363	7.33828e-06
613	Other nonmalignant breast conditions	genitourinary	355841	1892	1.13172	1.07177	1.19502	4.45611	8.34597e-06
830	Dislocation	injuries & poisonings	340972	4712	1.07781	1.04248	1.11434	4.40627	1.05167e-05
1004	Other signs and symptoms involving emotional state	injuries & poisonings	355841	483	1.2347	1.1237	1.35667	4.38642	1.1523e-05
145	Cancer of mouth	neoplasms	354345	675	1.20089	1.10623	1.30364	4.36997	1.24261e-05
334	Degenerative disease of the spinal cord	neurological	343282	2008	1.12069	1.06482	1.1795	4.36688	1.26033e-05
479	Other upper respiratory disease	respiratory	341644	4195	1.07935	1.04273	1.11725	4.33639	1.44839e-05
364	Corneal opacity and other disorders of cornea	sense organs	343114	812	1.17567	1.09159	1.26623	4.27482	1.91294e-05
242	Thyrotoxicosis with or without goiter	endocrine/metabolic	339757	1935	1.11587	1.061	1.17358	4.26184	2.02749e-05
1011	Complications of surgical and medical procedures	injuries & poisonings	355841	4156	1.08141	1.04287	1.12138	4.22716	2.36664e-05
255	Disorders of adrenal glands	endocrine/metabolic	352577	683	1.19254	1.09834	1.29483	4.19391	2.7419e-05
804	Fracture of hand or wrist	injuries & poisonings	337729	3431	1.08668	1.04502	1.13002	4.16713	3.08454e-05
567	Peritonitis and retroperitoneal infections	digestive	325295	968	1.15896	1.0812	1.24231	4.16308	3.13977e-05
385	Other disorders of middle ear and mastoid	sense organs	352853	810	1.17001	1.08642	1.26004	4.15169	3.30031e-05
689	Disorder of skin and subcutaneous tissue NOS	dermatologic	355841	6253	1.06466	1.0335	1.09677	4.13358	3.57153e-05
288	Diseases of white blood cells	hematopoietic	351783	4169	1.07826	1.04029	1.11762	4.11915	3.8028e-05
706	Diseases of sebaceous glands	dermatologic	355090	8474	1.05482	1.02836	1.08196	4.11734	3.83272e-05
394	Rheumatic disease of the heart valves	circulatory system	343077	3846	1.0795	1.04063	1.11982	4.0888	4.33613e-05
441	Vascular insufficiency of intestine	circulatory system	347059	1237	1.14067	1.07063	1.21529	4.07095	4.68222e-05
703	Diseases of nail, NOS	dermatologic	350881	1246	1.138	1.06912	1.21131	4.05799	4.94974e-05
963	Poisoning by primarily systemic agents	injuries & poisonings	327031	2747	1.09562	1.04828	1.14509	4.05258	5.06569e-05
303	Psychogenic and somatoform disorders	mental disorders	313927	481	1.22064	1.10779	1.345	4.02802	5.62497e-05
340	Migraine	neurological	348404	3160	1.08948	1.04498	1.13588	4.02749	5.6375e-05
1014	Effects of heat, cold and air pressure	injuries & poisonings	355841	286	1.30597	1.14637	1.48779	4.01406	5.96831e-05
425	Cardiomyopathy	circulatory system	353731	1461	1.12266	1.05958	1.18951	3.92127	8.8082e-05
174	Breast cancer	neoplasms	348825	11543	1.04612	1.02259	1.07019	3.88448	0.00010255
289	Other diseases of blood and blood-forming organs	hematopoietic	349004	1336	1.12352	1.05841	1.19264	3.82364	0.000131498
529	Diseases and other conditions of the tongue	digestive	351485	1274	1.13323	1.0628	1.20833	3.82041	0.000133229
481	Influenza	respiratory	343950	347	1.25426	1.11567	1.41007	3.79209	0.000149386
698	Pruritus and related conditions	dermatologic	355841	818	1.15418	1.07044	1.24446	3.73138	0.000190435
958	Certain early complications of trauma or procedure	injuries & poisonings	355841	568	1.19035	1.08607	1.30466	3.72487	0.000195417
990	Effects radiation NOS	injuries & poisonings	355840	4116	1.06823	1.03161	1.10615	3.70849	0.000208502
450	Noninfectious disorders of lymphatic channels	circulatory system	355841	853	1.15441	1.06986	1.24566	3.69976	0.000215807
269	Proteinuria	endocrine/metabolic	355334	354	1.22474	1.0987	1.36523	3.65889	0.00025331
783	Fever of unknown origin	symptoms	355841	4298	1.06976	1.03148	1.10947	3.62662	0.000287161
53	Herpes zoster	infectious diseases	350507	528	1.20204	1.08662	1.32973	3.57281	0.000353171
199	Neoplasm of uncertain behavior	neoplasms	313531	2134	1.09515	1.04122	1.15188	3.52761	0.000419328
967	Adverse effects of sedatives or other central nervous system depressants and anesthetics	injuries & poisonings	325030	730	1.15814	1.06737	1.25664	3.52543	0.0004228
369	Infection of the eye	sense organs	346990	658	1.16398	1.06971	1.26657	3.52367	0.000425618
559	Ileostomy status	digestive	281453	1691	1.10108	1.04355	1.16178	3.51679	0.000436799
1100	Family history	injuries & poisonings	355841	2455	1.08213	1.03526	1.13111	3.49412	0.000475624
770	Myalgia and myositis unspecified	symptoms	355841	806	1.14504	1.06086	1.2359	3.47624	0.000508498
594	Urinary calculus	genitourinary	354378	6555	1.0529	1.02259	1.08411	3.45912	0.000541944
477	Epistaxis or throat hemorrhage	respiratory	340062	2563	1.0807	1.03343	1.13012	3.40114	0.000671046
348	Other conditions of brain	neurological	342050	749	1.14628	1.05944	1.24024	3.39647	0.000682621
853	Complication of colostomy or enterostomy	injuries & poisonings	331277	523	1.17362	1.0695	1.28787	3.37756	0.000731317
420	Carditis	circulatory system	354514	2263	1.08841	1.03616	1.14329	3.37534	0.000737256
962	Poisoning by hormones and synthetic substitutes	injuries & poisonings	324847	524	1.1671	1.06654	1.27715	3.36109	0.000776342
595	Hydronephrosis	genitourinary	350120	2212	1.08715	1.03412	1.14289	3.27518	0.00105595
747	Cardiac and circulatory congenital anomalies	congenital anomalies	355841	3164	1.07074	1.02715	1.11619	3.22304	0.00126837
736	Other acquired deformities of limbs	musculoskeletal	343903	2233	1.0837	1.03168	1.13835	3.2024	0.00136288
1013	Asphyxia and hypoxemia	injuries & poisonings	355841	281	1.24887	1.08718	1.4346	3.14158	0.00168041
304	Adjustment reaction	mental disorders	313737	285	1.23815	1.0828	1.4158	3.12286	0.00179105
117	Mycoses	infectious diseases	352995	304	1.2234	1.07633	1.39056	3.08569	0.00203081
741	Symptoms and disorders of the joints	musculoskeletal	353111	3243	1.06568	1.02346	1.10965	3.0844	0.00203961
241	Nontoxic nodular goiter	endocrine/metabolic	339012	1187	1.10008	1.03529	1.16892	3.07969	0.00207214
360	Disorders of the globe	sense organs	342756	450	1.17355	1.05858	1.30101	3.04207	0.00234959
382	Otalgia	sense organs	352355	301	1.2283	1.07435	1.40432	3.00955	0.00261639
557	Intestinal malabsorption (non-celiac)	digestive	281927	2158	1.07754	1.0258	1.13189	2.97441	0.00293551
155	Cancer of liver and intrahepatic bile duct	neoplasms	339231	470	1.15714	1.05069	1.27438	2.96424	0.00303433
946	Anaphylactic shock NOS	injuries & poisonings	349642	557	1.14899	1.04805	1.25965	2.96034	0.00307295
766	Neuralgia, neuritis, and radiculitis NOS	symptoms	353039	1345	1.09798	1.03153	1.16871	2.93441	0.00334186
711	Arthropathy associated with infections	musculoskeletal	316079	504	1.16787	1.05262	1.29573	2.92736	0.00341852
907	Injuries to the nervous system	injuries & poisonings	355721	1306	1.1053	1.03305	1.18261	2.90247	0.00370238
729	Other disorders of soft tissues	musculoskeletal	330718	3163	1.06331	1.01992	1.10854	2.88799	0.00387712
359	Muscular dystrophies and other myopathies	neurological	353606	469	1.15297	1.04562	1.27134	2.85451	0.00431031
807	Fracture of ribs	injuries & poisonings	334959	610	1.14556	1.04291	1.25832	2.83707	0.00455297
597	Other disorders of urethra and urinary tract	genitourinary	345751	4523	1.05117	1.01542	1.08818	2.82643	0.00470698
949	Allergies, other	injuries & poisonings	349520	425	1.16993	1.04888	1.30496	2.81626	0.00485856
252	Disorders of parathyroid gland	endocrine/metabolic	352898	1003	1.11165	1.0321	1.19734	2.79383	0.00520873
523	Gingival and periodontal diseases	digestive	347148	1756	1.07958	1.02209	1.1403	2.74233	0.00610044
756	Other congenital musculoskeletal anomalies	congenital anomalies	355344	652	1.13887	1.03757	1.25007	2.7359	0.00622102
386	Vertiginous syndromes and other disorders of vestibular system	sense organs	351152	1829	1.07735	1.02134	1.13643	2.73516	0.00623501
478	Throat pain	respiratory	337887	356	1.17027	1.04473	1.31091	2.71563	0.00661489
200	Myeloproliferative disease	neoplasms	352070	1086	1.10136	1.02639	1.18182	2.68393	0.00727622
270	Disorders of protein plasma/amino-acid transport and metabolism	endocrine/metabolic	355369	389	1.1834	1.04492	1.34024	2.65195	0.00800293
353	Nerve root and plexus disorders	neurological	342848	4688	1.04511	1.01091	1.08047	2.59944	0.00933756
286	Coagulation defects	hematopoietic	353892	1083	1.09845	1.02328	1.17914	2.59639	0.00942085
260	Protein-calorie malnutrition	endocrine/metabolic	352863	254	1.1994	1.04495	1.37668	2.58515	0.00973377
475	Chronic sinusitis	respiratory	340061	2574	1.06239	1.01434	1.11272	2.56292	0.0103795
735	Acquired foot deformities	musculoskeletal	351117	9533	1.03231	1.00724	1.05799	2.53509	0.0112418
228	Hemangioma and lymphangioma, any site	neoplasms	355841	1583	1.07974	1.01674	1.14663	2.50132	0.0123731
749	Congenital anomalies of face and neck	congenital anomalies	355790	323	1.18214	1.0367	1.34798	2.49813	0.012485
579	Other symptoms involving abdomen and pelvis	digestive	333639	3089	1.05697	1.01094	1.10509	2.43891	0.0147315
448	Disease of capillaries	circulatory system	346521	691	1.1169	1.0218	1.22084	2.43493	0.0148947
801	Fracture of ankle and foot	injuries & poisonings	336530	2213	1.06662	1.01172	1.12449	2.39233	0.0167418
522	Diseases of pulp and periapical tissues	digestive	347704	2316	1.06094	1.01039	1.11402	2.37484	0.0175567
79	Viral infection	infectious diseases	352889	2952	1.05271	1.00893	1.0984	2.36993	0.0177914
344	Other paralytic syndromes	neurological	342005	706	1.10493	1.01609	1.20153	2.33326	0.0196346
54	Herpes simplex	infectious diseases	350291	317	1.16323	1.02437	1.3209	2.33127	0.0197391
78	Viral warts & HPV	infectious diseases	350953	986	1.09162	1.01311	1.17621	2.30202	0.0213343
153	Colorectal cancer	neoplasms	332156	4870	1.04013	1.0058	1.07562	2.29786	0.0215698
452	Other venous embolism and thrombosis	circulatory system	319014	624	1.10811	1.01221	1.21309	2.22279	0.0262301
772	Symptoms of the muscles	symptoms	355726	736	1.10208	1.01098	1.20138	2.20813	0.0272351
1001	Foreign body injury	injuries & poisonings	355841	1241	1.07948	1.0085	1.15546	2.20384	0.0275354
214	Lipoma	neoplasms	354840	6320	1.03329	1.00358	1.06387	2.20038	0.02778
110	Dermatophytosis / Dermatomycosis	infectious diseases	353012	317	1.14636	1.01335	1.29684	2.17074	0.0299509
211	Benign neoplasm of other parts of digestive system	neoplasms	346806	6208	1.03279	1.0028	1.06367	2.14628	0.0318503
324	Other CNS infection and poliomyelitis	neurological	355080	317	1.1561	1.00942	1.3241	2.09539	0.0361365
527	Diseases of the salivary glands	digestive	351268	1052	1.07519	1.00422	1.15118	2.08092	0.0374409
751	Genitourinary congenital anomalies	congenital anomalies	355170	1564	1.06306	1.00282	1.12692	2.05449	0.0399285
240	Simple and unspecified goiter	endocrine/metabolic	338411	575	1.09438	1.00397	1.19293	2.05	0.0403647
332	Parkinson's disease	neurological	342711	1419	1.06322	1.00173	1.12849	2.01692	0.0437034
159	Malignant neoplasm of other and ill-defined sites within the digestive organs and peritoneum	neoplasms	344722	6033	1.03102	1.00064	1.06232	2.0017	0.0453174
293	Symptoms involving head and neck	mental disorders	354991	2224	1.05016	1.00086	1.10189	1.99489	0.0460546
750	Digestive congenital anomalies	congenital anomalies	354360	742	1.08257	1.00048	1.1714	1.97179	0.0486339
245	Thyroiditis	endocrine/metabolic	338146	306	1.13379	1.00069	1.28459	1.97085	0.0487409
556	Ulceration of the lower GI tract	digestive	280927	1147	1.06463	0.997763	1.13598	1.89231	0.0584503
835	Internal derangement of knee	injuries & poisonings	351352	15211	0.981647	0.962927	1.00073	-1.88569	0.0593365
323	Encephalitis	neurological	355133	374	1.12999	0.994993	1.2833	1.88264	0.0597491
204	Leukemia	neoplasms	352945	1966	1.05221	0.997391	1.11004	1.86427	0.0622832
158	Neoplasm of unspecified nature of digestive system	neoplasms	339917	1162	1.06832	0.996345	1.1455	1.85708	0.0632997
471	Nasal polyps	respiratory	340630	3150	1.03851	0.997292	1.08144	1.82872	0.0674411
189	Cancer of urinary organs (incl. kidney and bladder)	neoplasms	355841	4375	1.03415	0.997561	1.07209	1.8271	0.0676851
372	Disorders of conjunctiva	sense organs	347115	778	1.0817	0.993921	1.17724	1.81877	0.0689471
732	Osteochondropathies	musculoskeletal	337472	500	1.09512	0.992729	1.20807	1.81425	0.0696395
476	Allergic rhinitis	respiratory	338822	1308	1.05829	0.994977	1.12563	1.79997	0.0718652
592	Cystitis and urethritis	genitourinary	330474	3231	1.03698	0.996766	1.07881	1.79944	0.0719484
217	Vascular hamartomas and non-neoplastic nevi	neoplasms	347290	631	1.08991	0.991426	1.19818	1.78177	0.0747865
210	Benign neoplasm of lip, oral cavity, and pharynx	neoplasms	354634	959	1.06861	0.991943	1.1512	1.74699	0.0806393
709	Diffuse diseases of connective tissue	dermatologic	349399	962	1.06721	0.99163	1.14855	1.73568	0.0826207
727	Other disorders of synovium, tendon, and bursa	musculoskeletal	337600	10115	1.02068	0.997249	1.04466	1.72743	0.0840898
151	Cancer of stomach	neoplasms	339403	643	1.08494	0.988983	1.19021	1.7255	0.0844369
526	Diseases of the jaws	digestive	346374	966	1.06497	0.990527	1.14501	1.70252	0.0886574
253	Disorders of the pituitary gland and its hypothalamic control	endocrine/metabolic	352638	744	1.07647	0.988612	1.17213	1.69631	0.0898278
226	Benign neoplasm of thyroid glands	neoplasms	354495	278	1.12186	0.982091	1.28151	1.69376	0.0903105
361	Retinal detachments and defects	sense organs	345590	3319	1.03688	0.994257	1.08134	1.69105	0.0908269
724	Other and unspecified disorders of back	musculoskeletal	340642	376	0.886694	0.768481	1.02309	-1.64725	0.0995061
191	Manlignant and unknown neoplasms of brain and nervous system	neoplasms	354766	753	1.07399	0.98644	1.16931	1.64526	0.0999157
938	Dermatitis due to solar radiation	dermatologic	351932	2859	0.963819	0.922225	1.00729	-1.63734	0.101559
836	Traumatic arthropathy	injuries & poisonings	336866	544	1.09374	0.980418	1.22016	1.60559	0.108364
376	Disorders of the orbit	sense organs	347694	290	1.11482	0.971198	1.27969	1.54466	0.12243
587	Kidney replaced by transpant	genitourinary	340710	365	1.08661	0.974613	1.21148	1.49664	0.134486
701	Other hypertrophic and atrophic conditions of skin	dermatologic	355555	5275	1.0243	0.992567	1.05704	1.49523	0.134856
470	Septal Deviations/Turbinate Hypertrophy	respiratory	342012	4562	1.02462	0.991567	1.05878	1.4538	0.146001
446	Polyarteritis nodosa and allied conditions	circulatory system	346734	908	1.06204	0.977512	1.15387	1.42244	0.154899
201	Hodgkin's disease	neoplasms	351278	273	1.09169	0.967215	1.23219	1.4203	0.15552
961	Poisoning by other anti-infectives	injuries & poisonings	324767	442	1.07426	0.972654	1.18648	1.41303	0.157646
717	Polymyalgia Rheumatica	musculoskeletal	355841	1435	1.04677	0.982281	1.11549	1.40892	0.15886
1008	Crushing or internal injury to organs	injuries & poisonings	355841	1131	1.051	0.980332	1.12676	1.40063	0.161325
262	Mineral deficiency NEC	endocrine/metabolic	352932	315	1.09869	0.960496	1.25677	1.37229	0.169972
213	Benign neoplasm of bone and articular cartilage	neoplasms	319721	298	1.08704	0.964099	1.22567	1.36292	0.172908
193	Thyroid cancer	neoplasms	354582	366	1.08246	0.960796	1.21952	1.30252	0.19274
370	Keratitis	sense organs	346645	307	1.08858	0.956925	1.23835	1.2905	0.196877
375	Disorders of lacrimal system	sense organs	349620	2231	1.03064	0.983152	1.08042	1.25397	0.209852
805	Fracture of vertebral column without mention of spinal cord injury	injuries & poisonings	336149	1826	1.03671	0.978881	1.09795	1.23105	0.218305
157	Pancreatic cancer	neoplasms	339565	809	1.05358	0.969547	1.14489	1.23068	0.218441
472	Chronic pharyngitis and nasopharyngitis	respiratory	338489	973	1.04686	0.972107	1.12735	1.21151	0.225701
320	Meningitis	neurological	355186	422	1.07585	0.955804	1.21096	1.21113	0.225847
380	Disorders of external ear	sense organs	355398	988	1.04836	0.970155	1.13286	1.19393	0.232506
474	Acute and chronic tonsillitis	respiratory	339411	1918	1.03148	0.979585	1.08612	1.17678	0.239284
371	Inflammation of the eye	sense organs	349233	2934	1.02471	0.983577	1.06757	1.16782	0.242879
246	Other disorders of thyroid	endocrine/metabolic	338253	413	1.06244	0.958513	1.17764	1.15321	0.248826
1006	Crushing injury	injuries & poisonings	355841	559	1.06737	0.950737	1.1983	1.10428	0.269471
540	Appendiceal conditions	digestive	355841	3697	0.978302	0.940654	1.01746	-1.0956	0.273254
520	Disorders of tooth development	digestive	347654	2268	0.971938	0.923323	1.02311	-1.08718	0.276958
170	Cancer of bone and connective tissue	neoplasms	355841	480	1.05613	0.955278	1.16762	1.06644	0.286225
611	Abnormal findings on mammogram or breast exam	genitourinary	350676	1451	1.03315	0.968829	1.10175	0.994426	0.320016
349	Other and unspecified disorders of the nervous system	neurological	341761	455	1.05102	0.941844	1.17286	0.88929	0.373847
771	Musculoskeletal symptoms referable to limbs	symptoms	350965	841	1.03687	0.954475	1.12637	0.857007	0.391441
337	Disorders of the autonomic nervous system	neurological	341593	284	1.05924	0.925517	1.21229	0.835869	0.403229
809	Fracture of unspecified bones	injuries & poisonings	334776	435	0.953597	0.838488	1.08451	-0.723931	0.469108
765	Cervical radiculitis	symptoms	352237	534	1.0365	0.940485	1.14231	0.722779	0.469816
941	Adverse reaction to serum or vaccine	injuries & poisonings	349368	268	1.05086	0.918465	1.20234	0.722052	0.470263
524	Dentofacial anomalies, including malocclusion	digestive	345747	333	0.957154	0.848056	1.08029	-0.709231	0.478181
279	Disorders involving the immune mechanism	endocrine/metabolic	355601	280	1.05493	0.895388	1.24289	0.639145	0.522729
536	Disorders of function of stomach	digestive	321969	273	1.05384	0.891175	1.24619	0.613037	0.539852
700	Corns and callosities	dermatologic	350645	299	1.03961	0.915723	1.18025	0.599995	0.548509
612	Breast conditions, congenital or relating to hormones	genitourinary	350074	845	1.02408	0.94573	1.10893	0.585986	0.557885
212	Benign neoplasm of respiratory and intrathoracic organs	neoplasms	355841	366	1.03579	0.920218	1.16587	0.582493	0.560235
872	Traumatic amputation	injuries & poisonings	339653	823	1.02614	0.938516	1.12195	0.566673	0.570936
802	Fracture of pelvis	injuries & poisonings	335120	775	1.02422	0.93761	1.11882	0.530841	0.595529
694	Dyschromia and Vitiligo	dermatologic	350241	1024	0.980535	0.910698	1.05573	-0.521419	0.602075
817	Concussion	injuries & poisonings	351867	273	1.03548	0.890491	1.20407	0.452989	0.650557
335	Multiple sclerosis	neurological	342606	1311	0.988067	0.92634	1.05391	-0.364736	0.715309
383	Otosclerosis	sense organs	352359	304	1.02249	0.902295	1.15869	0.348536	0.727438
755	Congenital anomalies of limbs	congenital anomalies	355135	437	0.980315	0.874649	1.09875	-0.341661	0.732606
225	Benign neoplasm of brain and other parts of nervous system	neoplasms	354874	863	0.986118	0.909062	1.06971	-0.33676	0.736297
136	Other infectious and parasitic diseases	infectious diseases	355512	256	1.02462	0.888992	1.18093	0.3357	0.737097
702	Degenerative skin conditions and other dermatoses	dermatologic	351234	5884	0.995454	0.965789	1.02603	-0.295147	0.767881
840	Sprains and strains	injuries & poisonings	355817	481	0.984268	0.882378	1.09792	-0.2844	0.776104
947	Urticaria	dermatologic	349485	390	1.01578	0.907145	1.13743	0.271353	0.78612
341	Other demyelinating diseases of central nervous system	neurological	341616	307	1.01747	0.885681	1.16887	0.244717	0.806676
429	Ill-defined descriptions and complications of heart disease	circulatory system	349681	910	1.00826	0.93264	1.09001	0.206796	0.836169
728	Disorders of muscle, ligament, and fascia	musculoskeletal	331319	3760	1.00402	0.965907	1.04363	0.203039	0.839105
229	Benign neoplasm of unspecified sites	neoplasms	355841	760	1.00772	0.928054	1.09423	0.183086	0.854731
697	Sarcoidosis	dermatologic	349800	568	1.00876	0.916749	1.11001	0.178737	0.858144
216	Benign neoplasm of skin	neoplasms	355257	8696	1.00211	0.97736	1.02748	0.164876	0.869041
739	Contracture of joint	musculoskeletal	342216	525	0.992665	0.891441	1.10538	-0.134156	0.893279
202	Cancer of other lymphoid, histiocytic tissue	neoplasms	353472	2508	1.0022	0.9571	1.04942	0.093404	0.925583
742	Derangement of joint, non-traumatic	musculoskeletal	352820	2921	1.00134	0.959838	1.04464	0.0619704	0.950586
215	Other benign neoplasm of connective and other soft tissue	neoplasms	349664	1059	0.998296	0.931384	1.07001	-0.0481896	0.961565
1007	Injury to blood vessels	injuries & poisonings	355841	284	0.99763	0.868248	1.14629	-0.0334842	0.973288

## Sheet: f5_phecodes_assoc
phecode	name	group	n	n_case	or	ci_lower	ci_upper	z	p
306	Other mental disorder	mental disorders	89410	33665	1.40506	1.36993	1.44108	26.3282	9.11669e-153
716	Other arthropathies	musculoskeletal	89961	35531	1.34698	1.31407	1.38071	23.6039	3.51488e-123
401	Hypertension	circulatory system	90747	80060	1.21494	1.19305	1.23723	20.9858	8.83702e-98
278	Overweight, obesity and other hyperalimentation	endocrine/metabolic	90883	13583	1.47793	1.42315	1.53481	20.2729	2.23085e-91
496	Chronic airway obstruction	respiratory	85673	12167	1.62313	1.54585	1.70428	19.4587	2.45994e-84
495	Asthma	respiratory	89886	26582	1.303	1.26779	1.3392	18.9343	5.94657e-80
530	Diseases of esophagus	digestive	89895	36502	1.25771	1.22778	1.28838	18.6565	1.11783e-77
418	Nonspecific chest pain	circulatory system	90431	28366	1.28711	1.25277	1.32239	18.2939	9.26274e-75
351	Other peripheral nerve disorders	neurological	89775	12293	1.43412	1.3796	1.49078	18.2351	2.71804e-74
411	Ischemic Heart Disease	circulatory system	90774	32006	1.27613	1.24261	1.31056	17.953	4.54384e-72
785	Abdominal pain	symptoms	90883	40072	1.23328	1.20493	1.2623	17.6689	7.27506e-70
318	Tobacco use disorder	mental disorders	88742	12700	1.48911	1.42237	1.55898	17.0196	5.88149e-65
760	Back pain	symptoms	90883	15038	1.37973	1.32924	1.43213	16.9241	2.98691e-64
535	Gastritis and duodenitis	digestive	89968	30236	1.25025	1.21746	1.28393	16.4703	5.99695e-61
272	Disorders of lipoid metabolism	endocrine/metabolic	90883	37496	1.22423	1.1945	1.25471	16.1247	1.70952e-58
726	Peripheral enthesopathies and allied syndromes	musculoskeletal	87906	15288	1.32427	1.27846	1.37173	15.634	4.2683e-55
740	Osteoarthrosis	musculoskeletal	90883	30626	1.23245	1.19906	1.26677	14.9146	2.65023e-50
564	Functional digestive disorders	digestive	81228	33242	1.21993	1.18839	1.25231	14.8738	4.87664e-50
550	Abdominal hernia	digestive	90883	48381	1.16904	1.14515	1.19343	14.8229	1.04259e-49
960	Poisoning by antibiotics	injuries & poisonings	88870	19811	1.27437	1.23414	1.31591	14.8144	1.18196e-49
745	Pain in joint	musculoskeletal	90883	8259	1.41208	1.34437	1.48319	13.7635	4.2285e-43
721	Spondylosis and allied disorders	musculoskeletal	89480	8600	1.41853	1.34933	1.49127	13.7023	9.83378e-43
835	Internal derangement of knee	injuries & poisonings	90081	15211	1.25078	1.21115	1.29171	13.6214	2.98957e-42
250	Diabetes mellitus	endocrine/metabolic	90883	20606	1.2638	1.22171	1.30734	13.5483	8.1055e-42
512	Other symptoms of respiratory system	respiratory	90883	13466	1.3259	1.2712	1.38294	13.1251	2.36324e-39
562	Diverticulosis and diverticulitis	digestive	81262	30462	1.18591	1.15491	1.21774	12.6156	1.73273e-36
327	Sleep disorders	neurological	90883	5661	1.36314	1.29508	1.43477	11.8555	2.01529e-32
513	Respiratory abnormalities	respiratory	90883	9907	1.31705	1.25737	1.37957	11.6391	2.6075e-31
561	Symptoms involving digestive system	digestive	78516	17226	1.21942	1.17846	1.26181	11.3794	5.29427e-30
727	Other disorders of synovium, tendon, and bursa	musculoskeletal	87044	10115	1.27268	1.22022	1.32739	11.2285	2.95506e-29
339	Other headache syndromes	neurological	90307	8211	1.333	1.26736	1.40205	11.1554	6.73844e-29
197	Chemotherapy	neoplasms	84058	10399	1.29674	1.23815	1.3581	11.0155	3.2188e-28
965	Poisoning by analgesics, antipyretics, and antirheumatics	injuries & poisonings	85773	6678	1.38947	1.31038	1.47333	11.0003	3.80716e-28
455	Hemorrhoids	circulatory system	87869	22821	1.16671	1.13481	1.19952	10.899	1.1651e-27
722	Intervertebral disc disorders	musculoskeletal	89429	7138	1.32121	1.25655	1.3892	10.8798	1.43881e-27
519	Other diseases of respiratory system, not elsewhere classified	respiratory	90883	10930	1.29659	1.23563	1.36055	10.5712	4.0538e-26
244	Hypothyroidism	endocrine/metabolic	90282	15581	1.23849	1.19032	1.28861	10.5671	4.23225e-26
443	Peripheral vascular disease	circulatory system	89829	4263	1.49681	1.38737	1.61487	10.4122	2.1801e-25
578	Gastrointestinal hemorrhage	digestive	90014	21344	1.17454	1.13912	1.21105	10.2988	7.13271e-25
300	Anxiety disorders	mental disorders	84797	8886	1.32147	1.25247	1.39427	10.1878	2.24709e-24
851	Complications of transplants and reattached limbs	injuries & poisonings	89603	18425	1.19279	1.15253	1.23446	10.0621	8.12784e-24
773	Pain in limb	symptoms	90883	6474	1.34884	1.27143	1.43096	9.92379	3.28071e-23
574	Cholelithiasis and cholecystitis	digestive	90625	16141	1.19275	1.15099	1.23602	9.69396	3.19869e-22
531	Peptic ulcer (excl. esophageal)	digestive	90883	7716	1.29025	1.2253	1.35864	9.67006	4.04148e-22
470	Septal Deviations/Turbinate Hypertrophy	respiratory	87995	4562	1.30618	1.23618	1.38015	9.50469	2.00642e-21
459	Other disorders of circulatory system	circulatory system	89987	18233	1.18396	1.14214	1.22732	9.20243	3.49944e-20
871	Open wounds of extremities	injuries & poisonings	89372	6789	1.26683	1.20305	1.33398	8.97488	2.83666e-19
735	Acquired foot deformities	musculoskeletal	90024	9533	1.2417	1.18434	1.30183	8.97182	2.91662e-19
714	Rheumatoid arthritis and other inflammatory polyarthropathies	musculoskeletal	83798	5238	1.36729	1.2769	1.46409	8.96429	3.12273e-19
532	Dysphagia	digestive	83902	7122	1.28675	1.21639	1.36118	8.78755	1.52855e-18
720	Spinal stenosis	musculoskeletal	88858	4360	1.33664	1.25262	1.4263	8.75966	1.95846e-18
317	Alcohol-related disorders	mental disorders	89524	13865	1.19492	1.14804	1.24372	8.72103	2.75674e-18
558	Noninfectious gastroenteritis	digestive	77629	14579	1.18717	1.1422	1.2339	8.70925	3.05884e-18
454	Varicose veins	circulatory system	85080	11615	1.20513	1.15553	1.25685	8.70257	3.2444e-18
208	Benign neoplasm of colon	neoplasms	90351	22280	1.13717	1.10427	1.17105	8.5818	9.34e-18
729	Other disorders of soft tissues	musculoskeletal	85333	3163	1.43881	1.32232	1.56557	8.44571	3.02213e-17
789	Nausea and vomiting	symptoms	90883	12238	1.22079	1.16539	1.27883	8.41898	3.79779e-17
353	Nerve root and plexus disorders	neurological	88236	4688	1.29505	1.21922	1.37559	8.39855	4.52015e-17
565	Anal and rectal conditions	digestive	87374	15402	1.15593	1.11689	1.19634	8.26639	1.3808e-16
8	Intestinal infection	infectious diseases	90883	11093	1.20928	1.15553	1.26553	8.19171	2.57549e-16
569	Other disorders of intestine	digestive	87780	17461	1.14628	1.10908	1.18473	8.11039	5.04555e-16
41	Bacterial infection NOS	infectious diseases	90420	12570	1.20084	1.14751	1.25663	7.89763	2.84257e-15
761	Cervicalgia	symptoms	90883	1909	1.49518	1.35247	1.65295	7.85904	3.87074e-15
563	Constipation	digestive	76856	11771	1.20504	1.1501	1.2626	7.83344	4.747e-15
426	Cardiac conduction disorders	circulatory system	86614	8176	1.21325	1.15519	1.27422	7.72666	1.10403e-14
1015	Effects of other external causes	injuries & poisonings	90883	4147	1.30036	1.2141	1.39275	7.49945	6.40865e-14
741	Symptoms and disorders of the joints	musculoskeletal	90238	3243	1.35997	1.25419	1.47466	7.44262	9.87061e-14
368	Visual disturbances	sense organs	90883	3671	1.30523	1.21653	1.4004	7.41862	1.18345e-13
340	Migraine	neurological	89576	3160	1.33178	1.23122	1.44054	7.15293	8.4944e-13
764	Sciatica	symptoms	90556	2472	1.3853	1.2667	1.51499	7.13763	9.49522e-13
1002	Symptoms concerning nutrition, metabolism, and development	injuries & poisonings	90883	6332	1.24671	1.17332	1.32468	7.12425	1.04649e-12
165	Cancer within the respiratory system	neoplasms	90875	3252	1.48611	1.33148	1.65871	7.06673	1.58632e-12
316	Substance addiction and disorders	mental disorders	87898	5947	1.27966	1.19415	1.3713	6.98807	2.78691e-12
427	Cardiac dysrhythmias	circulatory system	90147	26815	1.10778	1.07631	1.14016	6.96157	3.36509e-12
479	Other upper respiratory disease	respiratory	87845	4195	1.25675	1.17791	1.34086	6.91391	4.7149e-12
599	Other symptoms/disorders or the urinary system	genitourinary	89310	13115	1.15668	1.10978	1.20556	6.89251	5.48149e-12
214	Lipoma	neoplasms	90630	6320	1.18769	1.13046	1.24782	6.82631	8.71275e-12
389	Hearing loss	sense organs	90875	5099	1.23858	1.16469	1.31716	6.81741	9.26983e-12
274	Gout and other crystal arthropathies	endocrine/metabolic	90883	4240	1.25282	1.17296	1.33811	6.70714	1.98479e-11
681	Superficial cellulitis and abscess	dermatologic	90093	7771	1.19704	1.1356	1.26181	6.69007	2.23057e-11
709	Diffuse diseases of connective tissue	dermatologic	89546	962	1.59208	1.38918	1.82461	6.68586	2.29567e-11
516	Abnormal sputum	respiratory	90883	4717	1.25842	1.17531	1.3474	6.59389	4.28438e-11
585	Renal failure	genitourinary	90089	11621	1.18574	1.12691	1.24764	6.56199	5.30951e-11
537	Other disorders of stomach and duodenum	digestive	85922	8396	1.18085	1.12353	1.24109	6.54758	5.84769e-11
480	Pneumonia	respiratory	90809	12015	1.17425	1.11854	1.23274	6.47682	9.36751e-11
428	Congestive heart failure; nonhypertensive	circulatory system	90717	6324	1.24072	1.16232	1.32441	6.47673	9.37308e-11
280	Iron deficiency anemias	hematopoietic	88846	9010	1.17486	1.11832	1.23426	6.40385	1.51505e-10
80	Postoperative infection	infectious diseases	90722	4485	1.25824	1.17214	1.35066	6.3516	2.13087e-10
1019	Other ill-defined and unknown causes of morbidity and mortality	injuries & poisonings	90883	15365	1.13594	1.09194	1.18171	6.32333	2.55982e-10
507	Pleurisy; pleural effusion	respiratory	90087	7490	1.21185	1.14148	1.28655	6.29584	3.05739e-10
742	Derangement of joint, non-traumatic	musculoskeletal	90357	2921	1.26469	1.17421	1.36215	6.20015	5.64106e-10
1011	Complications of surgical and medical procedures	injuries & poisonings	90883	4156	1.25326	1.16647	1.3465	6.1655	7.02604e-10
396	Abnormal heart sounds	circulatory system	89710	10377	1.14885	1.09822	1.20182	6.03429	1.5966e-09
858	Complication of internal orthopedic device	injuries & poisonings	87158	5243	1.21459	1.14026	1.29376	6.03346	1.60486e-09
738	Other acquired musculoskeletal deformity	musculoskeletal	88357	2119	1.36545	1.23307	1.51205	5.98637	2.14572e-09
297	Suicidal ideation or attempt	mental disorders	83671	1678	1.48951	1.30635	1.69834	5.95181	2.6519e-09
497	Bronchitis	respiratory	84362	682	1.80731	1.48538	2.19902	5.91311	3.35699e-09
854	Complications of cardiac/vascular device, implant, and graft	injuries & poisonings	86547	2589	1.2998	1.1908	1.41878	5.86749	4.42434e-09
440	Atherosclerosis	circulatory system	89454	1474	1.45804	1.28518	1.65415	5.85661	4.724e-09
500	Lung disease due to external agents	respiratory	89125	487	2.10618	1.63891	2.70669	5.81996	5.88633e-09
568	Other disorders of peritoneum	digestive	84886	3795	1.23707	1.15115	1.3294	5.79264	6.92901e-09
285	Other anemias	hematopoietic	89358	13098	1.13643	1.08718	1.18792	5.65776	1.53359e-08
473	Diseases of the larynx and vocal cords	respiratory	87458	2619	1.27769	1.17313	1.39158	5.62552	1.84952e-08
591	Urinary tract infection	genitourinary	87476	13406	1.13421	1.08524	1.1854	5.59209	2.24359e-08
529	Diseases and other conditions of the tongue	digestive	89921	1274	1.3733	1.2278	1.53605	5.55163	2.83021e-08
715	Other inflammatory spondylopathies	musculoskeletal	83275	2085	1.34322	1.21025	1.49079	5.54808	2.88822e-08
415	Pulmonary heart disease	circulatory system	90451	4638	1.21306	1.13138	1.30065	5.43054	5.61848e-08
447	Other disorders of arteries and arterioles	circulatory system	89509	1645	1.37315	1.22452	1.53982	5.42526	5.78699e-08
555	Inflammatory bowel disease and other gastroenteritis and colitis	digestive	75861	4442	1.18136	1.11154	1.25558	5.36177	8.241e-08
593	Hematuria	genitourinary	88624	15580	1.10213	1.06364	1.14202	5.36128	8.26324e-08
384	Other disorders of tympanic membrane	sense organs	90365	1231	1.40248	1.23921	1.58726	5.35635	8.49193e-08
571	Chronic liver disease and cirrhosis	digestive	89741	3290	1.26539	1.15957	1.38087	5.28277	1.27248e-07
580	Nephritis; nephrosis; renal sclerosis	genitourinary	88766	1448	1.40109	1.23525	1.58921	5.24672	1.54833e-07
859	Complication due to other implant and internal device	injuries & poisonings	86910	4154	1.22575	1.13592	1.32268	5.24205	1.58803e-07
766	Neuralgia, neuritis, and radiculitis NOS	symptoms	90358	1345	1.38255	1.22461	1.56086	5.23365	1.66192e-07
560	Intestinal obstruction without mention of hernia	digestive	75751	4431	1.19495	1.11654	1.27888	5.14305	2.70313e-07
514	Abnormal findings examination of lungs	respiratory	90880	2820	1.28879	1.1684	1.42159	5.07053	3.96715e-07
521	Diseases of hard tissues of teeth	digestive	89141	3226	1.2132	1.12563	1.30759	5.05586	4.28461e-07
573	Other disorders of liver	digestive	89878	4118	1.21958	1.12855	1.31795	5.01564	5.28578e-07
195	Cancer, suspected or other	neoplasms	88608	31929	1.07059	1.04215	1.09981	4.96586	6.83981e-07
475	Chronic sinusitis	respiratory	87563	2574	1.22585	1.13043	1.32933	4.92507	8.43309e-07
1009	Injury, NOS	injuries & poisonings	90883	7720	1.13302	1.07807	1.19077	4.92346	8.50254e-07
281	Other deficiency anemia	hematopoietic	87352	1233	1.39068	1.21859	1.58707	4.89314	9.92416e-07
850	Hemorrhage or hematoma complicating a procedure	injuries & poisonings	87204	5391	1.16266	1.09437	1.2352	4.88029	1.0593e-06
293	Symptoms involving head and neck	mental disorders	90733	2224	1.2319	1.13266	1.33984	4.86688	1.13375e-06
502	Postinflammatory pulmonary fibrosis	respiratory	89217	1057	1.45896	1.25208	1.70003	4.84135	1.2896e-06
717	Polymyalgia Rheumatica	musculoskeletal	90883	1435	1.31236	1.17263	1.46874	4.73248	2.2179e-06
696	Psoriasis and related disorders	dermatologic	89214	2556	1.22008	1.12346	1.325	4.72569	2.29335e-06
798	Malaise and fatigue	symptoms	90883	3678	1.21114	1.118	1.31204	4.69205	2.70483e-06
446	Polyarteritis nodosa and allied conditions	circulatory system	89438	908	1.41409	1.22348	1.63439	4.6905	2.72544e-06
594	Urinary calculus	genitourinary	90650	6555	1.12497	1.0706	1.1821	4.65922	3.17414e-06
441	Vascular insufficiency of intestine	circulatory system	89487	1237	1.36055	1.19482	1.54925	4.64593	3.38551e-06
509	Respiratory failure, insufficiency, arrest	respiratory	89382	3190	1.29013	1.15854	1.43668	4.64079	3.47079e-06
444	Arterial embolism and thrombosis	circulatory system	89392	961	1.41475	1.22129	1.63885	4.62458	3.75363e-06
751	Genitourinary congenital anomalies	congenital anomalies	90734	1564	1.26403	1.14339	1.39739	4.57839	4.68562e-06
916	Contusion	injuries & poisonings	90883	1690	1.25113	1.1358	1.37817	4.54063	5.60853e-06
969	Poisoning by psychotropic agents	injuries & poisonings	84833	1994	1.36532	1.19353	1.56183	4.53847	5.66635e-06
414	Other forms of chronic heart disease	circulatory system	85788	2368	1.25342	1.13679	1.38202	4.53269	5.8237e-06
381	Otitis media and Eustachian tube disorders	sense organs	90532	2129	1.22879	1.12349	1.34395	4.5075	6.55958e-06
590	Pyelonephritis	genitourinary	85622	1475	1.30076	1.15951	1.45921	4.48337	7.34723e-06
689	Disorder of skin and subcutaneous tissue NOS	dermatologic	90883	6253	1.12623	1.06776	1.18791	4.37033	1.24058e-05
416	Cardiomegaly	circulatory system	90207	3165	1.2115	1.11101	1.32109	4.34265	1.40776e-05
374	Other disorders of eyelids	sense organs	89965	5694	1.1475	1.078	1.22148	4.31631	1.58656e-05
350	Abnormal movement	neurological	90858	3868	1.22079	1.11499	1.33663	4.31332	1.60822e-05
686	Other local infections of skin and subcutaneous tissue	dermatologic	88994	1519	1.32567	1.16536	1.50802	4.28713	1.80993e-05
915	Superficial injury without mention of infection	injuries & poisonings	90738	5484	1.14505	1.07618	1.21832	4.27992	1.86957e-05
472	Chronic pharyngitis and nasopharyngitis	respiratory	87233	973	1.27202	1.13784	1.42203	4.23031	2.33374e-05
941	Adverse reaction to serum or vaccine	injuries & poisonings	89407	268	1.55414	1.26389	1.91106	4.18022	2.91223e-05
366	Cataract	sense organs	90883	23801	1.06842	1.03573	1.10214	4.1745	2.98635e-05
743	Osteoporosis, osteopenia and pathological fracture	musculoskeletal	90883	8011	1.13628	1.06999	1.20669	4.16533	3.10899e-05
211	Benign neoplasm of other parts of digestive system	neoplasms	89260	6208	1.12845	1.06572	1.19486	4.14155	3.44973e-05
289	Other diseases of blood and blood-forming organs	hematopoietic	89710	1336	1.2811	1.13832	1.44179	4.10891	3.97531e-05
320	Meningitis	neurological	90767	422	1.48393	1.22908	1.79163	4.10546	4.03513e-05
981	Toxic effect of (non-ethyl) alcohol and petroleum and other solvents	injuries & poisonings	90838	984	1.4329	1.20553	1.70314	4.08036	4.49659e-05
386	Vertiginous syndromes and other disorders of vestibular system	sense organs	90110	1829	1.22429	1.11032	1.34996	4.059	4.92827e-05
788	Syncope and collapse	symptoms	90883	9654	1.10167	1.05105	1.15473	4.03468	5.4677e-05
79	Viral infection	infectious diseases	90263	2952	1.19482	1.09491	1.30385	3.99508	6.46728e-05
1000	Burns	injuries & poisonings	90883	582	1.44024	1.20366	1.72332	3.98463	6.75859e-05
732	Osteochondropathies	musculoskeletal	87177	500	1.40831	1.18827	1.66909	3.95006	7.81302e-05
592	Cystitis and urethritis	genitourinary	85971	3231	1.17494	1.08362	1.27395	3.9055	9.40316e-05
303	Psychogenic and somatoform disorders	mental disorders	83553	481	1.46817	1.21016	1.7812	3.89438	9.84506e-05
695	Erythematous conditions	dermatologic	89989	2511	1.20211	1.0946	1.32017	3.85103	0.000117621
261	Vitamin deficiency	endocrine/metabolic	90689	1822	1.26404	1.12165	1.42451	3.84265	0.000121713
338	Pain	neurological	90883	806	1.42859	1.18647	1.72013	3.76449	0.00016689
474	Acute and chronic tonsillitis	respiratory	87404	1918	1.1932	1.0877	1.30892	3.74001	0.000184015
361	Retinal detachments and defects	sense organs	88778	3319	0.868742	0.806917	0.935303	-3.73568	0.000187209
357	Inflammatory and toxic neuropathy	neurological	90741	2003	1.21837	1.09787	1.35209	3.71719	0.000201455
451	Phlebitis and thrombophlebitis	circulatory system	83457	4107	1.14678	1.06688	1.23266	3.71708	0.000201537
701	Other hypertrophic and atrophic conditions of skin	dermatologic	90826	5275	1.12044	1.05514	1.18978	3.71199	0.000205633
442	Other aneurysm	circulatory system	89641	2199	1.19399	1.08689	1.31165	3.69747	0.000217756
961	Poisoning by other anti-infectives	injuries & poisonings	84728	442	1.47603	1.19816	1.81834	3.65884	0.000253358
765	Cervical radiculitis	symptoms	90235	534	1.37558	1.15908	1.63251	3.64958	0.000262672
755	Congenital anomalies of limbs	congenital anomalies	90757	437	1.41463	1.17334	1.70554	3.63523	0.000277738
525	Other diseases of the teeth and supporting structures	digestive	89029	2691	1.17399	1.07655	1.28024	3.62868	0.000284877
458	Hypotension	circulatory system	88080	7082	1.11726	1.05107	1.18761	3.5588	0.00037255
240	Simple and unspecified goiter	endocrine/metabolic	87265	575	1.40816	1.16496	1.70212	3.53841	0.00040255
559	Ileostomy status	digestive	75196	1691	1.22269	1.0921	1.3689	3.48882	0.000485157
242	Thyrotoxicosis with or without goiter	endocrine/metabolic	87560	1935	1.21538	1.08896	1.35648	3.48081	0.000499903
508	Pulmonary collapse; interstitial and compensatory emphysema	respiratory	89460	2614	1.20152	1.08294	1.33309	3.46279	0.000534602
1010	Other tests	injuries & poisonings	90883	17573	1.07033	1.02994	1.11231	3.46265	0.000534889
870	Open wounds of head; neck; and trunk	injuries & poisonings	89530	10535	1.09844	1.04139	1.15862	3.45007	0.00056044
471	Nasal polyps	respiratory	87726	3150	1.12934	1.05376	1.21034	3.44167	0.000578145
596	Other disorders of bladder	genitourinary	89936	9863	1.0797	1.0335	1.12795	3.43707	0.00058804
394	Rheumatic disease of the heart valves	circulatory system	88430	3846	1.13559	1.05535	1.22193	3.40075	0.000672017
736	Other acquired deformities of limbs	musculoskeletal	88404	2233	1.17649	1.07117	1.29217	3.39691	0.000681512
946	Anaphylactic shock NOS	injuries & poisonings	89470	557	1.32906	1.12734	1.56687	3.38718	0.000706142
429	Ill-defined descriptions and complications of heart disease	circulatory system	90122	910	1.27953	1.10936	1.4758	3.38533	0.000710936
612	Breast conditions, congenital or relating to hormones	genitourinary	89433	845	1.31119	1.11899	1.53641	3.35009	0.000807857
586	Other disorders of the kidney and ureters	genitourinary	89166	3730	1.14789	1.05865	1.24466	3.34014	0.000837354
949	Allergies, other	injuries & poisonings	89451	425	1.37307	1.13924	1.6549	3.32853	0.000873067
801	Fracture of ankle and foot	injuries & poisonings	86711	2213	1.17957	1.07014	1.30018	3.3248	0.000884817
575	Other biliary tract disease	digestive	88017	4311	1.1353	1.05346	1.22349	3.32454	0.000885647
375	Disorders of lacrimal system	sense organs	89515	2231	1.17488	1.0683	1.29209	3.32175	0.000894548
733	Other disorders of bone and cartilage	musculoskeletal	87842	3987	1.13663	1.0533	1.22655	3.29685	0.000977747
752	Nervous system congenital anomalies	congenital anomalies	90829	327	1.48716	1.17402	1.88381	3.28995	0.00100206
1001	Foreign body injury	injuries & poisonings	90883	1241	1.20701	1.07521	1.35496	3.18923	0.00142652
556	Ulceration of the lower GI tract	digestive	75147	1147	1.20886	1.07559	1.35865	3.18266	0.00145929
433	Cerebrovascular disease	circulatory system	90662	9666	1.09103	1.03364	1.15161	3.16014	0.00157692
613	Other nonmalignant breast conditions	genitourinary	90883	1892	1.21157	1.07479	1.36576	3.13999	0.00168956
804	Fracture of hand or wrist	injuries & poisonings	87005	3431	1.12074	1.04327	1.20397	3.11893	0.00181511
465	Acute upper respiratory infections of multiple or unspecified sites	respiratory	90846	2374	1.15403	1.05453	1.26292	3.11418	0.00184457
526	Diseases of the jaws	digestive	88714	966	1.22638	1.07782	1.39542	3.09745	0.00195195
577	Diseases of pancreas	digestive	90883	2923	1.15088	1.0523	1.25869	3.07581	0.00209933
478	Throat pain	respiratory	87088	356	1.3425	1.11225	1.62041	3.06817	0.00215372
830	Dislocation	injuries & poisonings	87502	4712	1.10792	1.03767	1.18294	3.0662	0.002168
112	Candidiasis	infectious diseases	90761	2614	1.17826	1.06064	1.30892	3.05714	0.00223463
395	Heart valve disorders	circulatory system	88805	6070	1.09227	1.03146	1.15666	3.0196	0.00253107
528	Diseases of the oral soft tissues, excluding lesions specific for gingiva and tongue	digestive	90559	3993	1.10807	1.03608	1.18507	2.99407	0.00275279
527	Diseases of the salivary glands	digestive	89910	1052	1.21806	1.06864	1.38839	2.95405	0.00313633
382	Otalgia	sense organs	90192	301	1.37783	1.11204	1.70715	2.93111	0.0033775
907	Injuries to the nervous system	injuries & poisonings	90864	1306	1.20314	1.06186	1.36321	2.90181	0.00371019
979	Adverse drug events and drug allergies	injuries & poisonings	84698	519	1.44833	1.12602	1.86291	2.88406	0.00392578
304	Adjustment reaction	mental disorders	83512	285	1.55606	1.15031	2.10492	2.86838	0.00412581
805	Fracture of vertebral column without mention of spinal cord injury	injuries & poisonings	86630	1826	1.16343	1.04887	1.29049	2.86217	0.00420746
567	Peritonitis and retroperitoneal infections	digestive	84226	968	1.27438	1.07876	1.50549	2.85153	0.00435096
557	Intestinal malabsorption (non-celiac)	digestive	75441	2158	1.13592	1.03979	1.24095	2.8247	0.00473254
706	Diseases of sebaceous glands	dermatologic	90741	8474	1.07192	1.02149	1.12484	2.82452	0.00473513
579	Other symptoms involving abdomen and pelvis	digestive	86348	3089	1.13842	1.03991	1.24627	2.8073	0.00499585
324	Other CNS infection and poliomyelitis	neurological	90730	317	1.39957	1.10614	1.77083	2.80031	0.0051053
1014	Effects of heat, cold and air pressure	injuries & poisonings	90883	286	1.39634	1.1046	1.76512	2.79192	0.00523964
1006	Crushing injury	injuries & poisonings	90883	559	1.29233	1.07558	1.55277	2.73776	0.00618593
698	Pruritus and related conditions	dermatologic	90883	818	1.24211	1.06329	1.451	2.73378	0.00626124
510	Other diseases of lung	respiratory	90877	1301	1.22365	1.05571	1.41831	2.67973	0.00736821
245	Thyroiditis	endocrine/metabolic	87232	306	1.40202	1.09429	1.79628	2.67265	0.00752553
747	Cardiac and circulatory congenital anomalies	congenital anomalies	90883	3164	1.11446	1.02906	1.20694	2.66426	0.00771586
193	Thyroid cancer	neoplasms	90609	366	1.33287	1.07745	1.64884	2.64725	0.00811485
189	Cancer of urinary organs (incl. kidney and bladder)	neoplasms	90883	4375	1.09375	1.02323	1.16913	2.63513	0.00841057
962	Poisoning by hormones and synthetic substitutes	injuries & poisonings	84690	524	1.43397	1.09648	1.87533	2.63272	0.00847051
503	Pulmonary congestion and hypostasis	respiratory	89145	534	1.33761	1.07697	1.66132	2.63055	0.00852475
707	Chronic ulcer of skin	dermatologic	90883	2468	1.21453	1.04813	1.40734	2.58524	0.009731
420	Carditis	circulatory system	90643	2263	1.14131	1.03241	1.2617	2.58345	0.00978173
966	Poisoning by anticonvulsants and anti-Parkinsonism drugs	injuries & poisonings	84710	632	1.32743	1.07017	1.64653	2.57693	0.00996834
385	Other disorders of middle ear and mastoid	sense organs	90291	810	1.23293	1.04928	1.44874	2.54444	0.0109453
711	Arthropathy associated with infections	musculoskeletal	83261	504	1.3173	1.06385	1.63114	2.52761	0.0114843
770	Myalgia and myositis unspecified	symptoms	90883	806	1.25784	1.05124	1.50503	2.50588	0.0122147
506	Empyema and pneumothorax	respiratory	89286	1277	1.17453	1.03553	1.33219	2.50331	0.0123037
939	Atopic/contact dermatitis due to other or unspecified	dermatologic	89875	2442	1.11882	1.0246	1.22169	2.50155	0.0123649
216	Benign neoplasm of skin	neoplasms	90778	8696	1.05888	1.01241	1.10749	2.49851	0.0124717
540	Appendiceal conditions	digestive	90883	3697	1.08336	1.01707	1.15398	2.4852	0.0129479
990	Effects radiation NOS	injuries & poisonings	90883	4116	1.10234	1.02077	1.19044	2.48391	0.0129949
504	Other alveolar and parietoalveolar pneumonopathy	respiratory	89127	403	1.36036	1.06675	1.73479	2.48086	0.0131067
213	Benign neoplasm of bone and articular cartilage	neoplasms	82100	298	1.3307	1.05922	1.67176	2.45419	0.0141202
1005	Other symptoms	injuries & poisonings	90883	1427	1.18594	1.03374	1.36056	2.43342	0.0149571
345	Epilepsy, recurrent seizures, convulsions	neurological	89457	5240	1.09397	1.01747	1.17621	2.42836	0.0151671
1100	Family history	injuries & poisonings	90883	2455	1.10867	1.02002	1.20501	2.42624	0.0152561
700	Corns and callosities	dermatologic	89715	299	1.3774	1.05868	1.79208	2.3846	0.0170975
791	Gangrene	symptoms	90883	691	1.2873	1.04496	1.58584	2.3732	0.0176346
38	Septicemia	infectious diseases	89175	5008	1.10391	1.01672	1.19859	2.35487	0.0185291
781	Symptoms involving nervous and musculoskeletal systems	symptoms	90883	7861	1.07382	1.01039	1.14124	2.29252	0.0218757
376	Disorders of the orbit	sense organs	89140	290	1.30692	1.03851	1.64469	2.28215	0.0224806
597	Other disorders of urethra and urinary tract	genitourinary	88874	4523	1.07874	1.01045	1.15164	2.27158	0.0231118
598	Abnormal findings on examination of urine	genitourinary	90883	3543	1.08407	1.01093	1.1625	2.26503	0.0235107
360	Disorders of the globe	sense organs	87961	450	0.783726	0.634498	0.968051	-2.26126	0.0237431
704	Diseases of hair and hair follicles	dermatologic	90662	5038	1.07386	1.00938	1.14246	2.25542	0.0241071
836	Traumatic arthropathy	injuries & poisonings	86755	544	1.25127	1.02801	1.52302	2.23547	0.0253865
334	Degenerative disease of the spinal cord	neurological	88981	2008	1.13979	1.01588	1.27881	2.2283	0.0258604
199	Neoplasm of uncertain behavior	neoplasms	82510	2134	1.12505	1.01413	1.2481	2.22495	0.0260844
697	Sarcoidosis	dermatologic	89654	568	1.2007	1.02126	1.41167	2.21464	0.0267848
448	Disease of capillaries	circulatory system	89394	691	1.21927	1.02304	1.45316	2.21433	0.026806
710	Osteomyelitis, periostitis, and other infections involving bone	musculoskeletal	83270	668	1.25527	1.02644	1.53512	2.2141	0.0268217
151	Cancer of stomach	neoplasms	87589	643	1.29262	1.02793	1.62547	2.1956	0.0281207
70	Viral hepatitis	infectious diseases	89836	620	1.20951	1.01778	1.43735	2.16005	0.0307685
452	Other venous embolism and thrombosis	circulatory system	82818	624	1.22575	1.01696	1.4774	2.13652	0.0326374
228	Hemangioma and lymphangioma, any site	neoplasms	90883	1583	1.11528	1.00853	1.23333	2.12552	0.0335432
53	Herpes zoster	infectious diseases	89811	528	1.2317	1.01583	1.49345	2.1197	0.0340312
501	Pneumonitis due to inhalation of food or vomitus	respiratory	89138	814	1.32017	1.0197	1.70919	2.108	0.0350309
301	Personality disorders	mental disorders	83513	373	1.40972	1.02372	1.94125	2.10358	0.0354151
477	Epistaxis or throat hemorrhage	respiratory	87468	2563	1.10147	1.00624	1.20572	2.09483	0.0361862
352	Disorders of other cranial nerves	neurological	87586	1535	1.1369	1.00785	1.28246	2.08721	0.0368689
117	Mycoses	infectious diseases	90424	304	1.34113	1.01376	1.77421	2.0557	0.0398114
276	Disorders of fluid, electrolyte, and acid-base balance	endocrine/metabolic	90870	9343	1.06661	1.00266	1.13464	2.04416	0.0409382
967	Adverse effects of sedatives or other central nervous system depressants and anesthetics	injuries & poisonings	84739	730	1.20918	1.00706	1.45187	2.0353	0.0418208
402	Elevated blood pressure reading without diagnosis of hypertension	circulatory system	75738	1568	1.12553	1.00419	1.26154	2.03184	0.0421696
807	Fracture of ribs	injuries & poisonings	86381	610	1.20448	1.00467	1.44402	2.0103	0.044399
149	Cancer of larynx, pharynx, nasal cavities	neoplasms	90547	689	1.17334	1.00162	1.37449	1.97998	0.0477061
971	Poisoning by drugs primarily affecting the autonomic nervous system	injuries & poisonings	84702	547	1.22728	1.00083	1.50497	1.9679	0.0490796
802	Fracture of pelvis	injuries & poisonings	86450	775	1.16189	0.999882	1.35016	1.95843	0.0501796
947	Urticaria	dermatologic	89431	390	1.2242	0.997611	1.50225	1.93706	0.0527379
362	Other retinal disorders	sense organs	88946	5629	1.06363	0.998122	1.13343	1.902	0.0571709
200	Myeloproliferative disease	neoplasms	90075	1086	1.14487	0.995218	1.31703	1.89289	0.058372
522	Diseases of pulp and periapical tissues	digestive	89021	2316	1.08922	0.996771	1.19025	1.88849	0.0589606
687	Symptoms affecting skin	dermatologic	90057	2777	1.07842	0.995821	1.16787	1.85696	0.0633172
210	Benign neoplasm of lip, oral cavity, and pharynx	neoplasms	90669	959	1.13019	0.992433	1.28706	1.84543	0.0649749
819	Skull and face fracture and other intercranial injury	injuries & poisonings	90871	4254	1.06384	0.995865	1.13645	1.83697	0.0662141
523	Gingival and periodontal diseases	digestive	88877	1756	1.09497	0.991161	1.20966	1.78526	0.0742186
229	Benign neoplasm of unspecified sites	neoplasms	90883	760	1.1535	0.985936	1.34953	1.7831	0.0745695
217	Vascular hamartomas and non-neoplastic nevi	neoplasms	88762	631	1.17718	0.982402	1.41058	1.76757	0.0771323
737	Curvature of spine	musculoskeletal	88224	1501	1.13574	0.98554	1.30884	1.75871	0.0786265
275	Disorders of mineral metabolism	endocrine/metabolic	90883	2670	1.08783	0.990163	1.19514	1.75399	0.0794314
872	Traumatic amputation	injuries & poisonings	88238	823	1.14249	0.984459	1.32589	1.75375	0.0794728
367	Disorders of refraction and accommodation; blindness and low vision	sense organs	90883	3213	0.930228	0.856931	1.0098	-1.72718	0.0841346
703	Diseases of nail, NOS	dermatologic	89751	1246	1.12992	0.98197	1.30017	1.70587	0.0880325
292	Neurological disorders	mental disorders	90670	5619	1.07018	0.989694	1.15721	1.70028	0.0890786
611	Abnormal findings on mammogram or breast exam	genitourinary	89629	1451	1.10836	0.984002	1.24843	1.69436	0.0901977
857	Mechanical complication of unspecified genitourinary device, implant, and graft	injuries & poisonings	86398	1367	1.11806	0.981237	1.27396	1.67556	0.0938246
159	Malignant neoplasm of other and ill-defined sites within the digestive organs and peritoneum	neoplasms	88661	6033	1.05309	0.989798	1.12043	1.63573	0.101897
153	Colorectal cancer	neoplasms	85953	4870	1.0587	0.988482	1.1339	1.6291	0.103291
253	Disorders of the pituitary gland and its hypothalamic control	endocrine/metabolic	90326	744	1.12939	0.969987	1.31499	1.56743	0.117015
215	Other benign neoplasm of connective and other soft tissue	neoplasms	89400	1059	1.11103	0.973006	1.26863	1.55563	0.119795
724	Other and unspecified disorders of back	musculoskeletal	88133	376	1.17907	0.957717	1.45159	1.55274	0.120486
191	Manlignant and unknown neoplasms of brain and nervous system	neoplasms	90661	753	0.838529	0.670715	1.04833	-1.54571	0.122175
251	Other disorders of pancreatic internal secretion	endocrine/metabolic	90262	1110	1.15954	0.959632	1.40108	1.53317	0.125235
246	Other disorders of thyroid	endocrine/metabolic	87256	413	1.18079	0.9518	1.46488	1.51085	0.130828
371	Inflammation of the eye	sense organs	89491	2934	1.05671	0.982927	1.13604	1.49369	0.135258
284	Aplastic anemia	hematopoietic	87219	519	1.22817	0.93744	1.60905	1.49122	0.135904
290	Delirium dementia and amnestic and other cognitive disorders	mental disorders	90176	2989	1.13732	0.955676	1.35349	1.44932	0.147248
964	Poisoning by agents primarily affecting blood constituents	injuries & poisonings	84682	401	1.21895	0.929186	1.59908	1.42963	0.152823
359	Muscular dystrophies and other myopathies	neurological	90486	469	1.18627	0.93547	1.50432	1.40952	0.158681
315	Develomental delays and disorders	mental disorders	90867	493	1.22901	0.921795	1.63862	1.4051	0.159993
739	Contracture of joint	musculoskeletal	88090	525	1.14149	0.948891	1.37317	1.40355	0.160454
728	Disorders of muscle, ligament, and fascia	musculoskeletal	85686	3760	1.04648	0.981734	1.1155	1.39425	0.163243
291	Other specified nonpsychotic and/or transient mental disorders	mental disorders	90154	1013	1.14814	0.942808	1.39819	1.37414	0.169398
756	Other congenital musculoskeletal anomalies	congenital anomalies	90781	652	1.14908	0.941187	1.4029	1.3647	0.172346
377	Disorders of optic nerve and visual pathways	sense organs	89171	476	1.16613	0.934255	1.45555	1.35874	0.174229
731	Osteitis deformans and osteopathies associated with other disorders classified elsewhere	musculoskeletal	87161	614	1.14632	0.940852	1.39665	1.35498	0.175423
783	Fever of unknown origin	symptoms	90883	4298	1.05128	0.975538	1.1329	1.31079	0.189927
481	Influenza	respiratory	89207	347	1.20961	0.907879	1.61163	1.29984	0.193656
853	Complication of colostomy or enterostomy	injuries & poisonings	86240	523	1.14147	0.928464	1.40334	1.25562	0.209255
286	Coagulation defects	hematopoietic	90525	1083	1.09762	0.94813	1.27068	1.24693	0.212424
333	Extrapyramidal disease and abnormal movement disorders	neurological	88889	1131	1.10036	0.946338	1.27945	1.24307	0.213841
1013	Asphyxia and hypoxemia	injuries & poisonings	90883	281	1.23262	0.884227	1.71828	1.23399	0.217208
370	Keratitis	sense organs	88862	307	1.17798	0.904866	1.53354	1.21715	0.223548
227	Benign neoplasm of other endocrine glands and related structures	neoplasms	90722	950	1.08834	0.94954	1.24744	1.21614	0.223931
958	Certain early complications of trauma or procedure	injuries & poisonings	90883	568	1.12525	0.930272	1.36109	1.21547	0.224185
800	Fracture of lower limb	injuries & poisonings	87714	7039	1.03503	0.979093	1.09416	1.21458	0.224527
287	Purpura and other hemorrhagic conditions	hematopoietic	90656	1927	1.07164	0.958246	1.19846	1.21254	0.225306
255	Disorders of adrenal glands	endocrine/metabolic	90285	683	1.1188	0.928004	1.34884	1.17674	0.2393
425	Cardiomyopathy	circulatory system	90501	1461	1.07369	0.950403	1.21297	1.14254	0.253228
202	Cancer of other lymphoid, histiocytic tissue	neoplasms	90437	2508	1.04821	0.965681	1.13779	1.12532	0.260453
155	Cancer of liver and intrahepatic bile duct	neoplasms	87556	470	1.17288	0.884926	1.55455	1.10944	0.267242
772	Symptoms of the muscles	symptoms	90857	736	1.09807	0.927085	1.3006	1.0833	0.278674
520	Disorders of tooth development	digestive	89099	2268	0.954043	0.875746	1.03934	-1.07681	0.281565
372	Disorders of conjunctiva	sense organs	88963	778	1.08923	0.928427	1.27789	1.04876	0.294291
938	Dermatitis due to solar radiation	dermatologic	90031	2859	1.04061	0.965886	1.12111	1.04699	0.295105
277	Other disorders of metabolism	endocrine/metabolic	90767	882	1.1007	0.917348	1.32071	1.03204	0.302052
54	Herpes simplex	infectious diseases	89760	317	1.17962	0.857989	1.62183	1.01702	0.309144
78	Viral warts & HPV	infectious diseases	89947	986	1.07475	0.932892	1.23818	0.998129	0.318217
365	Glaucoma	sense organs	89006	5281	1.03019	0.97173	1.09217	0.997924	0.318316
241	Nontoxic nodular goiter	endocrine/metabolic	87414	1187	1.07711	0.930852	1.24636	0.997644	0.318452
269	Proteinuria	endocrine/metabolic	90804	354	1.10327	0.893228	1.36271	0.912089	0.361722
136	Other infectious and parasitic diseases	infectious diseases	90794	256	1.15623	0.841243	1.58916	0.894603	0.370999
150	Cancer of esophagus	neoplasms	87608	861	1.09708	0.895218	1.34446	0.89306	0.371825
1004	Other signs and symptoms involving emotional state	injuries & poisonings	90883	483	1.15388	0.837806	1.5892	0.876385	0.380821
809	Fracture of unspecified bones	injuries & poisonings	86373	435	1.09178	0.893462	1.33411	0.858523	0.390604
378	Strabismus and other disorders of binocular eye movements	sense organs	89383	1445	1.05112	0.937807	1.17813	0.85667	0.391627
337	Disorders of the autonomic nervous system	neurological	88752	284	1.14814	0.835906	1.57699	0.85308	0.393615
595	Hydronephrosis	genitourinary	89679	2212	1.04481	0.941914	1.15895	0.828692	0.407279
288	Diseases of white blood cells	hematopoietic	90142	4169	0.967361	0.891663	1.04949	-0.798166	0.424774
296	Mood disorders	mental disorders	83652	1544	0.936586	0.793261	1.10581	-0.773113	0.439456
702	Degenerative skin conditions and other dermatoses	dermatologic	89842	5884	1.0209	0.967314	1.07745	0.75184	0.452147
262	Mineral deficiency NEC	endocrine/metabolic	90470	315	1.10318	0.851031	1.43003	0.741639	0.458306
379	Other disorders of eye	sense organs	90036	4354	1.02492	0.960124	1.0941	0.738784	0.460038
344	Other paralytic syndromes	neurological	88806	706	1.07511	0.884196	1.30726	0.726096	0.46778
335	Multiple sclerosis	neurological	88975	1311	0.951689	0.829793	1.09149	-0.708075	0.478899
536	Disorders of function of stomach	digestive	84258	273	1.09896	0.842263	1.43389	0.695222	0.486916
817	Concussion	injuries & poisonings	90127	273	1.08836	0.855799	1.38411	0.69034	0.48998
572	Ascites (non malignant)	digestive	89409	1778	1.05556	0.903974	1.23256	0.683604	0.494225
348	Other conditions of brain	neurological	88789	749	0.919946	0.710861	1.19053	-0.634274	0.525902
198	Secondary malignant neoplasm	neoplasms	83564	10581	1.01857	0.961492	1.07904	0.625352	0.53174
323	Encephalitis	neurological	90751	374	0.926514	0.713702	1.20278	-0.573244	0.56648
145	Cancer of mouth	neoplasms	90576	675	1.04987	0.887567	1.24186	0.567986	0.570044
1008	Crushing or internal injury to organs	injuries & poisonings	90883	1131	1.03384	0.91625	1.16652	0.540185	0.58907
450	Noninfectious disorders of lymphatic channels	circulatory system	90883	853	1.0467	0.883248	1.24041	0.526886	0.598273
963	Poisoning by primarily systemic agents	injuries & poisonings	85029	2747	0.972494	0.869509	1.08768	-0.488368	0.625289
694	Dyschromia and Vitiligo	dermatologic	89761	1024	1.03419	0.901654	1.1862	0.480408	0.630938
476	Allergic rhinitis	respiratory	87373	1308	1.02601	0.920738	1.14331	0.46482	0.64206
524	Dentofacial anomalies, including malocclusion	digestive	88571	333	1.04893	0.847911	1.29762	0.44012	0.65985
771	Musculoskeletal symptoms referable to limbs	symptoms	90053	841	0.969031	0.834125	1.12576	-0.41129	0.68086
201	Hodgkin's disease	neoplasms	89947	273	1.05505	0.815723	1.36459	0.408235	0.683101
342	Hemiplegia	neurological	88885	1710	1.03291	0.883821	1.20714	0.407115	0.683923
174	Breast cancer	neoplasms	89237	11543	1.0099	0.960647	1.06167	0.386048	0.699461
749	Congenital anomalies of face and neck	congenital anomalies	90877	323	1.04699	0.827703	1.32438	0.382971	0.701742
212	Benign neoplasm of respiratory and intrathoracic organs	neoplasms	90883	366	0.952777	0.742911	1.22193	-0.381068	0.703153
225	Benign neoplasm of brain and other parts of nervous system	neoplasms	90757	863	0.968059	0.816974	1.14709	-0.374949	0.707699
252	Disorders of parathyroid gland	endocrine/metabolic	90373	1003	1.02954	0.882051	1.20168	0.36899	0.712135
840	Sprains and strains	injuries & poisonings	90876	481	1.0339	0.857787	1.24617	0.349909	0.726407
332	Parkinson's disease	neurological	88895	1419	0.973684	0.829768	1.14256	-0.326798	0.74382
341	Other demyelinating diseases of central nervous system	neurological	88775	307	0.958244	0.725937	1.26489	-0.301106	0.763334
349	Other and unspecified disorders of the nervous system	neurological	88786	455	1.03645	0.813627	1.32029	0.289876	0.771911
383	Otosclerosis	sense organs	90219	304	1.03242	0.828664	1.28629	0.284476	0.776045
430	Intracranial hemorrhage	circulatory system	89610	2125	1.01677	0.906288	1.14071	0.283341	0.776915
364	Corneal opacity and other disorders of cornea	sense organs	88010	812	0.977752	0.826965	1.15603	-0.26328	0.792335
295	Schizophrenia and other psychotic disorders	mental disorders	83543	881	1.03051	0.821038	1.29341	0.259181	0.795495
260	Protein-calorie malnutrition	endocrine/metabolic	90433	254	1.04634	0.726371	1.50726	0.243254	0.807809
380	Disorders of external ear	sense organs	90798	988	1.0174	0.883059	1.17218	0.238749	0.8113
110	Dermatophytosis / Dermatomycosis	infectious diseases	90455	317	1.01895	0.854479	1.21509	0.209058	0.834403
331	Other cerebral degenerations	neurological	88830	1366	1.02004	0.838018	1.24159	0.197816	0.843189
270	Disorders of protein plasma/amino-acid transport and metabolism	endocrine/metabolic	90797	389	0.979165	0.772941	1.24041	-0.174498	0.861474
158	Neoplasm of unspecified nature of digestive system	neoplasms	87752	1162	1.01154	0.883648	1.15795	0.166419	0.867827
369	Infection of the eye	sense organs	88953	658	1.01251	0.855636	1.19814	0.144705	0.884944
172	Skin cancer	neoplasms	90845	15172	0.997756	0.963829	1.03288	-0.127296	0.898706
972	Poisoning by agents primarily affecting the cardiovascular system	injuries & poisonings	84730	920	1.01116	0.847403	1.20656	0.123098	0.902029
803	Fracture of upper limb	injuries & poisonings	88439	9828	0.997417	0.951191	1.04589	-0.106825	0.914928
279	Disorders involving the immune mechanism	endocrine/metabolic	90816	280	1.00937	0.755771	1.34806	0.0631551	0.949643
226	Benign neoplasm of thyroid glands	neoplasms	90577	278	0.990949	0.691342	1.4204	-0.0494952	0.960525
157	Pancreatic cancer	neoplasms	87591	809	0.994681	0.792243	1.24885	-0.0459382	0.96336
170	Cancer of bone and connective tissue	neoplasms	90883	480	0.99601	0.814967	1.21727	-0.0390582	0.968844
750	Digestive congenital anomalies	congenital anomalies	90536	742	0.997135	0.848014	1.17248	-0.0347088	0.972312
81	Infection/inflammation of internal prosthetic device; implant; and graft	infectious diseases	90136	1051	0.998323	0.857354	1.16247	-0.0216044	0.982764
204	Leukemia	neoplasms	90244	1966	0.99903	0.901416	1.10721	-0.0185074	0.985234
587	Kidney replaced by transpant	genitourinary	88655	365	0.998069	0.778747	1.27916	-0.0152686	0.987818
818	Intracranial hemorrhage (injury)	injuries & poisonings	90182	704	0.999029	0.825282	1.20936	-0.00996106	0.992052
1007	Injury to blood vessels	injuries & poisonings	90883	284	0.999173	0.763375	1.30781	-0.00602427	0.995193

## Sheet: f6_phecodes_assoc
phecode	name	group	n	n_case	or	ci_lower	ci_upper	z	p
306	Other mental disorder	mental disorders	302930	33665	4.01274	3.9292	4.09806	129.446	<5E-308
318	Tobacco use disorder	mental disorders	300896	12700	3.07937	3.00422	3.15639	89.228	<5E-308
496	Chronic airway obstruction	respiratory	291098	12167	2.00939	1.94871	2.07196	44.6039	<5E-308
411	Ischemic Heart Disease	circulatory system	309700	32006	1.26309	1.24089	1.28569	25.8098	6.87577e-147
165	Cancer within the respiratory system	neoplasms	310237	3252	1.9679	1.85783	2.08448	23.0537	1.34938e-117
317	Alcohol-related disorders	mental disorders	302022	13865	1.32367	1.29137	1.35678	22.2479	1.18159e-109
316	Substance addiction and disorders	mental disorders	295462	5947	1.55904	1.49921	1.62125	22.2416	1.36015e-109
272	Disorders of lipoid metabolism	endocrine/metabolic	310267	37496	1.1966	1.17737	1.21614	21.7157	1.45661e-104
250	Diabetes mellitus	endocrine/metabolic	310266	20606	1.27007	1.24276	1.29798	21.5547	4.78836e-103
535	Gastritis and duodenitis	digestive	306681	30236	1.19008	1.16974	1.21078	19.7794	4.47823e-87
401	Hypertension	circulatory system	309748	80060	1.12517	1.11198	1.13851	19.6094	1.28456e-85
443	Peripheral vascular disease	circulatory system	305537	4263	1.61815	1.53996	1.70031	19.0463	7.04533e-81
480	Pneumonia	respiratory	309925	12015	1.31266	1.27623	1.35012	18.9468	4.68957e-80
565	Anal and rectal conditions	digestive	296572	15402	1.22986	1.20146	1.25894	17.3538	1.84492e-67
562	Diverticulosis and diverticulitis	digestive	271586	30462	1.16578	1.14568	1.18624	17.2818	6.45001e-67
530	Diseases of esophagus	digestive	305997	36502	1.14875	1.13081	1.16697	17.2717	7.68665e-67
569	Other disorders of intestine	digestive	298167	17461	1.21797	1.19102	1.24553	17.271	7.77214e-67
208	Benign neoplasm of colon	neoplasms	307936	22280	1.19237	1.16876	1.21646	17.2397	1.33814e-66
564	Functional digestive disorders	digestive	273652	33242	1.1455	1.12672	1.1646	16.1017	2.48091e-58
509	Respiratory failure, insufficiency, arrest	respiratory	302173	3190	1.59741	1.50767	1.69249	15.8774	9.0799e-57
278	Overweight, obesity and other hyperalimentation	endocrine/metabolic	310267	13583	1.21702	1.1867	1.24812	15.2571	1.47637e-52
440	Atherosclerosis	circulatory system	303443	1474	1.97125	1.80448	2.15342	15.0483	3.54226e-51
459	Other disorders of circulatory system	circulatory system	306023	18233	1.18487	1.15867	1.21167	14.8664	5.44999e-50
785	Abdominal pain	symptoms	310267	40072	1.11785	1.10141	1.13453	14.7383	3.66136e-49
585	Renal failure	genitourinary	306906	11621	1.2372	1.20209	1.27334	14.4907	1.38816e-47
418	Nonspecific chest pain	circulatory system	308327	28366	1.13479	1.11503	1.1549	14.108	3.39113e-45
300	Anxiety disorders	mental disorders	282846	8886	1.24753	1.20941	1.28684	13.97	2.37716e-44
195	Cancer, suspected or other	neoplasms	299641	31929	1.12595	1.10722	1.14499	13.8621	1.07551e-43
531	Peptic ulcer (excl. esophageal)	digestive	310267	7716	1.27072	1.22789	1.31505	13.6951	1.08642e-42
514	Abnormal findings examination of lungs	respiratory	310246	2820	1.49094	1.40703	1.57986	13.5133	1.3051e-41
447	Other disorders of arteries and arterioles	circulatory system	303628	1645	1.73283	1.59978	1.87693	13.4879	1.84246e-41
760	Back pain	symptoms	310267	15038	1.17724	1.14965	1.2055	13.4827	1.97798e-41
716	Other arthropathies	musculoskeletal	306058	35531	1.11546	1.09779	1.13342	13.4088	5.37218e-41
428	Congestive heart failure; nonhypertensive	circulatory system	309587	6324	1.3146	1.26304	1.36826	13.3994	6.0971e-41
519	Other diseases of respiratory system, not elsewhere classified	respiratory	310267	10930	1.20959	1.17571	1.24445	13.1266	2.31973e-39
41	Bacterial infection NOS	infectious diseases	307494	12570	1.18315	1.15227	1.21486	12.4626	1.19442e-35
198	Secondary malignant neoplasm	neoplasms	281749	10581	1.19599	1.16264	1.23031	12.4024	2.53621e-35
512	Other symptoms of respiratory system	respiratory	310267	13466	1.17443	1.14493	1.20469	12.3867	3.08606e-35
851	Complications of transplants and reattached limbs	injuries & poisonings	304529	18425	1.14484	1.12029	1.16994	12.2275	2.21636e-34
276	Disorders of fluid, electrolyte, and acid-base balance	endocrine/metabolic	310195	9343	1.21307	1.17587	1.25145	12.1544	5.43325e-34
442	Other aneurysm	circulatory system	304104	2199	1.50167	1.404	1.60613	11.8489	2.18017e-32
550	Abdominal hernia	digestive	310267	48381	1.08799	1.07289	1.10331	11.823	2.96935e-32
558	Noninfectious gastroenteritis	digestive	258411	14579	1.15472	1.12731	1.18279	11.7367	8.26666e-32
427	Cardiac dysrhythmias	circulatory system	307142	26815	1.11669	1.09625	1.13751	11.709	1.14604e-31
714	Rheumatoid arthritis and other inflammatory polyarthropathies	musculoskeletal	280438	5238	1.27444	1.22353	1.32748	11.6576	2.09842e-31
444	Arterial embolism and thrombosis	circulatory system	303062	961	1.88052	1.68989	2.09265	11.5808	5.15335e-31
870	Open wounds of head; neck; and trunk	injuries & poisonings	304615	10535	1.18324	1.14946	1.21802	11.3847	4.98434e-30
513	Respiratory abnormalities	respiratory	310267	9907	1.18341	1.14908	1.21877	11.2117	3.57362e-29
740	Osteoarthrosis	musculoskeletal	310267	30626	1.10299	1.0842	1.12211	11.1802	5.09933e-29
297	Suicidal ideation or attempt	mental disorders	277104	1678	1.47582	1.37431	1.58483	10.7045	9.69435e-27
495	Asthma	respiratory	304018	26582	1.10171	1.08226	1.12151	10.6602	1.56226e-26
555	Inflammatory bowel disease and other gastroenteritis and colitis	digestive	250242	4442	1.26179	1.20854	1.31739	10.569	4.14883e-26
433	Cerebrovascular disease	circulatory system	309139	9666	1.17857	1.14304	1.2152	10.5208	6.92602e-26
244	Hypothyroidism	endocrine/metabolic	308054	15581	1.13236	1.10625	1.15908	10.4445	1.55192e-25
721	Spondylosis and allied disorders	musculoskeletal	304316	8600	1.18228	1.14531	1.22044	10.3296	5.17723e-25
965	Poisoning by analgesics, antipyretics, and antirheumatics	injuries & poisonings	289451	6678	1.20129	1.15994	1.2441	10.2638	1.02572e-24
789	Nausea and vomiting	symptoms	310267	12238	1.14473	1.11481	1.17544	10.004	1.46292e-23
351	Other peripheral nerve disorders	neurological	305654	12293	1.13888	1.11016	1.16834	9.9813	1.84033e-23
189	Cancer of urinary organs (incl. kidney and bladder)	neoplasms	310267	4375	1.258	1.20231	1.31628	9.9345	2.94644e-23
516	Abnormal sputum	respiratory	310267	4717	1.24841	1.19492	1.30429	9.93039	3.07065e-23
8	Intestinal infection	infectious diseases	310267	11093	1.14899	1.11778	1.18107	9.88473	4.84874e-23
327	Sleep disorders	neurological	310267	5661	1.21468	1.16842	1.26277	9.81772	9.44541e-23
1010	Other tests	injuries & poisonings	310267	17573	1.11484	1.09087	1.13933	9.80563	1.06479e-22
854	Complications of cardiac/vascular device, implant, and graft	injuries & poisonings	291566	2589	1.34973	1.27003	1.43442	9.65824	4.53574e-22
507	Pleurisy; pleural effusion	respiratory	305670	7490	1.18521	1.14498	1.22686	9.64274	5.27616e-22
197	Chemotherapy	neoplasms	281820	10399	1.1503	1.11801	1.18352	9.6389	5.477e-22
563	Constipation	digestive	255882	11771	1.14137	1.11093	1.17264	9.58707	9.06217e-22
149	Cancer of larynx, pharynx, nasal cavities	neoplasms	309019	689	1.81958	1.6096	2.05695	9.56806	1.08933e-21
969	Poisoning by psychotropic agents	injuries & poisonings	285559	1994	1.37553	1.28839	1.46856	9.54844	1.31668e-21
578	Gastrointestinal hemorrhage	digestive	306772	21344	1.10028	1.07864	1.12236	9.42798	4.18082e-21
414	Other forms of chronic heart disease	circulatory system	286188	2368	1.35349	1.27056	1.44184	9.38293	6.41618e-21
1019	Other ill-defined and unknown causes of morbidity and mortality	injuries & poisonings	310267	15365	1.12123	1.09468	1.14841	9.36061	7.92797e-21
571	Chronic liver disease and cirrhosis	digestive	304492	3290	1.27752	1.21264	1.34586	9.21056	3.24442e-20
80	Postoperative infection	infectious diseases	309588	4485	1.2231	1.17122	1.27727	9.10737	8.44027e-20
960	Poisoning by antibiotics	injuries & poisonings	300509	19811	1.09964	1.07734	1.12241	9.08379	1.04862e-19
591	Urinary tract infection	genitourinary	297192	13406	1.12271	1.09448	1.15168	8.90631	5.27606e-19
722	Intervertebral disc disorders	musculoskeletal	303390	7138	1.16441	1.12602	1.20411	8.89889	5.64066e-19
473	Diseases of the larynx and vocal cords	respiratory	296837	2619	1.28572	1.21504	1.36051	8.71227	2.97837e-18
696	Psoriasis and related disorders	dermatologic	303012	2556	1.29126	1.21886	1.36796	8.68261	3.86795e-18
1011	Complications of surgical and medical procedures	injuries & poisonings	310267	4156	1.21698	1.16304	1.27343	8.48873	2.08904e-17
285	Other anemias	hematopoietic	304198	13098	1.11629	1.08817	1.14513	8.45077	2.89385e-17
296	Mood disorders	mental disorders	277056	1544	1.37633	1.27789	1.48236	8.43568	3.29288e-17
574	Cholelithiasis and cholecystitis	digestive	308950	16141	1.10203	1.07724	1.1274	8.36793	5.86406e-17
502	Postinflammatory pulmonary fibrosis	respiratory	300630	1057	1.54252	1.39282	1.70831	8.32116	8.71035e-17
1002	Symptoms concerning nutrition, metabolism, and development	injuries & poisonings	310267	6332	1.16601	1.12341	1.21022	8.08815	6.05801e-16
990	Effects radiation NOS	injuries & poisonings	310266	4116	1.20071	1.14734	1.25657	7.88463	3.15463e-15
292	Neurological disorders	mental disorders	308334	5619	1.17262	1.1266	1.22052	7.79559	6.41072e-15
455	Hemorrhoids	circulatory system	297712	22821	1.07853	1.05817	1.09928	7.7748	7.55643e-15
573	Other disorders of liver	digestive	305193	4118	1.19881	1.14495	1.25521	7.73134	1.06419e-14
295	Schizophrenia and other psychotic disorders	mental disorders	276409	881	1.53716	1.37737	1.71549	7.67719	1.6262e-14
981	Toxic effect of (non-ethyl) alcohol and petroleum and other solvents	injuries & poisonings	310026	984	1.42146	1.29828	1.55634	7.60408	2.86933e-14
726	Peripheral enthesopathies and allied syndromes	musculoskeletal	299144	15288	1.0924	1.06757	1.11779	7.53607	4.84337e-14
508	Pulmonary collapse; interstitial and compensatory emphysema	respiratory	301916	2614	1.24674	1.17723	1.32035	7.53463	4.89706e-14
366	Cataract	sense organs	310267	23801	1.07802	1.0571	1.09935	7.51457	5.70973e-14
561	Symptoms involving digestive system	digestive	260844	17226	1.08783	1.0641	1.11209	7.48059	7.3988e-14
599	Other symptoms/disorders or the urinary system	genitourinary	303821	13115	1.10095	1.07333	1.12928	7.41952	1.17549e-13
720	Spinal stenosis	musculoskeletal	301028	4360	1.17972	1.12921	1.23249	7.40246	1.33681e-13
706	Diseases of sebaceous glands	dermatologic	309644	8474	1.12257	1.08861	1.15758	7.37812	1.60538e-13
339	Other headache syndromes	neurological	308118	8211	1.12178	1.08717	1.15749	7.18733	6.60687e-13
510	Other diseases of lung	respiratory	310247	1301	1.3574	1.24881	1.47543	7.18286	6.82676e-13
532	Dysphagia	digestive	281872	7122	1.13265	1.09469	1.17191	7.16309	7.88786e-13
112	Candidiasis	infectious diseases	309792	2614	1.23079	1.16248	1.30311	7.12788	1.01927e-12
560	Intestinal obstruction without mention of hernia	digestive	250101	4431	1.16835	1.11839	1.22054	6.97843	2.98503e-12
506	Empyema and pneumothorax	respiratory	300856	1277	1.34792	1.23945	1.46589	6.97474	3.06439e-12
38	Septicemia	infectious diseases	301442	5008	1.16051	1.11295	1.2101	6.97195	3.12584e-12
871	Open wounds of extremities	injuries & poisonings	302082	6789	1.12893	1.09104	1.16813	6.962	3.35474e-12
159	Malignant neoplasm of other and ill-defined sites within the digestive organs and peritoneum	neoplasms	300993	6033	1.13986	1.09822	1.18309	6.89314	5.45752e-12
458	Hypotension	circulatory system	297021	7082	1.13057	1.0915	1.17105	6.83829	8.01447e-12
1015	Effects of other external causes	injuries & poisonings	310267	4147	1.16804	1.11668	1.22176	6.77035	1.28472e-11
70	Viral hepatitis	infectious diseases	305842	620	1.58492	1.38691	1.81121	6.7634	1.34786e-11
150	Cancer of esophagus	neoplasms	296759	861	1.42099	1.28142	1.57576	6.66098	2.72e-11
707	Chronic ulcer of skin	dermatologic	310267	2468	1.23513	1.16041	1.31467	6.63223	3.30648e-11
593	Hematuria	genitourinary	299497	15580	1.08158	1.05674	1.10701	6.61447	3.72876e-11
426	Cardiac conduction disorders	circulatory system	291928	8176	1.11712	1.0809	1.15455	6.58649	4.50344e-11
214	Lipoma	neoplasms	309422	6320	1.12634	1.08707	1.16704	6.56956	5.04638e-11
153	Colorectal cancer	neoplasms	290576	4870	1.14856	1.10186	1.19723	6.54011	6.14739e-11
715	Other inflammatory spondylopathies	musculoskeletal	277921	2085	1.23925	1.16165	1.32202	6.50197	7.92775e-11
500	Lung disease due to external agents	respiratory	300173	487	1.6614	1.42315	1.93955	6.42796	1.29329e-10
353	Nerve root and plexus disorders	neurological	299302	4688	1.14312	1.0971	1.19107	6.37986	1.77245e-10
501	Pneumonitis due to inhalation of food or vomitus	respiratory	300417	814	1.44762	1.29138	1.62277	6.34808	2.18021e-10
503	Pulmonary congestion and hypostasis	respiratory	300258	534	1.54237	1.34886	1.76363	6.33525	2.36952e-10
335	Multiple sclerosis	neurological	299836	1311	1.28246	1.18553	1.38731	6.20432	5.49337e-10
274	Gout and other crystal arthropathies	endocrine/metabolic	310267	4240	1.15271	1.1015	1.2063	6.12978	8.80014e-10
290	Delirium dementia and amnestic and other cognitive disorders	mental disorders	306117	2989	1.19812	1.12953	1.27089	6.00888	1.86814e-09
342	Hemiplegia	neurological	299984	1710	1.25042	1.16094	1.34681	5.89903	3.65644e-09
395	Heart valve disorders	circulatory system	301506	6070	1.12015	1.07856	1.16335	5.87778	4.1581e-09
145	Cancer of mouth	neoplasms	309030	675	1.42469	1.26551	1.60389	5.85533	4.76061e-09
280	Iron deficiency anemias	hematopoietic	300975	9010	1.09478	1.06191	1.12866	5.82286	5.7848e-09
580	Nephritis; nephrosis; renal sclerosis	genitourinary	299143	1448	1.26816	1.16959	1.37504	5.75457	8.68632e-09
859	Complication due to other implant and internal device	injuries & poisonings	292921	4154	1.13837	1.08887	1.19012	5.71359	1.1062e-08
596	Other disorders of bladder	genitourinary	306266	9863	1.08941	1.05782	1.12195	5.70354	1.17342e-08
568	Other disorders of peritoneum	digestive	286971	3795	1.14358	1.09195	1.19766	5.69173	1.2576e-08
277	Other disorders of metabolism	endocrine/metabolic	309819	882	1.33524	1.20716	1.47692	5.61922	1.91823e-08
764	Sciatica	symptoms	308853	2472	1.17839	1.11272	1.24793	5.61102	2.01143e-08
528	Diseases of the oral soft tissues, excluding lesions specific for gingiva and tongue	digestive	308867	3993	1.13519	1.08557	1.18708	5.56048	2.69039e-08
579	Other symptoms involving abdomen and pelvis	digestive	291723	3089	1.15704	1.09904	1.2181	5.55906	2.71231e-08
747	Cardiac and circulatory congenital anomalies	congenital anomalies	310267	3164	1.1597	1.10048	1.22211	5.54041	3.01772e-08
586	Other disorders of the kidney and ureters	genitourinary	300994	3730	1.14517	1.0915	1.20149	5.53431	3.12463e-08
441	Vascular insufficiency of intestine	circulatory system	303318	1237	1.27599	1.17023	1.39132	5.52073	3.376e-08
293	Symptoms involving head and neck	mental disorders	309569	2224	1.18403	1.11469	1.25769	5.48601	4.11119e-08
242	Thyrotoxicosis with or without goiter	endocrine/metabolic	296715	1935	1.19781	1.1227	1.27794	5.4629	4.68431e-08
430	Intracranial hemorrhage	circulatory system	303256	2125	1.19097	1.11733	1.26945	5.36705	8.00362e-08
350	Abnormal movement	neurological	310195	3868	1.14118	1.08697	1.19809	5.31882	1.04441e-07
525	Other diseases of the teeth and supporting structures	digestive	303536	2691	1.16091	1.09852	1.22683	5.29441	1.19404e-07
577	Diseases of pancreas	digestive	310267	2923	1.15681	1.09597	1.22104	5.28437	1.2614e-07
963	Poisoning by primarily systemic agents	injuries & poisonings	286254	2747	1.15829	1.09671	1.22333	5.27187	1.35041e-07
727	Other disorders of synovium, tendon, and bursa	musculoskeletal	294910	10115	1.07768	1.04801	1.1082	5.25218	1.5031e-07
850	Hemorrhage or hematoma complicating a procedure	injuries & poisonings	294007	5391	1.10949	1.06724	1.15342	5.24493	1.56338e-07
470	Septal Deviations/Turbinate Hypertrophy	respiratory	298593	4562	1.11482	1.06967	1.16187	5.15279	2.5664e-07
559	Ileostomy status	digestive	247860	1691	1.20508	1.12233	1.29393	5.1393	2.75757e-07
798	Malaise and fatigue	symptoms	310267	3678	1.12996	1.07806	1.18435	5.09342	3.51669e-07
521	Diseases of hard tissues of teeth	digestive	303961	3226	1.13856	1.08272	1.19728	5.05745	4.24909e-07
681	Superficial cellulitis and abscess	dermatologic	307011	7771	1.08811	1.05295	1.12443	5.03941	4.66974e-07
598	Abnormal findings on examination of urine	genitourinary	310267	3543	1.13432	1.08002	1.19135	5.03561	4.76336e-07
416	Cardiomegaly	circulatory system	306813	3165	1.14407	1.08552	1.20578	5.02135	5.131e-07
81	Infection/inflammation of internal prosthetic device; implant; and graft	infectious diseases	306791	1051	1.26414	1.15357	1.3853	5.01921	5.18848e-07
733	Other disorders of bone and cartilage	musculoskeletal	297730	3987	1.12154	1.07219	1.17316	4.99625	5.84547e-07
907	Injuries to the nervous system	injuries & poisonings	310175	1306	1.22091	1.12883	1.3205	4.98911	6.06576e-07
738	Other acquired musculoskeletal deformity	musculoskeletal	300130	2119	1.16807	1.09803	1.24257	4.9243	8.46634e-07
1009	Injury, NOS	injuries & poisonings	310267	7720	1.08448	1.04996	1.12014	4.91313	8.96327e-07
315	Develomental delays and disorders	mental disorders	310141	493	1.47134	1.25878	1.7198	4.85092	1.2289e-06
479	Other upper respiratory disease	respiratory	298203	4195	1.11453	1.06672	1.16449	4.84681	1.2546e-06
522	Diseases of pulp and periapical tissues	digestive	303287	2316	1.15274	1.08833	1.22097	4.84488	1.2669e-06
773	Pain in limb	symptoms	310267	6474	1.09219	1.05375	1.13203	4.82401	1.40698e-06
275	Disorders of mineral metabolism	endocrine/metabolic	310267	2670	1.14658	1.08452	1.2122	4.8177	1.45226e-06
761	Cervicalgia	symptoms	310267	1909	1.17321	1.09875	1.25272	4.7747	1.79976e-06
556	Ulceration of the lower GI tract	digestive	247449	1147	1.22914	1.12818	1.33914	4.71786	2.38334e-06
497	Bronchitis	respiratory	282525	682	1.31988	1.17539	1.48212	4.69187	2.70717e-06
979	Adverse drug events and drug allergies	injuries & poisonings	284433	519	1.36489	1.19696	1.55637	4.64391	3.41869e-06
830	Dislocation	injuries & poisonings	297392	4712	1.10216	1.0577	1.14849	4.63014	3.65411e-06
374	Other disorders of eyelids	sense organs	306931	5694	1.09235	1.05224	1.13399	4.62795	3.693e-06
745	Pain in joint	musculoskeletal	310267	8259	1.07733	1.04383	1.1119	4.62184	3.80352e-06
527	Diseases of the salivary glands	digestive	306404	1052	1.23257	1.12746	1.34747	4.5981	4.26353e-06
151	Cancer of stomach	neoplasms	296595	643	1.32018	1.17216	1.48688	4.5781	4.69222e-06
338	Pain	neurological	310267	806	1.28	1.15143	1.42291	4.57093	4.85561e-06
781	Symptoms involving nervous and musculoskeletal systems	symptoms	310265	7861	1.08036	1.04506	1.11684	4.56081	5.09556e-06
1005	Other symptoms	injuries & poisonings	310267	1427	1.19524	1.10649	1.2911	4.53074	5.87762e-06
474	Acute and chronic tonsillitis	respiratory	296372	1918	1.15259	1.08333	1.22628	4.49132	7.07839e-06
251	Other disorders of pancreatic internal secretion	endocrine/metabolic	307893	1110	1.23649	1.1263	1.35746	4.45737	8.29716e-06
962	Poisoning by hormones and synthetic substitutes	injuries & poisonings	284455	524	1.3592	1.18649	1.55704	4.42618	9.59161e-06
729	Other disorders of soft tissues	musculoskeletal	289010	3163	1.12091	1.0655	1.1792	4.41286	1.02016e-05
261	Vitamin deficiency	endocrine/metabolic	309148	1822	1.16468	1.08792	1.24685	4.38242	1.17371e-05
590	Pyelonephritis	genitourinary	287781	1475	1.18016	1.09584	1.27097	4.37976	1.18812e-05
504	Other alveolar and parietoalveolar pneumonopathy	respiratory	300148	403	1.42171	1.21428	1.66457	4.37276	1.22687e-05
701	Other hypertrophic and atrophic conditions of skin	dermatologic	310039	5275	1.08917	1.04824	1.13169	4.37121	1.2356e-05
537	Other disorders of stomach and duodenum	digestive	288929	8396	1.07252	1.03934	1.10677	4.36672	1.26126e-05
529	Diseases and other conditions of the tongue	digestive	306582	1274	1.18896	1.09974	1.28542	4.34885	1.36853e-05
396	Abnormal heart sounds	circulatory system	305174	10377	1.06452	1.03492	1.09496	4.34559	1.38901e-05
858	Complication of internal orthopedic device	injuries & poisonings	293763	5243	1.09169	1.04931	1.13577	4.34327	1.40378e-05
594	Urinary calculus	genitourinary	309083	6555	1.0813	1.04371	1.12025	4.32936	1.49541e-05
1008	Crushing or internal injury to organs	injuries & poisonings	310267	1131	1.20566	1.10765	1.31236	4.32312	1.5384e-05
454	Varicose veins	circulatory system	288177	11615	1.05942	1.03193	1.08765	4.30247	1.68907e-05
289	Other diseases of blood and blood-forming organs	hematopoietic	304582	1336	1.18998	1.09875	1.2888	4.27378	1.92185e-05
368	Visual disturbances	sense organs	310267	3671	1.10876	1.05737	1.16264	4.26381	2.00969e-05
389	Hearing loss	sense organs	310187	5099	1.09143	1.04798	1.13669	4.22086	2.43374e-05
575	Other biliary tract disease	digestive	299023	4311	1.09875	1.05152	1.14811	4.20059	2.66221e-05
523	Gingival and periodontal diseases	digestive	302808	1756	1.15095	1.07753	1.22937	4.18036	2.91051e-05
800	Fracture of lower limb	injuries & poisonings	297914	7039	1.07414	1.0383	1.11121	4.1314	3.60561e-05
736	Other acquired deformities of limbs	musculoskeletal	300223	2233	1.12965	1.06516	1.19805	4.06482	4.80706e-05
1004	Other signs and symptoms involving emotional state	injuries & poisonings	310267	483	1.32441	1.15488	1.51883	4.02047	5.80811e-05
857	Mechanical complication of unspecified genitourinary device, implant, and graft	injuries & poisonings	290641	1367	1.17307	1.08513	1.26815	4.01461	5.95444e-05
704	Diseases of hair and hair follicles	dermatologic	309250	5038	1.08404	1.04208	1.12768	4.00639	6.16537e-05
686	Other local infections of skin and subcutaneous tissue	dermatologic	301989	1519	1.16265	1.07975	1.25191	3.99303	6.52336e-05
526	Diseases of the jaws	digestive	302120	966	1.19829	1.09625	1.30982	3.98386	6.78041e-05
743	Osteoporosis, osteopenia and pathological fracture	musculoskeletal	310267	8011	1.06921	1.03458	1.105	3.98365	6.78661e-05
613	Other nonmalignant breast conditions	genitourinary	310267	1892	1.13548	1.06617	1.2093	3.95365	7.69689e-05
567	Peritonitis and retroperitoneal infections	digestive	284558	968	1.21431	1.10265	1.33727	3.94553	7.9625e-05
79	Viral infection	infectious diseases	307856	2952	1.10757	1.05267	1.16533	3.93907	8.17976e-05
281	Other deficiency anemia	hematopoietic	294673	1233	1.18309	1.08813	1.28633	3.93863	8.19475e-05
415	Pulmonary heart disease	circulatory system	308053	4638	1.08873	1.04358	1.13583	3.93418	8.34823e-05
801	Fracture of ankle and foot	injuries & poisonings	293992	2213	1.12607	1.06069	1.19548	3.89051	0.000100035
915	Superficial injury without mention of infection	injuries & poisonings	309643	5484	1.08087	1.03935	1.12406	3.89051	0.000100035
301	Personality disorders	mental disorders	276107	373	1.39388	1.17764	1.64982	3.86098	0.000112932
420	Carditis	circulatory system	309210	2263	1.12559	1.05971	1.19556	3.84488	0.000120613
835	Internal derangement of knee	injuries & poisonings	306607	15211	1.04523	1.02177	1.06924	3.81846	0.00013429
174	Breast cancer	neoplasms	304218	11543	1.05274	1.02531	1.0809	3.81508	0.000136139
972	Poisoning by agents primarily affecting the cardiovascular system	injuries & poisonings	284752	920	1.21254	1.09704	1.34019	3.77341	0.000161031
710	Osteomyelitis, periostitis, and other infections involving bone	musculoskeletal	277576	668	1.24976	1.11307	1.40323	3.77255	0.000161585
471	Nasal polyps	respiratory	297425	3150	1.10085	1.04695	1.15753	3.75114	0.000176029
332	Parkinson's disease	neurological	299777	1419	0.863075	0.798673	0.93267	-3.72165	0.000197926
946	Anaphylactic shock NOS	injuries & poisonings	305062	557	1.26341	1.11677	1.4293	3.71445	0.000203643
853	Complication of colostomy or enterostomy	injuries & poisonings	289951	523	1.29227	1.12873	1.47951	3.714	0.000204005
592	Cystitis and urethritis	genitourinary	289260	3231	1.09877	1.04548	1.15478	3.7131	0.000204737
199	Neoplasm of uncertain behavior	neoplasms	275067	2134	1.1264	1.05756	1.19972	3.69935	0.000216149
961	Poisoning by other anti-infectives	injuries & poisonings	284415	442	1.29853	1.12963	1.49269	3.6744	0.000238408
1013	Asphyxia and hypoxemia	injuries & poisonings	310267	281	1.4125	1.17329	1.70048	3.64811	0.000264174
572	Ascites (non malignant)	digestive	303271	1778	1.13682	1.06111	1.21794	3.64679	0.000265532
362	Other retinal disorders	sense organs	303521	5629	1.07561	1.03421	1.11866	3.64013	0.000272503
394	Rheumatic disease of the heart valves	circulatory system	299777	3846	1.09112	1.04084	1.14383	3.62314	0.000291053
361	Retinal detachments and defects	sense organs	301852	3319	0.916661	0.873933	0.961479	-3.57291	0.000353039
288	Diseases of white blood cells	hematopoietic	306923	4169	1.0825	1.03643	1.13061	3.57269	0.00035333
340	Migraine	neurological	304079	3160	1.09432	1.04152	1.14981	3.5719	0.000354397
287	Purpura and other hemorrhagic conditions	hematopoietic	309333	1927	1.12875	1.05608	1.20642	3.56704	0.000361043
540	Appendiceal conditions	digestive	310267	3697	1.08566	1.03771	1.13583	3.56631	0.000362049
475	Chronic sinusitis	respiratory	296936	2574	1.10309	1.04487	1.16456	3.54645	0.000390464
344	Other paralytic syndromes	neurological	299265	706	1.21516	1.09058	1.35397	3.53105	0.00041391
448	Disease of capillaries	circulatory system	302910	691	1.20799	1.08509	1.3448	3.45176	0.000556948
384	Other disorders of tympanic membrane	sense organs	308152	1231	1.14853	1.06079	1.24353	3.41536	0.000636977
425	Cardiomyopathy	circulatory system	308527	1461	1.13989	1.05709	1.22918	3.40291	0.000666719
465	Acute upper respiratory infections of multiple or unspecified sites	respiratory	310124	2374	1.10581	1.0435	1.17184	3.39912	0.000676036
200	Myeloproliferative disease	neoplasms	307105	1086	1.16533	1.06651	1.2733	3.38423	0.00071378
334	Degenerative disease of the spinal cord	neurological	300299	2008	1.11492	1.04578	1.18863	3.33029	0.000867549
357	Inflammatory and toxic neuropathy	neurological	309672	2003	1.11921	1.04711	1.19628	3.315	0.000916445
595	Hydronephrosis	genitourinary	305398	2212	1.10597	1.0405	1.17555	3.23502	0.00121633
836	Traumatic arthropathy	injuries & poisonings	294023	544	1.22275	1.08156	1.38236	3.21248	0.00131595
260	Protein-calorie malnutrition	endocrine/metabolic	307899	254	1.37122	1.12835	1.66635	3.1741	0.001503
341	Other demyelinating diseases of central nervous system	neurological	298998	307	1.28474	1.10049	1.49983	3.17233	0.00151223
172	Skin cancer	neoplasms	310148	15172	0.963548	0.941397	0.98622	-3.12935	0.00175195
269	Proteinuria	endocrine/metabolic	309857	354	1.26849	1.0926	1.4727	3.12278	0.00179154
381	Otitis media and Eustachian tube disorders	sense organs	308867	2129	1.10384	1.03726	1.17469	3.11268	0.00185397
967	Adverse effects of sedatives or other central nervous system depressants and anesthetics	injuries & poisonings	284623	730	1.18736	1.06472	1.32414	3.08725	0.00202019
791	Gangrene	symptoms	310267	691	1.19401	1.0636	1.34042	3.00481	0.00265749
766	Neuralgia, neuritis, and radiculitis NOS	symptoms	307917	1345	1.12391	1.04132	1.21305	2.99974	0.00270214
1100	Family history	injuries & poisonings	310267	2455	1.09004	1.03022	1.15333	2.99386	0.00275473
481	Influenza	respiratory	300977	347	1.26063	1.0822	1.46847	2.97453	0.00293443
291	Other specified nonpsychotic and/or transient mental disorders	mental disorders	304862	1013	1.15041	1.04889	1.26176	2.97252	0.00295367
210	Benign neoplasm of lip, oral cavity, and pharynx	neoplasms	309297	959	1.1443	1.04466	1.25343	2.90005	0.00373098
807	Fracture of ribs	injuries & poisonings	292677	610	1.18859	1.05743	1.33601	2.8961	0.00377831
958	Certain early complications of trauma or procedure	injuries & poisonings	310267	568	1.18937	1.05624	1.33929	2.86331	0.0041924
737	Curvature of spine	musculoskeletal	299583	1501	1.11594	1.03469	1.20357	2.84422	0.00445209
698	Pruritus and related conditions	dermatologic	310267	818	1.15181	1.04482	1.26976	2.84144	0.00449101
709	Diffuse diseases of connective tissue	dermatologic	304853	962	1.14431	1.04127	1.25755	2.79999	0.00511034
158	Neoplasm of unspecified nature of digestive system	neoplasms	297053	1162	1.12714	1.03621	1.22605	2.78882	0.00529004
939	Atopic/contact dermatitis due to other or unspecified	dermatologic	306600	2442	1.08512	1.02446	1.14938	2.78319	0.00538266
217	Vascular hamartomas and non-neoplastic nevi	neoplasms	302782	631	1.17234	1.04814	1.31125	2.78294	0.00538685
201	Hodgkin's disease	neoplasms	306470	273	1.26769	1.07208	1.49899	2.77399	0.0055374
689	Disorder of skin and subcutaneous tissue NOS	dermatologic	310267	6253	1.05161	1.01467	1.08989	2.75807	0.00581434
331	Other cerebral degenerations	neurological	299743	1366	1.11858	1.03223	1.21216	2.7337	0.00626279
1006	Crushing injury	injuries & poisonings	310267	559	1.17662	1.04604	1.3235	2.71001	0.00672819
966	Poisoning by anticonvulsants and anti-Parkinsonism drugs	injuries & poisonings	284528	632	1.17602	1.04536	1.32302	2.69821	0.0069714
536	Disorders of function of stomach	digestive	282235	273	1.27679	1.06207	1.53493	2.60092	0.00929748
687	Symptoms affecting skin	dermatologic	306495	2777	1.07281	1.01688	1.13181	2.57279	0.0100882
941	Adverse reaction to serum or vaccine	injuries & poisonings	304832	268	1.24715	1.05189	1.47866	2.54229	0.0110127
964	Poisoning by agents primarily affecting blood constituents	injuries & poisonings	284373	401	1.21165	1.04432	1.40578	2.53189	0.011345
345	Epilepsy, recurrent seizures, convulsions	neurological	302788	5240	1.05326	1.01154	1.09671	2.51627	0.0118603
352	Disorders of other cranial nerves	neurological	296655	1535	1.09702	1.01975	1.18014	2.48491	0.0129585
611	Abnormal findings on mammogram or breast exam	genitourinary	305754	1451	1.09429	1.01921	1.1749	2.48477	0.0129635
284	Aplastic anemia	hematopoietic	294133	519	1.17277	1.03314	1.33127	2.46398	0.0137405
735	Acquired foot deformities	musculoskeletal	306365	9533	1.0359	1.00666	1.06598	2.41449	0.0157575
872	Traumatic amputation	injuries & poisonings	297136	823	1.12705	1.0215	1.2435	2.38397	0.0171272
155	Cancer of liver and intrahepatic bile duct	neoplasms	296478	470	1.17042	1.02745	1.33328	2.36743	0.0179123
805	Fracture of vertebral column without mention of spinal cord injury	injuries & poisonings	293680	1826	1.08346	1.01375	1.15796	2.36243	0.0181557
587	Kidney replaced by transpant	genitourinary	298298	365	1.20138	1.02785	1.40422	2.30501	0.0211662
324	Other CNS infection and poliomyelitis	neurological	309633	317	1.21521	1.02827	1.43615	2.28703	0.0221942
717	Polymyalgia Rheumatica	musculoskeletal	310267	1435	1.09062	1.01239	1.17489	2.28423	0.0223579
253	Disorders of the pituitary gland and its hypothalamic control	endocrine/metabolic	307668	744	1.13185	1.01688	1.25982	2.26618	0.0234401
695	Erythematous conditions	dermatologic	306771	2511	1.06668	1.00847	1.12824	2.25466	0.0241545
916	Contusion	injuries & poisonings	310267	1690	1.08278	1.01014	1.16063	2.24477	0.0247832
78	Viral warts & HPV	infectious diseases	306165	986	1.1075	1.01282	1.21102	2.23936	0.0251327
1007	Injury to blood vessels	injuries & poisonings	310267	284	1.20329	1.01905	1.42083	2.18257	0.0290673
728	Disorders of muscle, ligament, and fascia	musculoskeletal	289542	3760	1.05202	1.00481	1.10145	2.16488	0.0303965
204	Leukemia	neoplasms	307849	1966	1.073	1.00598	1.14447	2.14123	0.0322556
446	Polyarteritis nodosa and allied conditions	circulatory system	303085	908	1.10824	1.00848	1.21787	2.13545	0.0327243
783	Fever of unknown origin	symptoms	310267	4298	1.04715	1.00321	1.09302	2.10643	0.0351672
1001	Foreign body injury	injuries & poisonings	310267	1241	1.0863	1.00556	1.17353	2.10062	0.0356742
739	Contracture of joint	musculoskeletal	298824	525	1.14074	1.00865	1.29014	2.09714	0.035981
770	Myalgia and myositis unspecified	symptoms	310267	806	1.1131	1.00615	1.23141	2.07901	0.0376168
772	Symptoms of the muscles	symptoms	310178	736	1.11073	1.00412	1.22865	2.03988	0.0413626
756	Other congenital musculoskeletal anomalies	congenital anomalies	309865	652	1.11812	1.0031	1.24634	2.01576	0.0438251
741	Symptoms and disorders of the joints	musculoskeletal	307912	3243	1.05304	1.00141	1.10733	2.01482	0.0439237
110	Dermatophytosis / Dermatomycosis	infectious diseases	307980	317	1.1747	1.00412	1.37424	2.01137	0.044286
802	Fracture of pelvis	injuries & poisonings	292801	775	1.11361	1.00255	1.23698	2.00744	0.0447029
612	Breast conditions, congenital or relating to hormones	genitourinary	305230	845	1.09708	1.00091	1.20249	1.97949	0.0477613
703	Diseases of nail, NOS	dermatologic	306036	1246	1.08564	1.00012	1.17847	1.96277	0.0496731
732	Osteochondropathies	musculoskeletal	294904	500	1.13105	1.00001	1.27927	1.9601	0.0499836
477	Epistaxis or throat hemorrhage	respiratory	296847	2563	1.05678	0.998069	1.11894	1.89369	0.0582664
213	Benign neoplasm of bone and articular cartilage	neoplasms	278951	298	1.17052	0.992684	1.3802	1.87263	0.061119
212	Benign neoplasm of respiratory and intrathoracic organs	neoplasms	310267	366	1.14845	0.990417	1.33171	1.83248	0.06688
697	Sarcoidosis	dermatologic	305187	568	0.896976	0.79827	1.00789	-1.82791	0.0675635
228	Hemangioma and lymphangioma, any site	neoplasms	310267	1583	1.06576	0.994026	1.14267	1.79141	0.0732276
226	Benign neoplasm of thyroid glands	neoplasms	309122	278	0.857701	0.723255	1.01714	-1.7646	0.0776306
378	Strabismus and other disorders of binocular eye movements	sense organs	304417	1445	1.06658	0.992187	1.14654	1.74732	0.0805816
348	Other conditions of brain	neurological	299300	749	1.09838	0.98833	1.22067	1.74203	0.0815034
765	Cervical radiculitis	symptoms	307277	534	1.1121	0.985883	1.25448	1.72865	0.0838712
379	Other disorders of eye	sense organs	306787	4354	1.03855	0.994842	1.08417	1.7242	0.0846713
724	Other and unspecified disorders of back	musculoskeletal	297795	376	1.13446	0.981942	1.31066	1.71258	0.0867893
320	Meningitis	neurological	309734	422	1.12476	0.980684	1.29	1.68106	0.0927506
788	Syncope and collapse	symptoms	310267	9654	1.02529	0.995397	1.05607	1.6543	0.0980656
303	Psychogenic and somatoform disorders	mental disorders	276239	481	1.1065	0.975805	1.2547	1.57804	0.114556
54	Herpes simplex	infectious diseases	305610	317	1.14097	0.964209	1.35013	1.53557	0.124643
372	Disorders of conjunctiva	sense organs	302889	778	1.08069	0.9771	1.19526	1.50935	0.131208
450	Noninfectious disorders of lymphatic channels	circulatory system	310267	853	1.07969	0.977229	1.1929	1.5072	0.131761
819	Skull and face fracture and other intercranial injury	injuries & poisonings	310203	4254	1.0339	0.989863	1.0799	1.50118	0.13331
304	Adjustment reaction	mental disorders	276067	285	1.1409	0.958948	1.35737	1.48707	0.136996
452	Other venous embolism and thrombosis	circulatory system	278973	624	1.09494	0.970743	1.23503	1.47657	0.139791
771	Musculoskeletal symptoms referable to limbs	symptoms	306312	841	1.0782	0.975274	1.19199	1.47087	0.141326
349	Other and unspecified disorders of the nervous system	neurological	299105	455	1.10166	0.968298	1.25339	1.47063	0.141392
557	Intestinal malabsorption (non-celiac)	digestive	248322	2158	0.956772	0.901732	1.01517	-1.46183	0.143787
53	Herpes zoster	infectious diseases	305765	528	1.1001	0.964615	1.25461	1.4227	0.154824
215	Other benign neoplasm of connective and other soft tissue	neoplasms	304984	1059	1.06346	0.976503	1.15816	1.41366	0.157462
429	Ill-defined descriptions and complications of heart disease	circulatory system	305581	910	1.06818	0.974603	1.17074	1.41003	0.158532
286	Coagulation defects	hematopoietic	308699	1083	1.06332	0.975374	1.15919	1.39386	0.163361
742	Derangement of joint, non-traumatic	musculoskeletal	307778	2921	1.03581	0.984741	1.08953	1.36388	0.172605
478	Throat pain	respiratory	295049	356	1.1013	0.95711	1.26722	1.3477	0.177754
809	Fracture of unspecified bones	injuries & poisonings	292538	435	0.916553	0.805437	1.043	-1.3215	0.186336
246	Other disorders of thyroid	endocrine/metabolic	295463	413	1.09921	0.952801	1.26813	1.29703	0.194621
157	Pancreatic cancer	neoplasms	296749	809	1.06739	0.96505	1.18059	1.26821	0.204723
971	Poisoning by drugs primarily affecting the autonomic nervous system	injuries & poisonings	284469	547	1.08245	0.956733	1.22469	1.25777	0.208475
170	Cancer of bone and connective tissue	neoplasms	310267	480	1.08313	0.956102	1.22704	1.25467	0.209599
376	Disorders of the orbit	sense organs	303460	290	1.1098	0.938923	1.31177	1.2212	0.222008
700	Corns and callosities	dermatologic	305835	299	1.10662	0.935538	1.30899	1.18234	0.237072
402	Elevated blood pressure reading without diagnosis of hypertension	circulatory system	245851	1568	1.04373	0.972043	1.1207	1.1789	0.238439
1000	Burns	injuries & poisonings	310267	582	1.07231	0.952577	1.20709	1.1557	0.247803
333	Extrapyramidal disease and abnormal movement disorders	neurological	299615	1131	1.05195	0.964775	1.14701	1.14749	0.251181
367	Disorders of refraction and accommodation; blindness and low vision	sense organs	310267	3213	1.02879	0.979244	1.08083	1.12703	0.259732
359	Muscular dystrophies and other myopathies	neurological	308435	469	1.07739	0.945631	1.22751	1.12003	0.262703
227	Benign neoplasm of other endocrine glands and related structures	neoplasms	309684	950	1.05271	0.960381	1.15392	1.09681	0.272724
191	Manlignant and unknown neoplasms of brain and nervous system	neoplasms	309362	753	1.05763	0.955479	1.1707	1.08116	0.279628
938	Dermatitis due to solar radiation	dermatologic	306989	2859	0.972286	0.923232	1.02395	-1.06404	0.287309
749	Congenital anomalies of face and neck	congenital anomalies	310230	323	1.08452	0.933194	1.26039	1.05821	0.28996
731	Osteitis deformans and osteopathies associated with other disorders classified elsewhere	musculoskeletal	294966	614	1.06201	0.949048	1.18841	1.04852	0.294401
323	Encephalitis	neurological	309695	374	1.08011	0.934715	1.24813	1.04473	0.296147
117	Mycoses	infectious diseases	307962	304	1.09047	0.923727	1.28731	1.02292	0.306347
803	Fracture of upper limb	injuries & poisonings	300314	9828	0.985374	0.957811	1.01373	-1.01786	0.308746
211	Benign neoplasm of other parts of digestive system	neoplasms	302868	6208	0.982365	0.947895	1.01809	-0.976295	0.328919
750	Digestive congenital anomalies	congenital anomalies	308996	742	1.05324	0.948623	1.1694	0.971827	0.331136
245	Thyroiditis	endocrine/metabolic	295385	306	1.08269	0.920603	1.27331	0.960157	0.336976
1014	Effects of heat, cold and air pressure	injuries & poisonings	310267	286	1.08444	0.916901	1.28259	0.946741	0.343771
255	Disorders of adrenal glands	endocrine/metabolic	307630	683	1.05207	0.942647	1.17419	0.90586	0.36501
386	Vertiginous syndromes and other disorders of vestibular system	sense organs	306485	1829	1.0305	0.96479	1.10069	0.893715	0.371474
947	Urticaria	dermatologic	304939	390	1.06664	0.925882	1.22879	0.893447	0.371618
370	Keratitis	sense organs	302501	307	1.07153	0.920752	1.247	0.892889	0.371917
751	Genitourinary congenital anomalies	congenital anomalies	309696	1564	1.03216	0.962715	1.10662	0.890724	0.373077
364	Corneal opacity and other disorders of cornea	sense organs	299662	812	0.956462	0.866769	1.05544	-0.88604	0.375596
804	Fracture of hand or wrist	injuries & poisonings	295062	3431	1.01881	0.971959	1.06791	0.77575	0.437896
597	Other disorders of urethra and urinary tract	genitourinary	301885	4523	1.01695	0.974623	1.06111	0.774894	0.438402
694	Dyschromia and Vitiligo	dermatologic	305617	1024	0.968744	0.890859	1.05344	-0.742571	0.457741
240	Simple and unspecified goiter	endocrine/metabolic	295603	575	1.04333	0.931172	1.169	0.731008	0.464774
365	Glaucoma	sense organs	303317	5281	0.986002	0.948046	1.02548	-0.703848	0.481527
262	Mineral deficiency NEC	endocrine/metabolic	307988	315	1.05232	0.902489	1.22701	0.650713	0.515232
702	Degenerative skin conditions and other dermatoses	dermatologic	306346	5884	1.01207	0.975854	1.04964	0.645473	0.51862
252	Disorders of parathyroid gland	endocrine/metabolic	307881	1003	1.02934	0.940843	1.12616	0.630484	0.528378
711	Arthropathy associated with infections	musculoskeletal	277474	504	1.04144	0.917647	1.18193	0.628883	0.529425
472	Chronic pharyngitis and nasopharyngitis	respiratory	295567	973	1.02721	0.940023	1.12248	0.593231	0.553027
371	Inflammation of the eye	sense organs	304720	2934	1.01519	0.964557	1.06849	0.577633	0.563512
949	Allergies, other	injuries & poisonings	304962	425	1.04002	0.90871	1.19031	0.569862	0.568771
380	Disorders of external ear	sense organs	309894	988	1.02552	0.939573	1.11933	0.564263	0.572575
202	Cancer of other lymphoid, histiocytic tissue	neoplasms	308316	2508	1.0163	0.960551	1.07528	0.561714	0.574311
216	Benign neoplasm of skin	neoplasms	309789	8696	1.00774	0.978177	1.0382	0.507577	0.61175
193	Thyroid cancer	neoplasms	309210	366	1.03769	0.896962	1.20049	0.497522	0.618821
382	Otalgia	sense organs	307389	301	0.961491	0.815388	1.13377	-0.466982	0.640513
375	Disorders of lacrimal system	sense organs	305080	2231	1.01345	0.95606	1.07428	0.449111	0.653351
476	Allergic rhinitis	respiratory	295892	1308	0.983364	0.912619	1.05959	-0.440408	0.659642
755	Congenital anomalies of limbs	congenital anomalies	309690	437	1.02807	0.900274	1.17401	0.408792	0.682692
818	Intracranial hemorrhage (injury)	injuries & poisonings	307331	704	1.02308	0.915922	1.14277	0.404142	0.686109
337	Disorders of the autonomic nervous system	neurological	298961	284	1.02839	0.869593	1.21618	0.327122	0.743575
241	Nontoxic nodular goiter	endocrine/metabolic	296117	1187	1.01353	0.934631	1.0991	0.325118	0.745092
377	Disorders of optic nerve and visual pathways	sense organs	303590	476	0.978975	0.859746	1.11474	-0.320695	0.748442
136	Other infectious and parasitic diseases	infectious diseases	309986	256	0.972459	0.810083	1.16738	-0.299615	0.764471
752	Nervous system congenital anomalies	congenital anomalies	310095	327	0.978173	0.837409	1.1426	-0.278384	0.780718
383	Otosclerosis	sense organs	307419	304	0.97912	0.839686	1.14171	-0.269207	0.78777
229	Benign neoplasm of unspecified sites	neoplasms	310267	760	1.01179	0.915996	1.1176	0.230942	0.81736
451	Phlebitis and thrombophlebitis	circulatory system	281826	4107	1.00376	0.960595	1.04886	0.167263	0.867163
279	Disorders involving the immune mechanism	endocrine/metabolic	310051	280	1.01385	0.859303	1.19619	0.162994	0.870523
385	Other disorders of middle ear and mastoid	sense organs	307805	810	1.0071	0.912982	1.11093	0.141394	0.887558
225	Benign neoplasm of brain and other parts of nervous system	neoplasms	309482	863	0.994022	0.905054	1.09173	-0.125343	0.900252
270	Disorders of protein plasma/amino-acid transport and metabolism	endocrine/metabolic	309883	389	1.00963	0.867772	1.17468	0.12408	0.901252
520	Disorders of tooth development	digestive	303293	2268	0.996939	0.941851	1.05525	-0.10569	0.915828
369	Infection of the eye	sense organs	302768	658	1.00566	0.899145	1.1248	0.0988748	0.921238
360	Disorders of the globe	sense organs	299369	450	1.00655	0.881231	1.14968	0.0961782	0.923379
817	Concussion	injuries & poisonings	307007	273	0.998018	0.849061	1.17311	-0.0240551	0.980809
524	Dentofacial anomalies, including malocclusion	digestive	301600	333	1.00109	0.864624	1.15909	0.0145342	0.988404
840	Sprains and strains	injuries & poisonings	310244	481	0.999279	0.884358	1.12913	-0.011564	0.990773

## Sheet: f7_phecodes_assoc
phecode	name	group	n	n_case	or	ci_lower	ci_upper	z	p
278	Overweight, obesity and other hyperalimentation	endocrine/metabolic	338585	13583	3.48296	3.41898	3.54812	131.938	<5E-308
250	Diabetes mellitus	endocrine/metabolic	338583	20606	1.90863	1.87849	1.93926	79.5818	<5E-308
716	Other arthropathies	musculoskeletal	333910	35531	1.49448	1.47668	1.5125	65.7189	<5E-308
327	Sleep disorders	neurological	338585	5661	2.19249	2.13455	2.25201	57.4485	<5E-308
574	Cholelithiasis and cholecystitis	digestive	337128	16141	1.55321	1.52941	1.57738	55.8864	<5E-308
401	Hypertension	circulatory system	338011	80060	1.28395	1.27131	1.29672	49.4898	<5E-308
306	Other mental disorder	mental disorders	330226	33665	1.34512	1.32796	1.36251	45.2452	<5E-308
740	Osteoarthrosis	musculoskeletal	338585	30626	1.34568	1.32835	1.36323	44.9014	<5E-308
495	Asthma	respiratory	331763	26582	1.34563	1.32723	1.36429	42.2628	<5E-308
681	Superficial cellulitis and abscess	dermatologic	335041	7771	1.67634	1.63523	1.71849	40.775	<5E-308
411	Ischemic Heart Disease	circulatory system	337965	32006	1.32138	1.30325	1.33977	39.5306	<5E-308
418	Nonspecific chest pain	circulatory system	336472	28366	1.30535	1.28799	1.32295	38.9971	<5E-308
272	Disorders of lipoid metabolism	endocrine/metabolic	338585	37496	1.28464	1.26833	1.30116	38.4236	<5E-308
513	Respiratory abnormalities	respiratory	338585	9907	1.46692	1.4361	1.4984	35.3675	5.39823e-274
562	Diverticulosis and diverticulitis	digestive	296026	30462	1.24605	1.22962	1.26271	32.4763	2.30661e-231
351	Other peripheral nerve disorders	neurological	333515	12293	1.35184	1.3274	1.37674	32.3782	5.56117e-230
428	Congestive heart failure; nonhypertensive	circulatory system	337832	6324	1.61829	1.5712	1.66679	31.9488	5.61402e-224
512	Other symptoms of respiratory system	respiratory	338585	13466	1.35979	1.33426	1.38581	31.7781	1.29949e-221
427	Cardiac dysrhythmias	circulatory system	335164	26815	1.26939	1.25084	1.28821	31.7664	1.88407e-221
530	Diseases of esophagus	digestive	333822	36502	1.20794	1.1935	1.22254	30.804	2.31952e-208
459	Other disorders of circulatory system	circulatory system	333789	18233	1.30706	1.28458	1.32993	30.2569	4.23177e-201
585	Renal failure	genitourinary	334844	11621	1.40086	1.37017	1.43224	29.8238	1.92114e-195
835	Internal derangement of knee	injuries & poisonings	334466	15211	1.27449	1.25409	1.29523	29.458	9.94449e-191
244	Hypothyroidism	endocrine/metabolic	336157	15581	1.28298	1.26103	1.30531	28.3021	3.25302e-176
571	Chronic liver disease and cirrhosis	digestive	332174	3290	1.62991	1.57531	1.68641	28.0995	9.93782e-174
496	Chronic airway obstruction	respiratory	318172	12167	1.37241	1.34175	1.40376	27.4661	4.46683e-166
415	Pulmonary heart disease	circulatory system	336066	4638	1.52256	1.47754	1.56894	27.4552	6.02437e-166
274	Gout and other crystal arthropathies	endocrine/metabolic	338585	4240	1.59898	1.54621	1.65356	27.4102	2.07403e-165
573	Other disorders of liver	digestive	332933	4118	1.5269	1.47975	1.57556	26.4444	4.23612e-154
773	Pain in limb	symptoms	338585	6474	1.40061	1.36573	1.43639	26.1774	4.80405e-151
519	Other diseases of respiratory system, not elsewhere classified	respiratory	338585	10930	1.33442	1.30524	1.36425	25.5738	2.98786e-144
851	Complications of transplants and reattached limbs	injuries & poisonings	332338	18425	1.24297	1.22236	1.26393	25.4923	2.397e-143
41	Bacterial infection NOS	infectious diseases	335433	12570	1.29139	1.26526	1.31805	24.5209	8.83309e-133
208	Benign neoplasm of colon	neoplasms	335952	22280	1.20231	1.18451	1.22039	24.2022	2.10971e-129
960	Poisoning by antibiotics	injuries & poisonings	327712	19811	1.21236	1.19341	1.23163	23.9462	1.0132e-126
451	Phlebitis and thrombophlebitis	circulatory system	307291	4107	1.47419	1.42798	1.52189	23.8873	4.15043e-126
760	Back pain	symptoms	338585	15038	1.23944	1.21768	1.26159	23.7558	9.57307e-125
80	Postoperative infection	infectious diseases	337837	4485	1.43449	1.39182	1.47847	23.4194	2.71455e-121
416	Cardiomegaly	circulatory system	334785	3165	1.59939	1.5372	1.66409	23.2096	3.64391e-119
550	Abdominal hernia	digestive	338585	48381	1.13602	1.12335	1.14883	22.2881	4.82329e-110
569	Other disorders of intestine	digestive	325317	17461	1.19817	1.17816	1.21852	21.0367	3.02977e-98
745	Pain in joint	musculoskeletal	338585	8259	1.27306	1.24414	1.30265	20.5921	3.23101e-94
591	Urinary tract infection	genitourinary	324358	13406	1.22911	1.20504	1.25365	20.4477	6.29496e-93
480	Pneumonia	respiratory	338220	12015	1.25281	1.22549	1.28075	20.0321	2.89231e-89
575	Other biliary tract disease	digestive	326336	4311	1.35978	1.31869	1.40215	19.6323	8.1848e-86
726	Peripheral enthesopathies and allied syndromes	musculoskeletal	326380	15288	1.18262	1.16261	1.20296	19.2712	9.3765e-83
721	Spondylosis and allied disorders	musculoskeletal	332024	8600	1.24784	1.21927	1.27709	18.7344	2.59504e-78
509	Respiratory failure, insufficiency, arrest	respiratory	329687	3190	1.50735	1.44397	1.5735	18.7248	3.10882e-78
426	Cardiac conduction disorders	circulatory system	318306	8176	1.2896	1.2556	1.32453	18.6553	1.14258e-77
707	Chronic ulcer of skin	dermatologic	338585	2468	1.59192	1.51474	1.67303	18.3373	4.17234e-75
293	Symptoms involving head and neck	mental disorders	337803	2224	1.44519	1.38926	1.50337	18.2858	1.07301e-74
565	Anal and rectal conditions	digestive	323487	15402	1.1795	1.15869	1.20068	18.1792	7.54196e-74
535	Gastritis and duodenitis	digestive	334667	30236	1.13294	1.11779	1.1483	18.1675	9.33506e-74
858	Complication of internal orthopedic device	injuries & poisonings	320677	5243	1.30055	1.26404	1.33812	18.0871	4.03074e-73
564	Functional digestive disorders	digestive	298175	33242	1.12958	1.1147	1.14465	18.0171	1.4307e-72
38	Septicemia	infectious diseases	328875	5008	1.32156	1.28077	1.36365	17.4304	4.85376e-68
300	Anxiety disorders	mental disorders	307956	8886	1.23894	1.20943	1.26917	17.4179	6.03077e-68
568	Other disorders of peritoneum	digestive	312863	3795	1.33641	1.2929	1.38138	17.1711	4.37277e-66
1015	Effects of other external causes	injuries & poisonings	338585	4147	1.31535	1.2736	1.35846	16.6583	2.6335e-62
454	Varicose veins	circulatory system	314419	11615	1.16833	1.14615	1.19093	15.9114	5.28102e-57
720	Spinal stenosis	musculoskeletal	328249	4360	1.28596	1.24639	1.32679	15.7723	4.82396e-56
357	Inflammatory and toxic neuropathy	neurological	337939	2003	1.46021	1.39284	1.53084	15.7088	1.31618e-55
965	Poisoning by analgesics, antipyretics, and antirheumatics	injuries & poisonings	315741	6678	1.23739	1.2049	1.27075	15.6927	1.69696e-55
599	Other symptoms/disorders or the urinary system	genitourinary	331343	13115	1.1727	1.14939	1.19648	15.5507	1.57423e-54
594	Urinary calculus	genitourinary	337250	6555	1.23523	1.2024	1.26896	15.37	2.60154e-53
743	Osteoporosis, osteopenia and pathological fracture	musculoskeletal	338585	8011	0.787638	0.763945	0.812067	-15.3183	5.77317e-53
195	Cancer, suspected or other	neoplasms	326728	31929	1.10623	1.09188	1.12077	15.1502	7.54858e-52
1010	Other tests	injuries & poisonings	338585	17573	1.13092	1.11234	1.14981	14.5584	5.16632e-48
450	Noninfectious disorders of lymphatic channels	circulatory system	338585	853	1.68172	1.5673	1.80449	14.4596	2.18187e-47
729	Other disorders of soft tissues	musculoskeletal	315207	3163	1.28918	1.2447	1.33525	14.178	1.25327e-45
558	Noninfectious gastroenteritis	digestive	281331	14579	1.14793	1.12607	1.17022	14.062	6.50323e-45
578	Gastrointestinal hemorrhage	digestive	334745	21344	1.11955	1.10204	1.13733	14.0448	8.29309e-45
789	Nausea and vomiting	symptoms	338585	12238	1.1578	1.13435	1.18172	14.0394	8.94551e-45
197	Chemotherapy	neoplasms	307133	10399	1.17139	1.14568	1.19769	13.9671	2.47465e-44
727	Other disorders of synovium, tendon, and bursa	musculoskeletal	321657	10115	1.15966	1.1358	1.18402	13.9658	2.51967e-44
696	Psoriasis and related disorders	dermatologic	330571	2556	1.33644	1.28196	1.39323	13.6581	1.80743e-42
714	Rheumatoid arthritis and other inflammatory polyarthropathies	musculoskeletal	305235	5238	1.2453	1.20664	1.2852	13.6345	2.49713e-42
785	Abdominal pain	symptoms	338585	40072	1.08365	1.07113	1.09632	13.5494	7.98824e-42
722	Intervertebral disc disorders	musculoskeletal	330848	7138	1.1879	1.15865	1.21789	13.5349	9.72939e-42
414	Other forms of chronic heart disease	circulatory system	311923	2368	1.3867	1.32216	1.4544	13.4429	3.38928e-41
366	Cataract	sense organs	338585	23801	1.11546	1.09773	1.13347	13.3688	9.19788e-41
339	Other headache syndromes	neurological	336331	8211	1.17484	1.1472	1.20314	13.2655	3.66991e-40
1002	Symptoms concerning nutrition, metabolism, and development	injuries & poisonings	338585	6332	0.793895	0.767159	0.821563	-13.2049	8.22257e-40
741	Symptoms and disorders of the joints	musculoskeletal	336043	3243	1.27714	1.23078	1.32526	12.9659	1.90996e-38
353	Nerve root and plexus disorders	neurological	326613	4688	1.21661	1.18106	1.25324	12.9567	2.15413e-38
1019	Other ill-defined and unknown causes of morbidity and mortality	injuries & poisonings	338585	15365	1.13183	1.11082	1.15324	12.9537	2.23975e-38
703	Diseases of nail, NOS	dermatologic	333885	1246	1.4254	1.35007	1.50493	12.7945	1.75894e-37
318	Tobacco use disorder	mental disorders	328071	12700	1.14423	1.12056	1.1684	12.6325	1.39836e-36
198	Secondary malignant neoplasm	neoplasms	307305	10581	1.14602	1.12198	1.17058	12.5982	2.16143e-36
280	Iron deficiency anemias	hematopoietic	328130	9010	1.16892	1.14038	1.19817	12.377	3.48154e-35
508	Pulmonary collapse; interstitial and compensatory emphysema	respiratory	329314	2614	1.29837	1.24464	1.35441	12.1096	9.39703e-34
686	Other local infections of skin and subcutaneous tissue	dermatologic	329513	1519	1.40451	1.32911	1.4842	12.0649	1.61862e-33
764	Sciatica	symptoms	337044	2472	1.2832	1.23151	1.33706	11.8863	1.39477e-32
577	Diseases of pancreas	digestive	338585	2923	1.27922	1.22828	1.33227	11.8773	1.55349e-32
455	Hemorrhoids	circulatory system	324581	22821	1.09448	1.07815	1.11106	11.7713	5.48953e-32
507	Pleurisy; pleural effusion	respiratory	333560	7490	1.17879	1.1467	1.21177	11.6813	1.589e-31
425	Cardiomyopathy	circulatory system	336653	1461	1.39201	1.31674	1.47157	11.6623	1.98683e-31
285	Other anemias	hematopoietic	331824	13098	1.13208	1.1087	1.15594	11.6541	2.18805e-31
531	Peptic ulcer (excl. esophageal)	digestive	338585	7716	1.16699	1.13683	1.19794	11.561	6.49567e-31
859	Complication due to other implant and internal device	injuries & poisonings	319576	4154	1.21757	1.17675	1.25981	11.3136	1.12342e-29
296	Mood disorders	mental disorders	301373	1544	1.36173	1.29071	1.43665	11.2989	1.32867e-29
8	Intestinal infection	infectious diseases	338585	11093	1.13084	1.10691	1.15528	11.2684	1.87986e-29
362	Other retinal disorders	sense organs	331877	5629	1.19904	1.16112	1.2382	11.0699	1.75664e-28
854	Complications of cardiac/vascular device, implant, and graft	injuries & poisonings	318143	2589	1.28455	1.22858	1.34306	11.0167	3.17516e-28
521	Diseases of hard tissues of teeth	digestive	331758	3226	1.24052	1.19377	1.28911	10.9959	3.99821e-28
728	Disorders of muscle, ligament, and fascia	musculoskeletal	315804	3760	0.810237	0.779792	0.84187	-10.7689	4.82995e-27
1011	Complications of surgical and medical procedures	injuries & poisonings	338585	4156	1.20765	1.16681	1.24991	10.7498	5.94094e-27
174	Breast cancer	neoplasms	331956	11543	1.10741	1.08688	1.12834	10.6818	1.23883e-26
557	Intestinal malabsorption (non-celiac)	digestive	270201	2158	0.727386	0.685409	0.771934	-10.4952	9.08456e-26
801	Fracture of ankle and foot	injuries & poisonings	320648	2213	1.26192	1.20813	1.3181	10.4675	1.21809e-25
736	Other acquired deformities of limbs	musculoskeletal	327436	2233	1.26001	1.20614	1.31628	10.3679	3.47158e-25
771	Musculoskeletal symptoms referable to limbs	symptoms	334177	841	1.42371	1.33003	1.52399	10.1722	2.63916e-24
747	Cardiac and circulatory congenital anomalies	congenital anomalies	338585	3164	1.23848	1.18845	1.29061	10.1673	2.77617e-24
395	Heart valve disorders	circulatory system	328980	6070	1.17626	1.13996	1.21371	10.1507	3.29147e-24
396	Abnormal heart sounds	circulatory system	332902	10377	1.12516	1.09978	1.15112	10.1297	4.07822e-24
276	Disorders of fluid, electrolyte, and acid-base balance	endocrine/metabolic	338510	9343	1.14575	1.11593	1.17637	10.112	4.88622e-24
350	Abnormal movement	neurological	338507	3868	1.22201	1.17537	1.2705	10.0985	5.61093e-24
503	Pulmonary congestion and hypostasis	respiratory	327501	534	1.52141	1.40139	1.6517	10.0095	1.38413e-23
697	Sarcoidosis	dermatologic	332997	568	1.47297	1.3649	1.5896	9.9613	2.25098e-23
783	Fever of unknown origin	symptoms	338585	4298	1.18182	1.14357	1.22136	9.95059	2.50699e-23
537	Other disorders of stomach and duodenum	digestive	314693	8396	1.13079	1.10353	1.15872	9.87429	5.38153e-23
394	Rheumatic disease of the heart valves	circulatory system	327033	3846	1.21889	1.17167	1.26801	9.81929	9.29946e-23
687	Symptoms affecting skin	dermatologic	334414	2777	1.23076	1.18077	1.28286	9.81503	9.70116e-23
1009	Injury, NOS	injuries & poisonings	338585	7720	1.13659	1.10785	1.16608	9.79591	1.1724e-22
715	Other inflammatory spondylopathies	musculoskeletal	302414	2085	1.26937	1.2091	1.33265	9.60986	7.26471e-22
516	Abnormal sputum	respiratory	338585	4717	1.18149	1.1416	1.22278	9.51583	1.80262e-21
791	Gangrene	symptoms	338585	691	1.44485	1.33459	1.56423	9.08593	1.02816e-19
211	Benign neoplasm of other parts of digestive system	neoplasms	330274	6208	1.13265	1.10233	1.1638	8.99815	2.29546e-19
374	Other disorders of eyelids	sense organs	335055	5694	1.1391	1.10695	1.17217	8.91689	4.79564e-19
946	Anaphylactic shock NOS	injuries & poisonings	332878	557	1.42244	1.31609	1.53739	8.88757	6.24602e-19
710	Osteomyelitis, periostitis, and other infections involving bone	musculoskeletal	302035	668	1.45378	1.3386	1.57886	8.88483	6.4021e-19
915	Superficial injury without mention of infection	injuries & poisonings	337897	5484	1.15225	1.1167	1.18892	8.86513	7.64173e-19
458	Hypotension	circulatory system	324071	7082	1.1346	1.10188	1.16829	8.45858	2.70647e-17
292	Neurological disorders	mental disorders	336186	5619	1.14346	1.10779	1.18027	8.29176	1.11583e-16
593	Hematuria	genitourinary	326579	15580	1.08382	1.06338	1.10464	8.28868	1.14515e-16
586	Other disorders of the kidney and ureters	genitourinary	327988	3730	1.17731	1.13237	1.22404	8.21958	2.04222e-16
402	Elevated blood pressure reading without diagnosis of hypertension	circulatory system	267050	1568	1.29083	1.21456	1.37188	8.21595	2.10483e-16
389	Hearing loss	sense organs	338496	5099	1.13941	1.104	1.17596	8.1016	5.42432e-16
189	Cancer of urinary organs (incl. kidney and bladder)	neoplasms	338585	4375	1.15569	1.11575	1.19707	8.06257	7.47064e-16
563	Constipation	digestive	278705	11771	1.09331	1.06971	1.11744	8.01118	1.13611e-15
711	Arthropathy associated with infections	musculoskeletal	301919	504	1.44801	1.32208	1.58594	7.97437	1.53163e-15
830	Dislocation	injuries & poisonings	324625	4712	1.14008	1.10373	1.17763	7.92968	2.19719e-15
871	Open wounds of extremities	injuries & poisonings	329307	6789	1.11308	1.08386	1.1431	7.89199	2.97404e-15
153	Colorectal cancer	neoplasms	316665	4870	1.13576	1.10032	1.17235	7.8701	3.5436e-15
214	Lipoma	neoplasms	337631	6320	1.11366	1.0842	1.14392	7.86944	3.56239e-15
701	Other hypertrophic and atrophic conditions of skin	dermatologic	338325	5275	1.12538	1.09262	1.15911	7.83853	4.55859e-15
261	Vitamin deficiency	endocrine/metabolic	337314	1822	1.2416	1.17585	1.31102	7.79573	6.40351e-15
474	Acute and chronic tonsillitis	respiratory	323424	1918	1.2053	1.14986	1.26342	7.77185	7.73486e-15
297	Suicidal ideation or attempt	mental disorders	301446	1678	1.25289	1.18286	1.32708	7.6818	1.56867e-14
742	Derangement of joint, non-traumatic	musculoskeletal	335815	2921	1.1568	1.11448	1.20072	7.66079	1.84789e-14
732	Osteochondropathies	musculoskeletal	321473	500	1.35931	1.25603	1.47109	7.6136	2.66565e-14
497	Bronchitis	respiratory	308944	682	1.35652	1.25391	1.46752	7.5986	2.99344e-14
433	Cerebrovascular disease	circulatory system	337349	9666	1.10195	1.07463	1.12996	7.5788	3.48764e-14
850	Hemorrhage or hematoma complicating a procedure	injuries & poisonings	320798	5391	1.1284	1.09336	1.16456	7.50653	6.07163e-14
338	Pain	neurological	338585	806	1.33943	1.2408	1.4459	7.48895	6.94258e-14
766	Neuralgia, neuritis, and radiculitis NOS	symptoms	335999	1345	1.23643	1.16933	1.30739	7.45477	9.00216e-14
525	Other diseases of the teeth and supporting structures	digestive	331274	2691	1.17789	1.12822	1.22975	7.4483	9.45499e-14
596	Other disorders of bladder	genitourinary	334145	9863	1.09601	1.06988	1.12277	7.44698	9.54999e-14
110	Dermatophytosis / Dermatomycosis	infectious diseases	336115	317	1.5047	1.35064	1.67632	7.41431	1.22257e-13
172	Skin cancer	neoplasms	338457	15172	0.932998	0.915778	0.950541	-7.29683	2.94623e-13
939	Atopic/contact dermatitis due to other or unspecified	dermatologic	334553	2442	1.18727	1.13356	1.24352	7.26813	3.64504e-13
317	Alcohol-related disorders	mental disorders	329229	13865	1.07783	1.05618	1.09993	7.23988	4.49092e-13
504	Other alveolar and parietoalveolar pneumonopathy	respiratory	327398	403	1.42385	1.29261	1.56843	7.16177	7.96406e-13
580	Nephritis; nephrosis; renal sclerosis	genitourinary	325892	1448	1.2763	1.19346	1.36489	7.12532	1.03837e-12
1013	Asphyxia and hypoxemia	injuries & poisonings	338585	281	1.49582	1.33796	1.6723	7.07672	1.47611e-12
465	Acute upper respiratory infections of multiple or unspecified sites	respiratory	338419	2374	1.17936	1.12661	1.23459	7.06566	1.59857e-12
227	Benign neoplasm of other endocrine glands and related structures	neoplasms	337951	950	1.26232	1.18298	1.34699	7.03332	2.01677e-12
301	Personality disorders	mental disorders	300313	373	1.47593	1.32359	1.64579	7.00402	2.48728e-12
470	Septal Deviations/Turbinate Hypertrophy	respiratory	325840	4562	1.11623	1.0822	1.15132	6.96091	3.38079e-12
386	Vertiginous syndromes and other disorders of vestibular system	sense organs	334342	1829	1.18394	1.12871	1.24186	6.92772	4.27666e-12
800	Fracture of lower limb	injuries & poisonings	324982	7039	1.09939	1.07021	1.12936	6.905	5.02031e-12
159	Malignant neoplasm of other and ill-defined sites within the digestive organs and peritoneum	neoplasms	328323	6033	1.10708	1.07536	1.13974	6.85876	6.94626e-12
964	Poisoning by agents primarily affecting blood constituents	injuries & poisonings	310189	401	1.42373	1.28655	1.57553	6.83443	8.23342e-12
587	Kidney replaced by transpant	genitourinary	324972	365	0.599675	0.517629	0.694726	-6.81209	9.6188e-12
963	Poisoning by primarily systemic agents	injuries & poisonings	312365	2747	1.15105	1.10536	1.19863	6.80764	9.921e-12
352	Disorders of other cranial nerves	neurological	323681	1535	1.21235	1.14625	1.28227	6.73127	1.68194e-11
502	Postinflammatory pulmonary fibrosis	respiratory	327918	1057	1.2734	1.18669	1.36644	6.71738	1.85024e-11
420	Carditis	circulatory system	337404	2263	1.18118	1.12509	1.24007	6.70811	1.97163e-11
579	Other symptoms involving abdomen and pelvis	digestive	318046	3089	1.14621	1.10122	1.19304	6.67943	2.39876e-11
857	Mechanical complication of unspecified genitourinary device, implant, and graft	injuries & poisonings	317143	1367	1.22976	1.15619	1.30802	6.57067	5.00908e-11
477	Epistaxis or throat hemorrhage	respiratory	323934	2563	1.16423	1.11213	1.21877	6.50933	7.54865e-11
368	Visual disturbances	sense organs	338585	3671	1.13376	1.09137	1.17779	6.45802	1.06078e-10
242	Thyrotoxicosis with or without goiter	endocrine/metabolic	323622	1935	1.17461	1.1185	1.23354	6.44424	1.16178e-10
287	Purpura and other hemorrhagic conditions	hematopoietic	337563	1927	1.18522	1.12521	1.24843	6.41036	1.45178e-10
990	Effects radiation NOS	injuries & poisonings	338584	4116	1.11794	1.08026	1.15693	6.3737	1.84527e-10
199	Neoplasm of uncertain behavior	neoplasms	299666	2134	1.17039	1.11482	1.22874	6.33906	2.3117e-10
81	Infection/inflammation of internal prosthetic device; implant; and graft	infectious diseases	334795	1051	1.24898	1.16559	1.33834	6.30593	2.86476e-10
251	Other disorders of pancreatic internal secretion	endocrine/metabolic	336001	1110	1.28991	1.18894	1.39946	6.12108	9.29426e-10
286	Coagulation defects	hematopoietic	336803	1083	1.22854	1.14905	1.31352	6.03091	1.63042e-09
704	Diseases of hair and hair follicles	dermatologic	337466	5038	1.09754	1.06475	1.13135	6.01312	1.81985e-09
781	Symptoms involving nervous and musculoskeletal systems	symptoms	338584	7861	1.08662	1.05717	1.11689	5.92589	3.10606e-09
595	Hydronephrosis	genitourinary	333289	2212	1.15176	1.09807	1.20808	5.80051	6.61143e-09
969	Poisoning by psychotropic agents	injuries & poisonings	311582	1994	1.16621	1.10677	1.22884	5.76089	8.36727e-09
836	Traumatic arthropathy	injuries & poisonings	320826	544	1.27754	1.17457	1.38954	5.71261	1.11255e-08
500	Lung disease due to external agents	respiratory	327463	487	1.33091	1.20538	1.46952	5.65534	1.55534e-08
275	Disorders of mineral metabolism	endocrine/metabolic	338585	2670	1.13691	1.08735	1.18872	5.64313	1.66989e-08
204	Leukemia	neoplasms	335900	1966	1.15163	1.09614	1.20992	5.6038	2.09706e-08
240	Simple and unspecified goiter	endocrine/metabolic	322420	575	1.24762	1.15459	1.34814	5.59581	2.19593e-08
706	Diseases of sebaceous glands	dermatologic	337915	8474	1.06992	1.04487	1.09557	5.5918	2.24733e-08
291	Other specified nonpsychotic and/or transient mental disorders	mental disorders	332131	1013	1.23044	1.14372	1.32373	5.56146	2.67528e-08
304	Adjustment reaction	mental disorders	300248	285	1.3985	1.24149	1.57537	5.52013	3.38753e-08
613	Other nonmalignant breast conditions	genitourinary	338585	1892	1.13792	1.08621	1.1921	5.44446	5.19624e-08
572	Ascites (non malignant)	digestive	330853	1778	1.16459	1.10241	1.23027	5.44319	5.23337e-08
342	Hemiplegia	neurological	326985	1710	1.17453	1.10812	1.24493	5.41656	6.07574e-08
295	Schizophrenia and other psychotic disorders	mental disorders	300753	881	1.25145	1.15279	1.35855	5.35364	8.6202e-08
260	Protein-calorie malnutrition	endocrine/metabolic	335878	254	0.577896	0.472407	0.706941	-5.33243	9.6908e-08
471	Nasal polyps	respiratory	324493	3150	1.11039	1.06836	1.15408	5.31818	1.04808e-07
689	Disorder of skin and subcutaneous tissue NOS	dermatologic	338585	6253	1.07957	1.04946	1.11054	5.30443	1.13025e-07
381	Otitis media and Eustachian tube disorders	sense organs	337016	2129	1.13672	1.08402	1.19197	5.29154	1.21288e-07
79	Viral infection	infectious diseases	335857	2952	1.11132	1.06856	1.15581	5.27154	1.35282e-07
738	Other acquired musculoskeletal deformity	musculoskeletal	327296	2119	1.13536	1.08253	1.19077	5.222	1.77001e-07
112	Candidiasis	infectious diseases	338102	2614	1.1319	1.08034	1.18592	5.20891	1.89953e-07
798	Malaise and fatigue	symptoms	338585	3678	1.10189	1.06168	1.14362	5.11624	3.11681e-07
761	Cervicalgia	symptoms	338585	1909	1.14495	1.08685	1.20616	5.09402	3.50545e-07
958	Certain early complications of trauma or procedure	injuries & poisonings	338585	568	1.26664	1.15514	1.38891	5.02739	4.97206e-07
281	Other deficiency anemia	hematopoietic	321123	1233	1.1852	1.10894	1.2667	5.00734	5.51883e-07
567	Peritonitis and retroperitoneal infections	digestive	310245	968	1.20055	1.11754	1.28972	5.00005	5.73145e-07
717	Polymyalgia Rheumatica	musculoskeletal	338585	1435	1.1544	1.09108	1.2214	4.98801	6.1005e-07
479	Other upper respiratory disease	respiratory	325408	4195	1.09099	1.054	1.12928	4.94783	7.50468e-07
695	Erythematous conditions	dermatologic	334788	2511	1.1203	1.07086	1.17203	4.93292	8.10083e-07
592	Cystitis and urethritis	genitourinary	315341	3231	1.10509	1.0618	1.15015	4.90068	9.55064e-07
158	Neoplasm of unspecified nature of digestive system	neoplasms	323933	1162	1.17696	1.10238	1.25658	4.87842	1.0694e-06
961	Poisoning by other anti-infectives	injuries & poisonings	310232	442	1.26696	1.15139	1.39414	4.84856	1.2436e-06
870	Open wounds of head; neck; and trunk	injuries & poisonings	332406	10535	1.06308	1.03688	1.08994	4.80409	1.55457e-06
473	Diseases of the larynx and vocal cords	respiratory	323955	2619	1.11191	1.06474	1.16117	4.79631	1.61612e-06
949	Allergies, other	injuries & poisonings	332759	425	1.24887	1.14009	1.36802	4.7798	1.75469e-06
155	Cancer of liver and intrahepatic bile duct	neoplasms	323306	470	1.27028	1.15019	1.4029	4.72166	2.33929e-06
442	Other aneurysm	circulatory system	331615	2199	1.13319	1.0756	1.19385	4.69904	2.61382e-06
348	Other conditions of brain	neurological	326194	749	1.21595	1.12052	1.31951	4.68885	2.74746e-06
452	Other venous embolism and thrombosis	circulatory system	304176	624	1.23295	1.1288	1.34672	4.65054	3.31066e-06
288	Diseases of white blood cells	hematopoietic	334879	4169	1.08228	1.0467	1.11907	4.63597	3.55268e-06
962	Poisoning by hormones and synthetic substitutes	injuries & poisonings	310313	524	1.25779	1.14153	1.38588	4.63521	3.56579e-06
514	Abnormal findings examination of lungs	respiratory	338563	2820	1.11319	1.06377	1.1649	4.62827	3.68736e-06
561	Symptoms involving digestive system	digestive	284054	17226	1.04265	1.02421	1.06142	4.58816	4.47167e-06
379	Other disorders of eye	sense organs	334849	4354	1.08793	1.04925	1.12802	4.56357	5.02918e-06
441	Vascular insufficiency of intestine	circulatory system	330768	1237	1.17094	1.0937	1.25363	4.53258	5.82672e-06
333	Extrapyramidal disease and abnormal movement disorders	neurological	326537	1131	1.17056	1.09268	1.25398	4.4834	7.34642e-06
253	Disorders of the pituitary gland and its hypothalamic control	endocrine/metabolic	335746	744	1.20747	1.11128	1.31198	4.45115	8.54113e-06
612	Breast conditions, congenital or relating to hormones	genitourinary	333134	845	1.14878	1.08007	1.22186	4.40809	1.04285e-05
241	Nontoxic nodular goiter	endocrine/metabolic	323008	1187	1.1412	1.0761	1.21024	4.40722	1.04707e-05
53	Herpes zoster	infectious diseases	333673	528	1.22922	1.12085	1.34807	4.38269	1.17224e-05
377	Disorders of optic nerve and visual pathways	sense organs	331577	476	1.24058	1.1261	1.36671	4.36404	1.27683e-05
334	Degenerative disease of the spinal cord	neurological	327298	2008	1.11948	1.06381	1.17806	4.33661	1.44694e-05
290	Delirium dementia and amnestic and other cognitive disorders	mental disorders	333848	2989	1.11048	1.05894	1.16452	4.32204	1.54591e-05
443	Peripheral vascular disease	circulatory system	333295	4263	1.09403	1.05031	1.13957	4.31852	1.57082e-05
770	Myalgia and myositis unspecified	symptoms	338585	806	1.1764	1.09239	1.26688	4.29771	1.72574e-05
872	Traumatic amputation	injuries & poisonings	323858	823	1.17934	1.0928	1.27273	4.24229	2.21251e-05
289	Other diseases of blood and blood-forming organs	hematopoietic	332295	1336	1.14511	1.07529	1.21946	4.22147	2.42714e-05
1005	Other symptoms	injuries & poisonings	338585	1427	1.14418	1.07426	1.21866	4.18631	2.83532e-05
165	Cancer within the respiratory system	neoplasms	338556	3252	1.091	1.04696	1.13691	4.1424	3.43685e-05
802	Fracture of pelvis	injuries & poisonings	319317	775	0.824993	0.752532	0.90443	-4.10156	4.10367e-05
384	Other disorders of tympanic membrane	sense organs	336215	1231	1.13418	1.0675	1.20503	4.07296	4.64204e-05
344	Other paralytic syndromes	neurological	326086	706	1.21711	1.10638	1.33892	4.0371	5.41171e-05
772	Symptoms of the muscles	symptoms	338483	736	1.18408	1.09035	1.28586	4.0158	5.92455e-05
475	Chronic sinusitis	respiratory	323974	2574	1.0906	1.04539	1.13777	4.01496	5.94548e-05
916	Contusion	injuries & poisonings	338585	1690	1.12137	1.06024	1.18603	4.00521	6.19627e-05
731	Osteitis deformans and osteopathies associated with other disorders classified elsewhere	musculoskeletal	321570	614	1.18396	1.08991	1.28613	3.99861	6.37147e-05
938	Dermatitis due to solar radiation	dermatologic	334997	2859	0.917572	0.878988	0.957851	-3.92463	8.68622e-05
522	Diseases of pulp and periapical tissues	digestive	330954	2316	1.09214	1.04458	1.14187	3.87964	0.000104611
788	Syncope and collapse	symptoms	338585	9654	1.04961	1.02409	1.07576	3.85615	0.000115185
202	Cancer of other lymphoid, histiocytic tissue	neoplasms	336386	2508	1.09174	1.04406	1.14159	3.85258	0.000116879
559	Ileostomy status	digestive	269678	1691	1.12145	1.05726	1.18954	3.81132	0.000138227
907	Injuries to the nervous system	injuries & poisonings	338475	1306	1.12621	1.05924	1.1974	3.80026	0.000144542
216	Benign neoplasm of skin	neoplasms	338045	8696	1.04449	1.02098	1.06855	3.74763	0.000178514
481	Influenza	respiratory	328286	347	1.24155	1.10555	1.39427	3.65524	0.00025694
765	Cervical radiculitis	symptoms	335275	534	1.1728	1.07641	1.27783	3.64264	0.000269852
972	Poisoning by agents primarily affecting the cardiovascular system	injuries & poisonings	310650	920	1.16501	1.07281	1.26514	3.63074	0.000282608
429	Ill-defined descriptions and complications of heart disease	circulatory system	333284	910	1.15655	1.0692	1.25103	3.62998	0.000283441
527	Diseases of the salivary glands	digestive	334306	1052	1.12827	1.05665	1.20475	3.60673	0.00031008
246	Other disorders of thyroid	endocrine/metabolic	322291	413	1.19489	1.08435	1.31669	3.59518	0.000324162
733	Other disorders of bone and cartilage	musculoskeletal	324611	3987	1.06616	1.02923	1.10441	3.56188	0.000368214
540	Appendiceal conditions	digestive	338585	3697	1.06552	1.0288	1.10355	3.54663	0.000390196
340	Migraine	neurological	331799	3160	1.07181	1.03128	1.11393	3.52588	0.000422084
529	Diseases and other conditions of the tongue	digestive	334506	1274	1.12303	1.05261	1.19816	3.51186	0.000444987
590	Pyelonephritis	genitourinary	313777	1475	1.11202	1.04776	1.18023	3.4959	0.000472458
151	Cancer of stomach	neoplasms	323456	643	1.1797	1.07487	1.29474	3.48072	0.000500066
252	Disorders of parathyroid gland	endocrine/metabolic	335999	1003	1.13361	1.05554	1.21745	3.44476	0.000571573
210	Benign neoplasm of lip, oral cavity, and pharynx	neoplasms	337523	959	1.13202	1.05454	1.21519	3.42816	0.000607686
510	Other diseases of lung	respiratory	338567	1301	1.12123	1.05022	1.19703	3.42793	0.000608191
145	Cancer of mouth	neoplasms	337250	675	0.833915	0.751432	0.925452	-3.4179	0.00063106
947	Urticaria	dermatologic	332732	390	1.20203	1.0815	1.33599	3.4134	0.00064158
375	Disorders of lacrimal system	sense organs	333185	2231	0.919254	0.874012	0.966839	-3.26964	0.00107685
284	Aplastic anemia	hematopoietic	320497	519	1.18144	1.06847	1.30635	3.25153	0.00114785
966	Poisoning by anticonvulsants and anti-Parkinsonism drugs	injuries & poisonings	310406	632	1.1663	1.06265	1.28007	3.23968	0.00119664
376	Disorders of the orbit	sense organs	331421	290	1.22161	1.08223	1.37896	3.23833	0.00120233
255	Disorders of adrenal glands	endocrine/metabolic	335688	683	1.16637	1.0618	1.28124	3.21132	0.00132127
941	Adverse reaction to serum or vaccine	injuries & poisonings	332617	268	1.23168	1.08151	1.40269	3.14128	0.00168214
476	Allergic rhinitis	respiratory	322863	1308	1.09406	1.03417	1.15742	3.12978	0.00174938
702	Degenerative skin conditions and other dermatoses	dermatologic	334301	5884	0.955395	0.927926	0.983678	-3.0656	0.00217235
193	Thyroid cancer	neoplasms	337421	366	1.18111	1.06095	1.31489	3.04073	0.00236006
430	Intracranial hemorrhage	circulatory system	330724	2125	0.919453	0.87027	0.971416	-2.99387	0.00275466
382	Otalgia	sense organs	335369	301	1.19215	1.06221	1.33799	2.98493	0.00283642
150	Cancer of esophagus	neoplasms	323636	861	1.1398	1.04504	1.24316	2.95479	0.00312886
1100	Family history	injuries & poisonings	338585	2455	1.07061	1.0232	1.12021	2.95257	0.00315142
440	Atherosclerosis	circulatory system	330923	1474	1.10782	1.03392	1.187	2.90704	0.00364863
349	Other and unspecified disorders of the nervous system	neurological	325956	455	1.15354	1.04743	1.27041	2.90104	0.00371926
979	Adverse drug events and drug allergies	injuries & poisonings	310282	519	1.16469	1.04761	1.29487	2.82035	0.00479715
157	Pancreatic cancer	neoplasms	323629	809	1.1151	1.03137	1.20563	2.73565	0.00622564
971	Poisoning by drugs primarily affecting the autonomic nervous system	injuries & poisonings	310328	547	1.15342	1.03959	1.27972	2.69232	0.00709569
315	Develomental delays and disorders	mental disorders	338373	493	1.15786	1.04067	1.28825	2.69214	0.00709961
345	Epilepsy, recurrent seizures, convulsions	neurological	330195	5240	1.04686	1.01191	1.08302	2.64356	0.00820401
320	Meningitis	neurological	337991	422	1.13933	1.03395	1.25546	2.6342	0.00843352
556	Ulceration of the lower GI tract	digestive	269236	1147	1.095	1.02335	1.17166	2.62853	0.00857555
532	Dysphagia	digestive	306934	7122	1.03898	1.00972	1.06909	2.62329	0.00870854
303	Psychogenic and somatoform disorders	mental disorders	300431	481	1.14592	1.03354	1.27052	2.58648	0.00969616
739	Contracture of joint	musculoskeletal	325880	525	1.12912	1.0281	1.24006	2.53946	0.0111024
709	Diffuse diseases of connective tissue	dermatologic	332646	962	0.899724	0.828678	0.976861	-2.51778	0.0118097
149	Cancer of larynx, pharynx, nasal cavities	neoplasms	337215	689	0.872557	0.78253	0.97294	-2.45371	0.0141391
225	Benign neoplasm of brain and other parts of nervous system	neoplasms	337690	863	1.09687	1.01736	1.1826	2.4083	0.0160272
698	Pruritus and related conditions	dermatologic	338585	818	1.09316	1.01532	1.17698	2.36333	0.0181115
447	Other disorders of arteries and arterioles	circulatory system	331080	1645	1.07557	1.01188	1.14327	2.33923	0.0193236
694	Dyschromia and Vitiligo	dermatologic	333452	1024	0.922585	0.861814	0.987641	-2.31767	0.0204672
967	Adverse effects of sedatives or other central nervous system depressants and anesthetics	injuries & poisonings	310477	730	1.10827	1.01542	1.2096	2.30284	0.0212878
201	Hodgkin's disease	neoplasms	334358	273	1.1683	1.02206	1.33546	2.27982	0.0226183
269	Proteinuria	endocrine/metabolic	338129	354	1.16701	1.02169	1.33301	2.27613	0.0228381
367	Disorders of refraction and accommodation; blindness and low vision	sense organs	338585	3213	1.0507	1.00676	1.09656	2.2689	0.0232746
724	Other and unspecified disorders of back	musculoskeletal	324634	376	1.14095	1.01732	1.2796	2.25351	0.0242272
277	Other disorders of metabolism	endocrine/metabolic	338075	882	1.09445	1.01142	1.18429	2.24203	0.0249594
853	Complication of colostomy or enterostomy	injuries & poisonings	316402	523	1.136	1.01384	1.27288	2.1967	0.028042
803	Fracture of upper limb	injuries & poisonings	327632	9828	0.974216	0.951348	0.997634	-2.15546	0.0311258
70	Viral hepatitis	infectious diseases	333755	620	0.895604	0.809294	0.991119	-2.13251	0.0329652
520	Disorders of tooth development	digestive	330954	2268	0.952398	0.910501	0.996223	-2.12482	0.0336016
316	Substance addiction and disorders	mental disorders	322001	5947	1.03635	1.00216	1.0717	2.0862	0.0369609
598	Abnormal findings on examination of urine	genitourinary	338585	3543	1.04238	1.00227	1.08409	2.07321	0.0381527
323	Encephalitis	neurological	337962	374	1.11798	1.0057	1.24279	2.06515	0.038909
819	Skull and face fracture and other intercranial injury	injuries & poisonings	338503	4254	0.962422	0.927528	0.998627	-2.03286	0.0420669
809	Fracture of unspecified bones	injuries & poisonings	319004	435	1.12648	1.00397	1.26393	2.02745	0.0426163
1006	Crushing injury	injuries & poisonings	338585	559	1.10749	1.00302	1.22284	2.01968	0.043417
378	Strabismus and other disorders of binocular eye movements	sense organs	332429	1445	1.06566	1.00147	1.13397	2.00624	0.0448312
446	Polyarteritis nodosa and allied conditions	circulatory system	330474	908	1.0859	1.00144	1.17748	1.99477	0.0460677
136	Other infectious and parasitic diseases	infectious diseases	338281	256	1.16361	1.00036	1.3535	1.96465	0.0494546
335	Multiple sclerosis	neurological	326670	1311	0.93449	0.873185	1.0001	-1.95712	0.0503331
383	Otosclerosis	sense organs	335383	304	0.875412	0.765505	1.0011	-1.94394	0.0519029
213	Benign neoplasm of bone and articular cartilage	neoplasms	304620	298	1.12652	0.996758	1.27318	1.90796	0.0563969
217	Vascular hamartomas and non-neoplastic nevi	neoplasms	330526	631	0.911899	0.826897	1.00564	-1.84734	0.0646977
1000	Burns	injuries & poisonings	338585	582	1.0963	0.993997	1.20913	1.8395	0.0658419
555	Inflammatory bowel disease and other gastroenteritis and colitis	digestive	272221	4442	0.966877	0.932765	1.00224	-1.83801	0.0660612
337	Disorders of the autonomic nervous system	neurological	325788	284	1.13529	0.990072	1.30181	1.81708	0.0692055
444	Arterial embolism and thrombosis	circulatory system	330476	961	1.07533	0.991391	1.16638	1.75147	0.0798655
385	Other disorders of middle ear and mastoid	sense organs	335839	810	1.07344	0.991133	1.16259	1.74114	0.0816588
1008	Crushing or internal injury to organs	injuries & poisonings	338585	1131	0.933438	0.863557	1.00897	-1.73495	0.0827492
372	Disorders of conjunctiva	sense organs	330562	778	1.06883	0.990942	1.15283	1.72426	0.0846609
560	Intestinal obstruction without mention of hernia	digestive	272145	4431	1.03189	0.994467	1.07072	1.66559	0.0957953
523	Gingival and periodontal diseases	digestive	330431	1756	1.04426	0.991318	1.10002	1.63146	0.102792
365	Glaucoma	sense organs	331766	5281	1.02813	0.993915	1.06351	1.60645	0.108176
117	Mycoses	infectious diseases	336072	304	1.12276	0.973638	1.29472	1.59253	0.111266
755	Congenital anomalies of limbs	congenital anomalies	337966	437	1.09204	0.977798	1.21963	1.56172	0.118354
1014	Effects of heat, cold and air pressure	injuries & poisonings	338585	286	1.10993	0.970899	1.26888	1.52746	0.126648
756	Other congenital musculoskeletal anomalies	congenital anomalies	338134	652	1.07305	0.978493	1.17674	1.49801	0.134131
478	Throat pain	respiratory	321959	356	0.914863	0.814317	1.02782	-1.49796	0.134144
364	Corneal opacity and other disorders of cornea	sense organs	327803	812	1.06378	0.980471	1.15417	1.48598	0.137285
54	Herpes simplex	infectious diseases	333481	317	1.10042	0.969876	1.24853	1.48522	0.137485
228	Hemangioma and lymphangioma, any site	neoplasms	338585	1583	1.04281	0.985215	1.10378	1.44613	0.148139
245	Thyroiditis	endocrine/metabolic	322187	306	1.09442	0.966446	1.23934	1.42204	0.155014
332	Parkinson's disease	neurological	326813	1419	1.04668	0.982664	1.11486	1.41684	0.156531
270	Disorders of protein plasma/amino-acid transport and metabolism	endocrine/metabolic	338160	389	1.08477	0.968632	1.21483	1.40833	0.159033
371	Inflammation of the eye	sense organs	332494	2934	0.970209	0.929707	1.01248	-1.39009	0.1645
448	Disease of capillaries	circulatory system	330286	691	0.939444	0.857446	1.02928	-1.34054	0.180069
472	Chronic pharyngitis and nasopharyngitis	respiratory	322529	973	1.04959	0.977086	1.12748	1.3253	0.185073
506	Empyema and pneumothorax	respiratory	328029	1277	0.948074	0.876125	1.02593	-1.32418	0.185444
611	Abnormal findings on mammogram or breast exam	genitourinary	333712	1451	0.964126	0.911572	1.01971	-1.27748	0.201434
262	Mineral deficiency NEC	endocrine/metabolic	335951	315	1.09482	0.948491	1.26373	1.23755	0.215881
526	Diseases of the jaws	digestive	329691	966	0.958857	0.889939	1.03311	-1.10397	0.269607
1004	Other signs and symptoms involving emotional state	injuries & poisonings	338585	483	1.06396	0.951859	1.18926	1.09139	0.275101
751	Genitourinary congenital anomalies	congenital anomalies	337965	1564	1.03223	0.974641	1.09323	1.08309	0.27877
200	Myeloproliferative disease	neoplasms	335101	1086	1.04142	0.967558	1.12093	1.08133	0.279553
170	Cancer of bone and connective tissue	neoplasms	338585	480	1.06077	0.951247	1.18291	1.06107	0.288657
818	Intracranial hemorrhage (injury)	injuries & poisonings	335288	704	0.952942	0.869969	1.04383	-1.03707	0.299703
359	Muscular dystrophies and other myopathies	neurological	336600	469	1.05943	0.947432	1.18466	1.01269	0.31121
524	Dentofacial anomalies, including malocclusion	digestive	329132	333	0.939293	0.829728	1.06332	-0.989679	0.322331
528	Diseases of the oral soft tissues, excluding lesions specific for gingiva and tongue	digestive	337030	3993	1.01754	0.981942	1.05444	0.957129	0.338502
981	Toxic effect of (non-ethyl) alcohol and petroleum and other solvents	injuries & poisonings	338310	984	1.0358	0.962983	1.11413	0.945813	0.344244
380	Disorders of external ear	sense organs	338167	988	0.967295	0.89863	1.04121	-0.885087	0.37611
212	Benign neoplasm of respiratory and intrathoracic organs	neoplasms	338585	366	1.05436	0.934658	1.18939	0.860938	0.389272
1001	Foreign body injury	injuries & poisonings	338585	1241	1.02778	0.963542	1.09631	0.832161	0.405318
324	Other CNS infection and poliomyelitis	neurological	337900	317	1.05268	0.928688	1.19323	0.802936	0.422012
369	Infection of the eye	sense organs	330429	658	1.03767	0.947138	1.13686	0.79392	0.427242
78	Viral warts & HPV	infectious diseases	334081	986	1.03048	0.956512	1.11018	0.790112	0.429462
501	Pneumonitis due to inhalation of food or vomitus	respiratory	327758	814	1.03348	0.943978	1.13146	0.712484	0.476165
360	Disorders of the globe	sense organs	327484	450	1.03799	0.929398	1.15928	0.661375	0.508372
229	Benign neoplasm of unspecified sites	neoplasms	338585	760	0.975733	0.902006	1.05549	-0.61285	0.539975
817	Concussion	injuries & poisonings	334902	273	1.04392	0.907799	1.20045	0.602982	0.546521
1007	Injury to blood vessels	injuries & poisonings	338585	284	0.96221	0.845496	1.09503	-0.583903	0.559286
752	Nervous system congenital anomalies	congenital anomalies	338402	327	1.03685	0.914883	1.17507	0.566702	0.570917
215	Other benign neoplasm of connective and other soft tissue	neoplasms	332778	1059	0.983069	0.919725	1.05078	-0.502475	0.615334
331	Other cerebral degenerations	neurological	326751	1366	1.01721	0.950849	1.08819	0.49565	0.620142
191	Manlignant and unknown neoplasms of brain and nervous system	neoplasms	337599	753	0.981035	0.905255	1.06316	-0.466798	0.640644
750	Digestive congenital anomalies	congenital anomalies	337204	742	0.980026	0.895338	1.07272	-0.437551	0.661711
597	Other disorders of urethra and urinary tract	genitourinary	329379	4523	1.00771	0.971952	1.04478	0.416641	0.676941
804	Fracture of hand or wrist	injuries & poisonings	321795	3431	1.00812	0.970454	1.04725	0.416276	0.677208
536	Disorders of function of stomach	digestive	307294	273	0.976426	0.83681	1.13933	-0.303031	0.761867
805	Fracture of vertebral column without mention of spinal cord injury	injuries & poisonings	320252	1826	0.991665	0.938695	1.04762	-0.298842	0.76506
700	Corns and callosities	dermatologic	333743	299	1.02007	0.895247	1.1623	0.298375	0.765417
361	Retinal detachments and defects	sense organs	329464	3319	0.993564	0.950199	1.03891	-0.283558	0.776749
279	Disorders involving the immune mechanism	endocrine/metabolic	338362	280	1.02066	0.884931	1.1772	0.280833	0.778839
370	Keratitis	sense organs	330117	307	0.979919	0.844023	1.1377	-0.266322	0.789991
807	Fracture of ribs	injuries & poisonings	319141	610	1.01328	0.915805	1.12112	0.255592	0.798266
749	Congenital anomalies of face and neck	congenital anomalies	338542	323	1.0158	0.89523	1.15261	0.243206	0.807846
226	Benign neoplasm of thyroid glands	neoplasms	337344	278	1.01541	0.897199	1.1492	0.242189	0.808634
341	Other demyelinating diseases of central nervous system	neurological	325817	307	1.00959	0.882581	1.15487	0.139075	0.889391
735	Acquired foot deformities	musculoskeletal	334288	9533	0.99898	0.977636	1.02079	-0.0926502	0.926181
737	Curvature of spine	musculoskeletal	326725	1501	1.00231	0.941877	1.06662	0.0727518	0.942004
840	Sprains and strains	injuries & poisonings	338561	481	0.997719	0.904425	1.10064	-0.0456001	0.963629

## Sheet: f9_phecodes_assoc
phecode	name	group	n	n_case	or	ci_lower	ci_upper	z	p
306	Other mental disorder	mental disorders	115861	33665	1.57173	1.53157	1.61295	34.2356	7.1367e-257
969	Poisoning by psychotropic agents	injuries & poisonings	109982	1994	3.07452	2.88133	3.28066	33.9203	3.34664e-252
318	Tobacco use disorder	mental disorders	115183	12700	1.87212	1.80135	1.94567	31.8948	3.1535e-223
297	Suicidal ideation or attempt	mental disorders	108187	1678	3.26567	3.03135	3.5181	31.1535	4.54654e-213
300	Anxiety disorders	mental disorders	109872	8886	1.91061	1.8329	1.99162	30.5587	4.33801e-205
316	Substance addiction and disorders	mental disorders	114057	5947	2.17076	2.06035	2.28708	29.1012	3.467e-186
418	Nonspecific chest pain	circulatory system	117398	28366	1.46944	1.43167	1.50822	28.9625	1.9531e-184
296	Mood disorders	mental disorders	108189	1544	2.84724	2.65174	3.05716	28.8299	9.06551e-183
278	Overweight, obesity and other hyperalimentation	endocrine/metabolic	118006	13583	1.62035	1.56788	1.67457	28.738	1.27774e-181
250	Diabetes mellitus	endocrine/metabolic	118005	20606	1.57857	1.52893	1.62982	28.0045	1.43276e-172
401	Hypertension	circulatory system	117850	80060	1.29446	1.26941	1.32001	25.8809	1.09145e-147
981	Toxic effect of (non-ethyl) alcohol and petroleum and other solvents	injuries & poisonings	117949	984	2.90287	2.67587	3.14912	25.6526	3.95368e-145
495	Asthma	respiratory	116616	26582	1.39356	1.35857	1.42945	25.5821	2.41098e-144
965	Poisoning by analgesics, antipyretics, and antirheumatics	injuries & poisonings	111230	6678	1.81185	1.7305	1.89702	25.359	7.15915e-142
317	Alcohol-related disorders	mental disorders	116181	13865	1.60954	1.55053	1.67079	24.9741	1.16908e-137
496	Chronic airway obstruction	respiratory	111218	12167	1.74475	1.66832	1.82467	24.3564	4.96031e-131
411	Ischemic Heart Disease	circulatory system	117864	32006	1.43191	1.39099	1.47402	24.2727	3.80952e-130
564	Functional digestive disorders	digestive	105174	33242	1.36415	1.32994	1.39924	23.966	6.28773e-127
530	Diseases of esophagus	digestive	116658	36502	1.3294	1.29849	1.36105	23.7205	2.21661e-124
327	Sleep disorders	neurological	118006	5661	1.72093	1.64468	1.80072	23.4775	6.92728e-122
272	Disorders of lipoid metabolism	endocrine/metabolic	118006	37496	1.36451	1.32861	1.40137	22.8496	1.47401e-115
721	Spondylosis and allied disorders	musculoskeletal	116121	8600	1.62211	1.55419	1.69299	22.1659	7.33094e-109
760	Back pain	symptoms	118006	15038	1.46854	1.41929	1.51951	22.0751	5.48634e-108
301	Personality disorders	mental disorders	107969	373	4.47151	3.91456	5.1077	22.0674	6.49776e-108
716	Other arthropathies	musculoskeletal	116746	35531	1.31339	1.28134	1.34625	21.6256	1.03105e-103
785	Abdominal pain	symptoms	118006	40072	1.27174	1.24415	1.29994	21.4818	2.30588e-102
459	Other disorders of circulatory system	circulatory system	116858	18233	1.44512	1.39689	1.49501	21.2593	2.70198e-100
513	Respiratory abnormalities	respiratory	118006	9907	1.54464	1.4836	1.60818	21.1377	3.58087e-99
722	Intervertebral disc disorders	musculoskeletal	116050	7138	1.5583	1.49271	1.62677	20.2188	6.68446e-91
960	Poisoning by antibiotics	injuries & poisonings	115292	19811	1.34401	1.30523	1.38394	19.7928	3.43227e-87
535	Gastritis and duodenitis	digestive	116826	30236	1.30716	1.27284	1.34241	19.7307	1.17545e-86
561	Symptoms involving digestive system	digestive	101641	17226	1.36726	1.32435	1.41157	19.2268	2.20699e-82
512	Other symptoms of respiratory system	respiratory	118006	13466	1.44471	1.39105	1.50043	19.0532	6.17791e-81
558	Noninfectious gastroenteritis	digestive	100441	14579	1.40644	1.3571	1.45759	18.7159	3.67381e-78
519	Other diseases of respiratory system, not elsewhere classified	respiratory	118006	10930	1.49547	1.43136	1.56245	18.0021	1.87436e-72
339	Other headache syndromes	neurological	117261	8211	1.47731	1.41537	1.54197	17.8553	2.62951e-71
740	Osteoarthrosis	musculoskeletal	118006	30626	1.27381	1.24033	1.30819	17.8107	5.8391e-71
966	Poisoning by anticonvulsants and anti-Parkinsonism drugs	injuries & poisonings	109768	632	2.85182	2.53905	3.20311	17.6811	5.86212e-70
851	Complications of transplants and reattached limbs	injuries & poisonings	116320	18425	1.33414	1.29209	1.37755	17.6438	1.13573e-69
563	Constipation	digestive	99303	11771	1.45262	1.39336	1.5144	17.5704	4.15182e-69
295	Schizophrenia and other psychotic disorders	mental disorders	107998	881	2.92039	2.58941	3.29368	17.4625	2.76736e-68
798	Malaise and fatigue	symptoms	118006	3678	1.68748	1.59101	1.78981	17.4199	5.82735e-68
599	Other symptoms/disorders or the urinary system	genitourinary	116033	13115	1.39628	1.34407	1.45051	17.1693	4.50824e-66
979	Adverse drug events and drug allergies	injuries & poisonings	109753	519	2.82981	2.51245	3.18726	17.1395	7.53164e-66
562	Diverticulosis and diverticulitis	digestive	105187	30462	1.26235	1.22829	1.29735	16.6962	1.39585e-62
427	Cardiac dysrhythmias	circulatory system	117066	26815	1.28306	1.2458	1.32144	16.5774	1.01497e-61
550	Abdominal hernia	digestive	118006	48381	1.20508	1.17862	1.23213	16.47	6.02626e-61
574	Cholelithiasis and cholecystitis	digestive	117685	16141	1.30173	1.26141	1.34333	16.4288	1.19007e-60
197	Chemotherapy	neoplasms	109382	10399	1.40066	1.34497	1.45865	16.2785	1.40159e-59
578	Gastrointestinal hemorrhage	digestive	116855	21344	1.27794	1.24072	1.31629	16.261	1.86524e-59
870	Open wounds of head; neck; and trunk	injuries & poisonings	116249	10535	1.46813	1.40173	1.53767	16.261	1.86752e-59
789	Nausea and vomiting	symptoms	118006	12238	1.389	1.33456	1.44566	16.1073	2.26892e-58
585	Renal failure	genitourinary	116991	11621	1.4694	1.40155	1.54055	15.9541	2.66972e-57
276	Disorders of fluid, electrolyte, and acid-base balance	endocrine/metabolic	117988	9343	1.5197	1.44295	1.60052	15.83	1.93207e-56
244	Hypothyroidism	endocrine/metabolic	117214	15581	1.31355	1.26943	1.35919	15.6473	3.46651e-55
745	Pain in joint	musculoskeletal	118006	8259	1.41409	1.35286	1.4781	15.3404	4.10719e-53
304	Adjustment reaction	mental disorders	107969	285	2.96954	2.58168	3.41567	15.241	1.89089e-52
340	Migraine	neurological	116228	3160	1.56302	1.47574	1.65546	15.2342	2.09618e-52
726	Peripheral enthesopathies and allied syndromes	musculoskeletal	114125	15288	1.29387	1.25125	1.33795	15.0744	2.38604e-51
353	Nerve root and plexus disorders	neurological	114478	4688	1.49789	1.4208	1.57916	14.989	8.66996e-51
1019	Other ill-defined and unknown causes of morbidity and mortality	injuries & poisonings	118006	15365	1.31691	1.27015	1.36539	14.9235	2.31799e-50
351	Other peripheral nerve disorders	neurological	116529	12293	1.32925	1.28022	1.38015	14.8441	7.5986e-50
8	Intestinal infection	infectious diseases	118006	11093	1.35652	1.30209	1.41323	14.5927	3.12512e-48
350	Abnormal movement	neurological	117981	3868	1.72668	1.6033	1.85956	14.4397	2.91191e-47
458	Hypotension	circulatory system	114326	7082	1.46923	1.39378	1.54876	14.3037	2.07551e-46
591	Urinary tract infection	genitourinary	113556	13406	1.33986	1.2871	1.39479	14.2732	3.21265e-46
292	Neurological disorders	mental disorders	117731	5619	1.59343	1.49369	1.69983	14.127	2.58847e-45
480	Pneumonia	respiratory	117905	12015	1.37865	1.31832	1.44173	14.0668	6.07252e-45
773	Pain in limb	symptoms	118006	6474	1.44109	1.36923	1.51673	13.9998	1.5631e-44
345	Epilepsy, recurrent seizures, convulsions	neurological	116182	5240	1.53573	1.44595	1.63107	13.9596	2.75092e-44
569	Other disorders of intestine	digestive	113964	17461	1.25919	1.21797	1.30182	13.5692	6.10099e-42
396	Abnormal heart sounds	circulatory system	116524	10377	1.33697	1.28165	1.39467	13.4702	2.341e-41
720	Spinal stenosis	musculoskeletal	115268	4360	1.52043	1.4303	1.61624	13.4381	3.6147e-41
781	Symptoms involving nervous and musculoskeletal systems	symptoms	118006	7861	1.40338	1.33555	1.47465	13.4082	5.41567e-41
433	Cerebrovascular disease	circulatory system	117715	9666	1.40653	1.33779	1.4788	13.3442	1.28037e-40
1004	Other signs and symptoms involving emotional state	injuries & poisonings	118006	483	2.4901	2.17757	2.84748	13.3331	1.4854e-40
41	Bacterial infection NOS	infectious diseases	117435	12570	1.32835	1.27395	1.38507	13.3091	2.04878e-40
729	Other disorders of soft tissues	musculoskeletal	110693	3163	1.56377	1.46337	1.67106	13.2056	8.14916e-40
208	Benign neoplasm of colon	neoplasms	117360	22280	1.2194	1.18348	1.25641	13.0011	1.2059e-38
357	Inflammatory and toxic neuropathy	neurological	117832	2003	1.67884	1.55053	1.81776	12.7726	2.33211e-37
455	Hemorrhoids	circulatory system	113982	22821	1.20205	1.16839	1.23669	12.6983	6.04292e-37
1010	Other tests	injuries & poisonings	118006	17573	1.24293	1.20176	1.2855	12.6549	1.05175e-36
915	Superficial injury without mention of infection	injuries & poisonings	117812	5484	1.43257	1.35415	1.51553	12.5149	6.18998e-36
290	Delirium dementia and amnestic and other cognitive disorders	mental disorders	117072	2989	2.02696	1.81295	2.26623	12.4104	2.29444e-35
681	Superficial cellulitis and abscess	dermatologic	116975	7771	1.357	1.29267	1.42454	12.319	7.15644e-35
571	Chronic liver disease and cirrhosis	digestive	116542	3290	1.5495	1.44444	1.66219	12.2259	2.25938e-34
285	Other anemias	hematopoietic	116036	13098	1.27658	1.22681	1.32837	12.0339	2.35826e-33
573	Other disorders of liver	digestive	116732	4118	1.47857	1.38733	1.57582	12.0333	2.37608e-33
389	Hearing loss	sense organs	117989	5099	1.41181	1.33446	1.49364	11.9967	3.69577e-33
428	Congestive heart failure; nonhypertensive	circulatory system	117783	6324	1.49351	1.39795	1.5956	11.8901	1.33207e-32
70	Viral hepatitis	infectious diseases	116601	620	1.91654	1.72096	2.13435	11.8449	2.28637e-32
532	Dysphagia	digestive	108785	7122	1.3725	1.30127	1.44764	11.6441	2.45984e-31
443	Peripheral vascular disease	circulatory system	116622	4263	1.52192	1.41804	1.63341	11.6433	2.48123e-31
565	Anal and rectal conditions	digestive	113449	15402	1.23004	1.18737	1.27424	11.4938	1.41755e-30
80	Postoperative infection	infectious diseases	117814	4485	1.40437	1.32507	1.48841	11.4515	2.31099e-30
1009	Injury, NOS	injuries & poisonings	118006	7720	1.32436	1.26196	1.38985	11.4077	3.82571e-30
761	Cervicalgia	symptoms	118006	1909	1.62674	1.49602	1.76888	11.3844	5.00068e-30
788	Syncope and collapse	symptoms	118006	9654	1.3049	1.24583	1.36677	11.2605	2.05484e-29
1002	Symptoms concerning nutrition, metabolism, and development	injuries & poisonings	118006	6332	1.38946	1.31156	1.47199	11.1732	5.51772e-29
859	Complication due to other implant and internal device	injuries & poisonings	112766	4154	1.41213	1.3289	1.50058	11.1338	8.58863e-29
531	Peptic ulcer (excl. esophageal)	digestive	118006	7716	1.34587	1.27643	1.41909	10.9906	4.23903e-28
858	Complication of internal orthopedic device	injuries & poisonings	113108	5243	1.36694	1.29243	1.44574	10.9309	8.20402e-28
714	Rheumatoid arthritis and other inflammatory polyarthropathies	musculoskeletal	108662	5238	1.40198	1.31925	1.48989	10.8882	1.31188e-27
871	Open wounds of extremities	injuries & poisonings	116095	6789	1.32912	1.26234	1.39943	10.8177	2.83935e-27
195	Cancer, suspected or other	neoplasms	115071	31929	1.15627	1.12613	1.1872	10.7774	4.40176e-27
835	Internal derangement of knee	injuries & poisonings	116980	15211	1.19736	1.15858	1.23743	10.7237	7.88059e-27
334	Degenerative disease of the spinal cord	neurological	115547	2008	1.66159	1.51407	1.82348	10.7043	9.71754e-27
293	Symptoms involving head and neck	mental disorders	117820	2224	1.50278	1.39453	1.61943	10.6786	1.28231e-26
368	Visual disturbances	sense organs	118006	3671	1.42146	1.33259	1.51626	10.6765	1.31173e-26
497	Bronchitis	respiratory	109390	682	1.9422	1.71865	2.19483	10.6398	1.94528e-26
291	Other specified nonpsychotic and/or transient mental disorders	mental disorders	117045	1013	1.92811	1.708	2.1766	10.6154	2.52817e-26
1015	Effects of other external causes	injuries & poisonings	118006	4147	1.38115	1.29887	1.46865	10.3037	6.78098e-25
819	Skull and face fracture and other intercranial injury	injuries & poisonings	117987	4254	1.35586	1.27939	1.43689	10.2789	8.77244e-25
366	Cataract	sense organs	118006	23801	1.17546	1.13936	1.2127	10.1577	3.06267e-24
507	Pleurisy; pleural effusion	respiratory	117054	7490	1.33993	1.2657	1.4185	10.0637	7.99375e-24
509	Respiratory failure, insufficiency, arrest	respiratory	116181	3190	1.63937	1.48749	1.80675	9.96549	2.15798e-23
593	Hematuria	genitourinary	115062	15580	1.19954	1.15709	1.24355	9.89732	4.27594e-23
426	Cardiac conduction disorders	circulatory system	112466	8176	1.31051	1.24188	1.38294	9.85287	6.66159e-23
516	Abnormal sputum	respiratory	118006	4717	1.40344	1.31188	1.50138	9.84693	7.06673e-23
743	Osteoporosis, osteopenia and pathological fracture	musculoskeletal	118006	8011	1.28905	1.22524	1.35619	9.80176	1.10637e-22
596	Other disorders of bladder	genitourinary	116801	9863	1.25801	1.20151	1.31716	9.79045	1.23746e-22
733	Other disorders of bone and cartilage	musculoskeletal	113900	3987	1.35413	1.27398	1.43933	9.738	2.07596e-22
738	Other acquired musculoskeletal deformity	musculoskeletal	114599	2119	1.53548	1.40791	1.67461	9.69022	3.31823e-22
727	Other disorders of synovium, tendon, and bursa	musculoskeletal	112906	10115	1.22381	1.17478	1.27489	9.68053	3.64816e-22
261	Vitamin deficiency	endocrine/metabolic	117762	1822	1.56562	1.42717	1.71749	9.48973	2.31628e-21
907	Injuries to the nervous system	injuries & poisonings	117978	1306	1.62059	1.46646	1.79092	9.46799	2.85274e-21
338	Pain	neurological	118006	806	1.79173	1.58791	2.02172	9.46493	2.93758e-21
971	Poisoning by drugs primarily affecting the autonomic nervous system	injuries & poisonings	109766	547	2.07788	1.78516	2.41858	9.44051	3.70954e-21
1011	Complications of surgical and medical procedures	injuries & poisonings	118006	4156	1.36161	1.27703	1.45179	9.4339	3.95125e-21
764	Sciatica	symptoms	117603	2472	1.44756	1.3403	1.5634	9.41675	4.65284e-21
508	Pulmonary collapse; interstitial and compensatory emphysema	respiratory	116300	2614	1.51667	1.39033	1.65448	9.38634	6.21215e-21
342	Hemiplegia	neurological	115443	1710	1.65109	1.4833	1.83785	9.17084	4.69329e-20
800	Fracture of lower limb	injuries & poisonings	113799	7039	1.25591	1.19614	1.31867	9.15815	5.2795e-20
801	Fracture of ankle and foot	injuries & poisonings	112520	2213	1.41767	1.3143	1.52918	9.03475	1.64382e-19
333	Extrapyramidal disease and abnormal movement disorders	neurological	115436	1131	1.6824	1.49949	1.88763	8.8586	8.1025e-19
742	Derangement of joint, non-traumatic	musculoskeletal	117272	2921	1.33499	1.25192	1.42357	8.81421	1.20527e-18
577	Diseases of pancreas	digestive	118006	2923	1.42038	1.31352	1.53594	8.79363	1.44801e-18
850	Hemorrhage or hematoma complicating a procedure	injuries & poisonings	113106	5391	1.29277	1.21962	1.3703	8.64061	5.59121e-18
470	Septal Deviations/Turbinate Hypertrophy	respiratory	114216	4562	1.29133	1.2183	1.36874	8.60756	7.46293e-18
79	Viral infection	infectious diseases	117180	2952	1.37408	1.27813	1.47723	8.60472	7.65032e-18
521	Diseases of hard tissues of teeth	digestive	115776	3226	1.34032	1.25337	1.43331	8.55887	1.13978e-17
38	Septicemia	infectious diseases	115702	5008	1.36896	1.2723	1.47297	8.40568	4.25395e-17
963	Poisoning by primarily systemic agents	injuries & poisonings	110134	2747	1.47702	1.34767	1.61878	8.34083	7.37709e-17
537	Other disorders of stomach and duodenum	digestive	111329	8396	1.23691	1.17625	1.30069	8.28754	1.15612e-16
805	Fracture of vertebral column without mention of spinal cord injury	injuries & poisonings	112353	1826	1.44326	1.32258	1.57495	8.23532	1.79077e-16
803	Fracture of upper limb	injuries & poisonings	114737	9828	1.18758	1.13989	1.23727	8.22161	2.00781e-16
590	Pyelonephritis	genitourinary	111141	1475	1.51447	1.3712	1.67271	8.18577	2.70577e-16
715	Other inflammatory spondylopathies	musculoskeletal	107929	2085	1.46833	1.33776	1.61164	8.08424	6.25512e-16
962	Poisoning by hormones and synthetic substitutes	injuries & poisonings	109752	524	1.91546	1.63309	2.24665	7.98757	1.37629e-15
972	Poisoning by agents primarily affecting the cardiovascular system	injuries & poisonings	109813	920	1.71946	1.50092	1.96981	7.81522	5.48675e-15
735	Acquired foot deformities	musculoskeletal	116823	9533	1.1832	1.13427	1.23425	7.80662	5.87442e-15
280	Iron deficiency anemias	hematopoietic	115384	9010	1.20826	1.15201	1.26727	7.77678	7.43938e-15
274	Gout and other crystal arthropathies	endocrine/metabolic	118006	4240	1.33746	1.24272	1.43943	7.75667	8.71915e-15
414	Other forms of chronic heart disease	circulatory system	111304	2368	1.46576	1.33044	1.61483	7.73735	1.01509e-14
332	Parkinson's disease	neurological	115407	1419	1.58456	1.40993	1.78081	7.72665	1.10416e-14
783	Fever of unknown origin	symptoms	118006	4298	1.28441	1.20461	1.36949	7.64849	2.03357e-14
198	Secondary malignant neoplasm	neoplasms	108393	10581	1.2252	1.16289	1.29085	7.62686	2.40539e-14
592	Cystitis and urethritis	genitourinary	111617	3231	1.32562	1.23234	1.42596	7.57173	3.68288e-14
765	Cervical radiculitis	symptoms	117138	534	1.65923	1.45405	1.89337	7.51837	5.54646e-14
830	Dislocation	injuries & poisonings	113451	4712	1.27768	1.1981	1.36254	7.46824	8.12754e-14
990	Effects radiation NOS	injuries & poisonings	118006	4116	1.29199	1.20766	1.38221	7.4387	1.01684e-13
766	Neuralgia, neuritis, and radiculitis NOS	symptoms	117281	1345	1.48065	1.33305	1.64459	7.32547	2.38069e-13
465	Acute upper respiratory infections of multiple or unspecified sites	respiratory	117962	2374	1.32799	1.23082	1.43283	7.31685	2.53865e-13
525	Other diseases of the teeth and supporting structures	digestive	115597	2691	1.32878	1.23128	1.434	7.31094	2.65283e-13
568	Other disorders of peritoneum	digestive	110156	3795	1.28614	1.20219	1.37595	7.30703	2.73106e-13
479	Other upper respiratory disease	respiratory	114011	4195	1.28105	1.19843	1.36936	7.28178	3.29434e-13
741	Symptoms and disorders of the joints	musculoskeletal	117155	3243	1.31049	1.21768	1.41038	7.21491	5.39697e-13
440	Atherosclerosis	circulatory system	116111	1474	1.54799	1.37331	1.7449	7.15247	8.52306e-13
707	Chronic ulcer of skin	dermatologic	118006	2468	1.54867	1.37354	1.74614	7.14349	9.09902e-13
335	Multiple sclerosis	neurological	115564	1311	1.39214	1.27043	1.52552	7.0875	1.36552e-12
770	Myalgia and myositis unspecified	symptoms	118006	806	1.61995	1.41758	1.85121	7.08515	1.38899e-12
447	Other disorders of arteries and arterioles	circulatory system	116202	1645	1.43297	1.29719	1.58296	7.08292	1.41148e-12
112	Candidiasis	infectious diseases	117853	2614	1.38092	1.2619	1.51116	7.01833	2.24543e-12
854	Complications of cardiac/vascular device, implant, and graft	injuries & poisonings	112244	2589	1.38411	1.26222	1.51777	6.91124	4.80419e-12
281	Other deficiency anemia	hematopoietic	113394	1233	1.54915	1.36639	1.75634	6.83409	8.25264e-12
165	Cancer within the respiratory system	neoplasms	117996	3252	1.45049	1.30241	1.61541	6.76885	1.29809e-11
415	Pulmonary heart disease	circulatory system	117444	4638	1.29016	1.19761	1.38987	6.70782	1.9755e-11
315	Develomental delays and disorders	mental disorders	117988	493	1.93067	1.59282	2.34017	6.70311	2.04036e-11
586	Other disorders of the kidney and ureters	genitourinary	115870	3730	1.29026	1.19751	1.39019	6.69553	2.14889e-11
710	Osteomyelitis, periostitis, and other infections involving bone	musculoskeletal	107922	668	1.61833	1.40494	1.86414	6.67254	2.51417e-11
1008	Crushing or internal injury to organs	injuries & poisonings	118006	1131	1.43099	1.28774	1.59017	6.65915	2.75409e-11
1005	Other symptoms	injuries & poisonings	118006	1427	1.4968	1.32892	1.68589	6.6451	3.03003e-11
560	Intestinal obstruction without mention of hernia	digestive	97803	4431	1.28744	1.19455	1.38756	6.61252	3.77823e-11
916	Contusion	injuries & poisonings	118006	1690	1.40903	1.27272	1.55993	6.60571	3.95615e-11
967	Adverse effects of sedatives or other central nervous system depressants and anesthetics	injuries & poisonings	109825	730	1.62805	1.40875	1.8815	6.60237	4.04638e-11
575	Other biliary tract disease	digestive	114300	4311	1.24353	1.16515	1.32719	6.56105	5.34309e-11
451	Phlebitis and thrombophlebitis	circulatory system	108268	4107	1.25303	1.16968	1.34231	6.42259	1.33972e-10
510	Other diseases of lung	respiratory	117999	1301	1.45627	1.29597	1.6364	6.31726	2.66247e-10
416	Cardiomegaly	circulatory system	117135	3165	1.3246	1.21391	1.44538	6.31391	2.72065e-10
696	Psoriasis and related disorders	dermatologic	115768	2556	1.3052	1.2016	1.41774	6.31219	2.75109e-10
737	Curvature of spine	musculoskeletal	114429	1501	1.38017	1.24623	1.5285	6.18636	6.15708e-10
275	Disorders of mineral metabolism	endocrine/metabolic	118006	2670	1.34319	1.22315	1.475	6.17726	6.52234e-10
303	Psychogenic and somatoform disorders	mental disorders	108014	481	1.75469	1.46709	2.09867	6.15644	7.43962e-10
514	Abnormal findings examination of lungs	respiratory	118000	2820	1.34506	1.22323	1.47903	6.11936	9.39534e-10
1100	Family history	injuries & poisonings	118006	2455	1.27826	1.18151	1.38294	6.11317	9.7672e-10
394	Rheumatic disease of the heart valves	circulatory system	114804	3846	1.2639	1.17216	1.36283	6.09144	1.11902e-09
791	Gangrene	symptoms	118006	691	1.6145	1.38084	1.8877	6.00547	1.90784e-09
701	Other hypertrophic and atrophic conditions of skin	dermatologic	117940	5275	1.18648	1.12187	1.2548	5.98553	2.15692e-09
255	Disorders of adrenal glands	endocrine/metabolic	117220	683	1.49984	1.3132	1.71301	5.97847	2.25246e-09
420	Carditis	circulatory system	117690	2263	1.30309	1.19451	1.42155	5.9637	2.46592e-09
687	Symptoms affecting skin	dermatologic	116917	2777	1.28331	1.18211	1.39316	5.95203	2.64844e-09
594	Urinary calculus	genitourinary	117732	6555	1.17945	1.11687	1.24553	5.93411	2.95448e-09
473	Diseases of the larynx and vocal cords	respiratory	113531	2619	1.31683	1.20195	1.44269	5.90969	3.42752e-09
362	Other retinal disorders	sense organs	115480	5629	1.19434	1.12504	1.26791	5.8231	5.77671e-09
395	Heart valve disorders	circulatory system	115320	6070	1.20944	1.13387	1.29004	5.7765	7.62706e-09
481	Influenza	respiratory	115908	347	1.67216	1.40345	1.99231	5.75208	8.81529e-09
736	Other acquired deformities of limbs	musculoskeletal	114675	2233	1.2799	1.17647	1.39242	5.74027	9.45248e-09
81	Infection/inflammation of internal prosthetic device; implant; and graft	infectious diseases	117010	1051	1.39882	1.24713	1.56896	5.73089	9.99052e-09
958	Certain early complications of trauma or procedure	injuries & poisonings	118006	568	1.5562	1.33634	1.81223	5.69094	1.26341e-08
253	Disorders of the pituitary gland and its hypothalamic control	endocrine/metabolic	117265	744	1.47129	1.2867	1.68236	5.64534	1.64855e-08
331	Other cerebral degenerations	neurological	115345	1366	1.62819	1.37216	1.93199	5.58462	2.34211e-08
251	Other disorders of pancreatic internal secretion	endocrine/metabolic	117198	1110	1.53116	1.31779	1.77907	5.56405	2.63584e-08
689	Disorder of skin and subcutaneous tissue NOS	dermatologic	118006	6253	1.16767	1.10525	1.23362	5.52965	3.20868e-08
598	Abnormal findings on examination of urine	genitourinary	118006	3543	1.23757	1.14705	1.33523	5.50018	3.79401e-08
695	Erythematous conditions	dermatologic	116832	2511	1.27317	1.16815	1.38763	5.49837	3.83318e-08
857	Mechanical complication of unspecified genitourinary device, implant, and graft	injuries & poisonings	112082	1367	1.35452	1.21518	1.50983	5.47893	4.27904e-08
556	Ulceration of the lower GI tract	digestive	97075	1147	1.38687	1.2336	1.55918	5.47336	4.4159e-08
442	Other aneurysm	circulatory system	116342	2199	1.29786	1.18207	1.425	5.46799	4.55163e-08
756	Other congenital musculoskeletal anomalies	congenital anomalies	117859	652	1.49267	1.29296	1.72323	5.46594	4.60466e-08
352	Disorders of other cranial nerves	neurological	113593	1535	1.38646	1.23155	1.56085	5.40533	6.46895e-08
441	Vascular insufficiency of intestine	circulatory system	116163	1237	1.4261	1.25338	1.62262	5.38875	7.09488e-08
450	Noninfectious disorders of lymphatic channels	circulatory system	118006	853	1.48276	1.28449	1.71164	5.37847	7.51209e-08
939	Atopic/contact dermatitis due to other or unspecified	dermatologic	116717	2442	1.25482	1.155	1.36328	5.36685	8.01217e-08
579	Other symptoms involving abdomen and pelvis	digestive	111946	3089	1.2646	1.15985	1.37881	5.32127	1.03046e-07
374	Other disorders of eyelids	sense organs	116858	5694	1.16666	1.10222	1.23485	5.31764	1.0512e-07
818	Intracranial hemorrhage (injury)	injuries & poisonings	117066	704	1.51243	1.29787	1.76246	5.30014	1.15712e-07
802	Fracture of pelvis	injuries & poisonings	112129	775	1.42567	1.24946	1.62673	5.2687	1.37396e-07
386	Vertiginous syndromes and other disorders of vestibular system	sense organs	116955	1829	1.30127	1.1798	1.43526	5.26669	1.38909e-07
474	Acute and chronic tonsillitis	respiratory	113474	1918	1.26265	1.15728	1.37761	5.24543	1.55917e-07
242	Thyrotoxicosis with or without goiter	endocrine/metabolic	113600	1935	1.26815	1.15992	1.38649	5.21924	1.79662e-07
567	Peritonitis and retroperitoneal infections	digestive	109335	968	1.45256	1.26227	1.67153	5.2111	1.87729e-07
289	Other diseases of blood and blood-forming organs	hematopoietic	116532	1336	1.34649	1.20289	1.50723	5.17035	2.33657e-07
1000	Burns	injuries & poisonings	118006	582	1.56562	1.31801	1.85975	5.1035	3.33424e-07
446	Polyarteritis nodosa and allied conditions	circulatory system	116104	908	1.37984	1.219	1.5619	5.0917	3.54873e-07
199	Neoplasm of uncertain behavior	neoplasms	107288	2134	1.29076	1.16899	1.42523	5.04807	4.46289e-07
430	Intracranial hemorrhage	circulatory system	116350	2125	1.28957	1.16618	1.42603	4.95564	7.20919e-07
159	Malignant neoplasm of other and ill-defined sites within the digestive organs and peritoneum	neoplasms	115194	6033	1.16728	1.09789	1.24106	4.94644	7.55827e-07
381	Otitis media and Eustachian tube disorders	sense organs	117510	2129	1.25423	1.14639	1.37221	4.93832	7.87974e-07
211	Benign neoplasm of other parts of digestive system	neoplasms	116097	6208	1.15416	1.09021	1.22186	4.92988	8.22793e-07
717	Polymyalgia Rheumatica	musculoskeletal	118006	1435	1.31614	1.17964	1.46844	4.91717	8.78056e-07
475	Chronic sinusitis	respiratory	113684	2574	1.22166	1.12779	1.32335	4.90798	9.20189e-07
527	Diseases of the salivary glands	digestive	116719	1052	1.35621	1.20038	1.53226	4.89295	9.93353e-07
153	Colorectal cancer	neoplasms	111565	4870	1.18036	1.10421	1.26175	4.87363	1.09566e-06
709	Diffuse diseases of connective tissue	dermatologic	116229	962	1.37373	1.20863	1.56138	4.86051	1.17081e-06
429	Ill-defined descriptions and complications of heart disease	circulatory system	117050	910	1.40903	1.22466	1.62116	4.79246	1.64748e-06
378	Strabismus and other disorders of binocular eye movements	sense organs	116017	1445	1.26821	1.14808	1.40091	4.67964	2.87384e-06
580	Nephritis; nephrosis; renal sclerosis	genitourinary	115330	1448	1.35088	1.191	1.53223	4.67958	2.87464e-06
961	Poisoning by other anti-infectives	injuries & poisonings	109789	442	1.52361	1.27575	1.81962	4.64839	3.3454e-06
344	Other paralytic syndromes	neurological	115337	706	1.4452	1.23686	1.68863	4.63647	3.54414e-06
809	Fracture of unspecified bones	injuries & poisonings	112045	435	1.45708	1.24249	1.70874	4.63095	3.63994e-06
269	Proteinuria	endocrine/metabolic	117898	354	1.56901	1.29655	1.89871	4.62875	3.67886e-06
804	Fracture of hand or wrist	injuries & poisonings	112906	3431	1.1781	1.09878	1.26316	4.60846	4.05658e-06
711	Arthropathy associated with infections	musculoskeletal	107898	504	1.50917	1.26443	1.80128	4.55895	5.14105e-06
612	Breast conditions, congenital or relating to hormones	genitourinary	116089	845	1.35131	1.18705	1.53831	4.5531	5.28617e-06
747	Cardiac and circulatory congenital anomalies	congenital anomalies	118006	3164	1.22075	1.12029	1.33022	4.55236	5.30473e-06
1014	Effects of heat, cold and air pressure	injuries & poisonings	118006	286	1.63579	1.31793	2.03032	4.46421	8.03638e-06
477	Epistaxis or throat hemorrhage	respiratory	113497	2563	1.24194	1.1271	1.36848	4.377	1.20322e-05
949	Allergies, other	injuries & poisonings	116178	425	1.44712	1.22394	1.71099	4.32452	1.52867e-05
78	Viral warts & HPV	infectious diseases	116730	986	1.31979	1.16336	1.49725	4.31067	1.62758e-05
214	Lipoma	neoplasms	117677	6320	1.12218	1.06448	1.18301	4.28021	1.86718e-05
752	Nervous system congenital anomalies	congenital anomalies	117943	327	1.47372	1.23365	1.76052	4.27442	1.91637e-05
557	Intestinal malabsorption (non-celiac)	digestive	97459	2158	1.21949	1.11332	1.3358	4.26957	1.9585e-05
572	Ascites (non malignant)	digestive	116076	1778	1.36334	1.18068	1.57425	4.22305	2.41015e-05
522	Diseases of pulp and periapical tissues	digestive	115552	2316	1.20487	1.10464	1.31419	4.20579	2.60169e-05
444	Arterial embolism and thrombosis	circulatory system	116024	961	1.38091	1.185	1.60921	4.13443	3.55843e-05
807	Fracture of ribs	injuries & poisonings	112067	610	1.36307	1.17639	1.57937	4.12171	3.76065e-05
359	Muscular dystrophies and other myopathies	neurological	117495	469	1.49679	1.23351	1.81626	4.08608	4.38728e-05
288	Diseases of white blood cells	hematopoietic	117050	4169	1.15805	1.07909	1.2428	4.07215	4.65805e-05
964	Poisoning by agents primarily affecting blood constituents	injuries & poisonings	109738	401	1.60154	1.27577	2.0105	4.059	4.92826e-05
1013	Asphyxia and hypoxemia	injuries & poisonings	118006	281	1.65216	1.29275	2.11149	4.01151	6.03304e-05
597	Other disorders of urethra and urinary tract	genitourinary	115437	4523	1.1518	1.07478	1.23435	4.00212	6.27765e-05
686	Other local infections of skin and subcutaneous tissue	dermatologic	115551	1519	1.26384	1.12688	1.41745	4.00107	6.30558e-05
225	Benign neoplasm of brain and other parts of nervous system	neoplasms	117864	863	1.26871	1.128	1.42697	3.96815	7.2433e-05
476	Allergic rhinitis	respiratory	113381	1308	1.2249	1.10778	1.35441	3.95601	7.62122e-05
384	Other disorders of tympanic membrane	sense organs	117279	1231	1.27416	1.12998	1.43674	3.95449	7.66994e-05
751	Genitourinary congenital anomalies	congenital anomalies	117785	1564	1.21264	1.10182	1.3346	3.94312	8.04272e-05
323	Encephalitis	neurological	117833	374	1.48479	1.21907	1.80843	3.92885	8.5352e-05
697	Sarcoidosis	dermatologic	116359	568	1.33043	1.15189	1.53665	3.88321	0.000103088
698	Pruritus and related conditions	dermatologic	118006	818	1.28798	1.13185	1.46564	3.83863	0.000123721
559	Ileostomy status	digestive	97140	1691	1.25948	1.11863	1.41807	3.81253	0.000137549
772	Symptoms of the muscles	symptoms	117976	736	1.32395	1.14604	1.52947	3.81143	0.000138164
595	Hydronephrosis	genitourinary	116410	2212	1.22693	1.10372	1.3639	3.78757	0.000152125
202	Cancer of other lymphoid, histiocytic tissue	neoplasms	117464	2508	1.17591	1.08099	1.27917	3.77333	0.000161081
503	Pulmonary congestion and hypostasis	respiratory	115906	534	1.5041	1.21476	1.86234	3.74476	0.000180566
157	Pancreatic cancer	neoplasms	113844	809	1.50482	1.21375	1.86569	3.72625	0.000194349
853	Complication of colostomy or enterostomy	injuries & poisonings	111876	523	1.46268	1.19469	1.79077	3.68275	0.000230728
555	Inflammatory bowel disease and other gastroenteritis and colitis	digestive	98005	4442	1.14051	1.06329	1.22334	3.67559	0.000237297
200	Myeloproliferative disease	neoplasms	117067	1086	1.31763	1.13675	1.5273	3.66131	0.000250931
252	Disorders of parathyroid gland	endocrine/metabolic	117307	1003	1.24861	1.10691	1.40845	3.61258	0.000303169
117	Mycoses	infectious diseases	117454	304	1.53953	1.21522	1.9504	3.57502	0.000350197
212	Benign neoplasm of respiratory and intrathoracic organs	neoplasms	118006	366	1.41766	1.17056	1.71692	3.57155	0.000354868
523	Gingival and periodontal diseases	digestive	115386	1756	1.18997	1.07998	1.31116	3.5148	0.00044009
320	Meningitis	neurological	117858	422	1.37913	1.15219	1.65077	3.50428	0.00045784
941	Adverse reaction to serum or vaccine	injuries & poisonings	116119	268	1.51254	1.1986	1.90872	3.48619	0.000489962
817	Concussion	injuries & poisonings	117018	273	1.43468	1.17106	1.75765	3.48434	0.000493361
1007	Injury to blood vessels	injuries & poisonings	118006	284	1.49234	1.18616	1.87754	3.41719	0.000632717
520	Disorders of tooth development	digestive	115649	2268	1.14152	1.05784	1.23182	3.40749	0.000655626
771	Musculoskeletal symptoms referable to limbs	symptoms	116912	841	1.25031	1.09936	1.42199	3.40299	0.000666532
452	Other venous embolism and thrombosis	circulatory system	107460	624	1.36919	1.13868	1.64636	3.34072	0.000835615
189	Cancer of urinary organs (incl. kidney and bladder)	neoplasms	118006	4375	1.1376	1.05467	1.22705	3.33808	0.000843603
54	Herpes simplex	infectious diseases	116497	317	1.48548	1.17492	1.87813	3.30709	0.000942703
228	Hemangioma and lymphangioma, any site	neoplasms	118006	1583	1.17478	1.06755	1.29278	3.29858	0.000971737
365	Glaucoma	sense organs	115536	5281	1.11507	1.04497	1.18987	3.28768	0.00101015
324	Other CNS infection and poliomyelitis	neurological	117805	317	1.49976	1.17646	1.9119	3.27182	0.00106856
216	Benign neoplasm of skin	neoplasms	117870	8696	1.07419	1.02844	1.12198	3.22292	0.00126892
348	Other conditions of brain	neurological	115306	749	1.33296	1.11647	1.59143	3.17833	0.00148128
506	Empyema and pneumothorax	respiratory	116089	1277	1.22789	1.08175	1.39378	3.1754	0.0014963
279	Disorders involving the immune mechanism	endocrine/metabolic	117928	280	1.46507	1.15614	1.85654	3.16072	0.0015738
402	Elevated blood pressure reading without diagnosis of hypertension	circulatory system	98901	1568	1.22234	1.07849	1.38537	3.1429	0.00167284
377	Disorders of optic nerve and visual pathways	sense organs	115754	476	1.36907	1.12548	1.66538	3.1425	0.00167511
240	Simple and unspecified goiter	endocrine/metabolic	113220	575	1.30551	1.10456	1.543	3.12616	0.00177105
454	Varicose veins	circulatory system	110587	11615	1.06688	1.0241	1.11145	3.10072	0.0019305
703	Diseases of nail, NOS	dermatologic	116525	1246	1.23338	1.07965	1.40899	3.08837	0.00201257
528	Diseases of the oral soft tissues, excluding lesions specific for gingiva and tongue	digestive	117542	3993	1.11821	1.04099	1.20115	3.06036	0.00221072
213	Benign neoplasm of bone and articular cartilage	neoplasms	106407	298	1.3459	1.11174	1.62939	3.0461	0.00231828
1001	Foreign body injury	injuries & poisonings	118006	1241	1.18421	1.06104	1.32168	3.01731	0.00255028
379	Other disorders of eye	sense organs	116893	4354	1.10816	1.03654	1.18473	3.01274	0.00258904
501	Pneumonitis due to inhalation of food or vomitus	respiratory	115891	814	1.4337	1.12841	1.82158	2.94882	0.00318991
150	Cancer of esophagus	neoplasms	113872	861	1.38932	1.11501	1.73113	2.92998	0.00338988
425	Cardiomyopathy	circulatory system	117521	1461	1.19271	1.05872	1.34367	2.89836	0.00375124
349	Other and unspecified disorders of the nervous system	neurological	115305	455	1.32195	1.08881	1.60502	2.81943	0.00481087
287	Purpura and other hemorrhagic conditions	hematopoietic	117702	1927	1.17124	1.04931	1.30735	2.81805	0.00483157
500	Lung disease due to external agents	respiratory	115887	487	1.42968	1.11417	1.83454	2.80977	0.0049577
946	Anaphylactic shock NOS	injuries & poisonings	116207	557	1.27514	1.07581	1.51139	2.80261	0.00506904
136	Other infectious and parasitic diseases	infectious diseases	117890	256	1.3949	1.10511	1.76068	2.80113	0.00509248
529	Diseases and other conditions of the tongue	digestive	116761	1274	1.17609	1.04813	1.31966	2.75993	0.0057814
341	Other demyelinating diseases of central nervous system	neurological	115285	307	1.31149	1.08134	1.59062	2.75424	0.00588281
227	Benign neoplasm of other endocrine glands and related structures	neoplasms	117810	950	1.18983	1.05035	1.34783	2.73208	0.00629359
732	Osteochondropathies	musculoskeletal	112990	500	1.22464	1.05808	1.41742	2.71682	0.00659129
706	Diseases of sebaceous glands	dermatologic	117822	8474	1.06995	1.01869	1.12379	2.69905	0.00695385
260	Protein-calorie malnutrition	endocrine/metabolic	117410	254	1.60497	1.13595	2.26766	2.68276	0.00730181
172	Skin cancer	neoplasms	117957	15172	0.950576	0.915581	0.986909	-2.64854	0.0080841
540	Appendiceal conditions	digestive	118006	3697	1.09372	1.02346	1.1688	2.64443	0.00818297
286	Coagulation defects	hematopoietic	117611	1083	1.19673	1.04715	1.36768	2.63623	0.00838326
367	Disorders of refraction and accommodation; blindness and low vision	sense organs	118006	3213	1.10101	1.02435	1.1834	2.61347	0.00896274
371	Inflammation of the eye	sense organs	116175	2934	1.10748	1.02542	1.1961	2.59894	0.00935131
947	Urticaria	dermatologic	116163	390	1.24617	1.05212	1.47599	2.54832	0.0108244
704	Diseases of hair and hair follicles	dermatologic	117720	5038	1.08386	1.01782	1.15418	2.51064	0.0120512
524	Dentofacial anomalies, including malocclusion	digestive	114982	333	1.28278	1.0557	1.55869	2.50528	0.0122355
241	Nontoxic nodular goiter	endocrine/metabolic	113394	1187	1.16475	1.03332	1.31289	2.49656	0.0125403
478	Throat pain	respiratory	113018	356	1.24655	1.04544	1.48633	2.45505	0.0140866
502	Postinflammatory pulmonary fibrosis	respiratory	115964	1057	1.28526	1.05174	1.57063	2.45303	0.014166
611	Abnormal findings on mammogram or breast exam	genitourinary	116316	1451	1.13867	1.0254	1.26445	2.42919	0.0151324
836	Traumatic arthropathy	injuries & poisonings	112526	544	1.24763	1.04193	1.49394	2.40685	0.0160909
245	Thyroiditis	endocrine/metabolic	113154	306	1.30818	1.04562	1.63667	2.35025	0.0187608
174	Breast cancer	neoplasms	115828	11543	1.04718	1.00758	1.08833	2.34396	0.0190801
526	Diseases of the jaws	digestive	115139	966	1.17279	1.02424	1.34288	2.30655	0.0210796
750	Digestive congenital anomalies	congenital anomalies	117555	742	1.18968	1.02567	1.37991	2.29485	0.021742
380	Disorders of external ear	sense organs	117891	988	1.1741	1.02298	1.34754	2.28312	0.0224232
587	Kidney replaced by transpant	genitourinary	115178	365	1.25247	1.02679	1.52776	2.22078	0.0263655
191	Manlignant and unknown neoplasms of brain and nervous system	neoplasms	117715	753	1.24766	1.02441	1.51956	2.19975	0.0278249
277	Other disorders of metabolism	endocrine/metabolic	117859	882	1.20093	1.01963	1.41446	2.19279	0.0283228
448	Disease of capillaries	circulatory system	116031	691	1.20839	1.01874	1.43336	2.17308	0.0297743
193	Thyroid cancer	neoplasms	117641	366	1.23926	1.01956	1.5063	2.15454	0.0311978
700	Corns and callosities	dermatologic	116487	299	1.27832	1.01097	1.61636	2.05112	0.040255
270	Disorders of protein plasma/amino-acid transport and metabolism	endocrine/metabolic	117904	389	1.25379	1.01008	1.55631	2.05088	0.0402781
151	Cancer of stomach	neoplasms	113848	643	1.34404	1.01281	1.7836	2.04811	0.0405497
149	Cancer of larynx, pharynx, nasal cavities	neoplasms	117589	689	1.20233	1.00709	1.43542	2.03814	0.0415355
872	Traumatic amputation	injuries & poisonings	114587	823	1.18716	1.00533	1.40187	2.02264	0.0431101
372	Disorders of conjunctiva	sense organs	115499	778	1.18716	1.00454	1.40297	2.01311	0.0441035
472	Chronic pharyngitis and nasopharyngitis	respiratory	113213	973	1.13883	1.00243	1.2938	1.9972	0.0458038
755	Congenital anomalies of limbs	congenital anomalies	117817	437	1.20283	1.00217	1.44367	1.98321	0.0473442
204	Leukemia	neoplasms	117263	1966	1.1106	1.00119	1.23197	1.98239	0.0474358
246	Other disorders of thyroid	endocrine/metabolic	113179	413	1.1967	1.00192	1.42935	1.98109	0.0475811
110	Dermatophytosis / Dermatomycosis	infectious diseases	117493	317	1.23884	0.99212	1.54691	1.89015	0.0587383
385	Other disorders of middle ear and mastoid	sense organs	117186	810	1.15754	0.987991	1.35619	1.81045	0.0702253
739	Contracture of joint	musculoskeletal	114224	525	1.17747	0.983387	1.40986	1.77768	0.0754572
471	Nasal polyps	respiratory	113843	3150	1.07659	0.992444	1.16787	1.77729	0.07552
504	Other alveolar and parietoalveolar pneumonopathy	respiratory	115885	403	1.28998	0.968543	1.7181	1.74138	0.081617
284	Aplastic anemia	hematopoietic	113212	519	1.2648	0.966714	1.65481	1.7131	0.0866943
383	Otosclerosis	sense organs	117090	304	1.16163	0.975988	1.38259	1.68639	0.0917207
337	Disorders of the autonomic nervous system	neurological	115255	284	1.33262	0.953264	1.86294	1.67994	0.092969
215	Other benign neoplasm of connective and other soft tissue	neoplasms	116067	1059	1.11862	0.980784	1.27584	1.67077	0.0947671
613	Other nonmalignant breast conditions	genitourinary	118006	1892	1.08132	0.986554	1.18519	1.67069	0.0947837
145	Cancer of mouth	neoplasms	117596	675	1.18425	0.968246	1.44844	1.64589	0.0997862
262	Mineral deficiency NEC	endocrine/metabolic	117462	315	1.21246	0.961082	1.5296	1.62512	0.104138
375	Disorders of lacrimal system	sense organs	116240	2231	1.07398	0.985207	1.17076	1.6214	0.104932
201	Hodgkin's disease	neoplasms	116888	273	1.21866	0.957259	1.55143	1.60536	0.108416
382	Otalgia	sense organs	117055	301	1.20863	0.944299	1.54695	1.50481	0.132372
155	Cancer of liver and intrahepatic bile duct	neoplasms	113811	470	1.31788	0.91187	1.90466	1.46897	0.14184
53	Herpes zoster	infectious diseases	116544	528	1.16546	0.949954	1.42985	1.46779	0.142162
376	Disorders of the orbit	sense organs	115703	290	1.17034	0.925989	1.47917	1.31643	0.18803
536	Disorders of function of stomach	digestive	109169	273	1.2266	0.902563	1.66696	1.30496	0.191907
731	Osteitis deformans and osteopathies associated with other disorders classified elsewhere	musculoskeletal	112955	614	1.15477	0.917152	1.45394	1.22421	0.220872
724	Other and unspecified disorders of back	musculoskeletal	114301	376	1.14159	0.890513	1.46346	1.04494	0.296049
840	Sprains and strains	injuries & poisonings	118001	481	1.09768	0.920047	1.3096	1.03474	0.300789
1006	Crushing injury	injuries & poisonings	118006	559	1.11158	0.902231	1.36951	0.993592	0.320422
361	Retinal detachments and defects	sense organs	115251	3319	0.964091	0.893993	1.03968	-0.949505	0.342364
370	Keratitis	sense organs	115372	307	0.888365	0.693812	1.13747	-0.938609	0.347931
217	Vascular hamartomas and non-neoplastic nevi	neoplasms	115221	631	1.09255	0.901881	1.32353	0.904582	0.365687
158	Neoplasm of unspecified nature of digestive system	neoplasms	114062	1162	1.07173	0.92099	1.24714	0.895728	0.370398
229	Benign neoplasm of unspecified sites	neoplasms	118006	760	1.07597	0.906763	1.27675	0.838779	0.401593
702	Degenerative skin conditions and other dermatoses	dermatologic	116681	5884	0.980867	0.923825	1.04143	-0.631938	0.527427
694	Dyschromia and Vitiligo	dermatologic	116508	1024	1.03946	0.90926	1.18829	0.566758	0.570879
369	Infection of the eye	sense organs	115471	658	1.04668	0.891688	1.22861	0.55795	0.576878
938	Dermatitis due to solar radiation	dermatologic	116915	2859	0.977046	0.892926	1.06909	-0.505543	0.613177
360	Disorders of the globe	sense organs	114190	450	1.04079	0.873133	1.24063	0.446092	0.655531
210	Benign neoplasm of lip, oral cavity, and pharynx	neoplasms	117743	959	1.02716	0.884958	1.19222	0.352503	0.724461
364	Corneal opacity and other disorders of cornea	sense organs	114252	812	1.02062	0.858767	1.21298	0.231696	0.816774
728	Disorders of muscle, ligament, and fascia	musculoskeletal	111070	3760	0.995056	0.920969	1.0751	-0.12555	0.900088
226	Benign neoplasm of thyroid glands	neoplasms	117611	278	0.989545	0.771188	1.26973	-0.0826241	0.93415
749	Congenital anomalies of face and neck	congenital anomalies	117996	323	0.994512	0.742341	1.33234	-0.0368815	0.970579
170	Cancer of bone and connective tissue	neoplasms	118006	480	1.00088	0.806804	1.24165	0.00804107	0.993584

## Sheet: f10_phecodes_assoc
phecode	name	group	n	n_case	or	ci_lower	ci_upper	z	p
401	Hypertension	circulatory system	139609	80060	0.76252	0.749135	0.776144	-30.0059	8.21459e-198
278	Overweight, obesity and other hyperalimentation	endocrine/metabolic	139825	13583	0.57632	0.552514	0.601151	-25.6055	1.32445e-144
530	Diseases of esophagus	digestive	138225	36502	0.74622	0.72857	0.764297	-23.9694	5.80326e-127
272	Disorders of lipoid metabolism	endocrine/metabolic	139825	37496	0.743859	0.725765	0.762403	-23.5524	1.18621e-122
306	Other mental disorder	mental disorders	137217	33665	0.728744	0.709646	0.748354	-23.3553	1.2175e-120
716	Other arthropathies	musculoskeletal	138257	35531	0.748949	0.730794	0.767556	-23.0887	6.00953e-118
318	Tobacco use disorder	mental disorders	136248	12700	0.582258	0.553922	0.612044	-21.2473	3.49362e-100
250	Diabetes mellitus	endocrine/metabolic	139825	20606	0.692416	0.669138	0.716504	-21.0669	1.59991e-98
535	Gastritis and duodenitis	digestive	138360	30236	0.755778	0.736221	0.775854	-20.9333	2.66142e-97
411	Ischemic Heart Disease	circulatory system	139619	32006	0.760254	0.739701	0.781378	-19.6026	1.46827e-85
785	Abdominal pain	symptoms	139825	40072	0.815575	0.797449	0.834113	-17.7774	1.05792e-70
418	Nonspecific chest pain	circulatory system	139070	28366	0.776048	0.754654	0.798049	-17.776	1.08533e-70
760	Back pain	symptoms	139825	15038	0.718021	0.690777	0.746339	-16.7845	3.17091e-63
550	Abdominal hernia	digestive	139825	48381	0.844352	0.827	0.862067	-15.9697	2.07748e-57
574	Cholelithiasis and cholecystitis	digestive	139357	16141	0.753146	0.726839	0.780406	-15.628	4.69339e-55
726	Peripheral enthesopathies and allied syndromes	musculoskeletal	135040	15288	0.761672	0.735239	0.789056	-15.1067	1.46195e-51
351	Other peripheral nerve disorders	neurological	138000	12293	0.746701	0.717069	0.777558	-14.1379	2.21877e-45
496	Chronic airway obstruction	respiratory	131740	12167	0.681922	0.646636	0.719133	-14.1225	2.75883e-45
562	Diverticulosis and diverticulitis	digestive	124258	30462	0.841887	0.820631	0.863693	-13.1913	9.84756e-40
564	Functional digestive disorders	digestive	124215	33242	0.847253	0.826014	0.869038	-12.7966	1.71252e-37
585	Renal failure	genitourinary	138540	11621	0.732838	0.697383	0.770095	-12.2851	1.08874e-34
531	Peptic ulcer (excl. esophageal)	digestive	139825	7716	0.711731	0.673746	0.751857	-12.1521	5.59142e-34
721	Spondylosis and allied disorders	musculoskeletal	137567	8600	0.74045	0.704113	0.778662	-11.7047	1.20625e-31
459	Other disorders of circulatory system	circulatory system	138252	18233	0.815368	0.786742	0.845035	-11.1942	4.35505e-29
513	Respiratory abnormalities	respiratory	139825	9907	0.767375	0.732162	0.804282	-11.0477	2.2481e-28
789	Nausea and vomiting	symptoms	139825	12238	0.784395	0.751301	0.818946	-11.0417	2.40324e-28
244	Hypothyroidism	endocrine/metabolic	138885	15581	0.827694	0.799026	0.857391	-10.5148	7.38275e-26
745	Pain in joint	musculoskeletal	139825	8259	0.763172	0.725362	0.802953	-10.425	1.9058e-25
285	Other anemias	hematopoietic	137459	13098	0.812051	0.779933	0.845491	-10.1116	4.90901e-24
512	Other symptoms of respiratory system	respiratory	139825	13466	0.80901	0.776279	0.84312	-10.0585	8.42472e-24
851	Complications of transplants and reattached limbs	injuries & poisonings	137636	18425	0.842164	0.81436	0.870917	-10.0288	1.13945e-23
8	Intestinal infection	infectious diseases	139825	11093	0.795004	0.760141	0.831466	-10.0268	1.16243e-23
197	Chemotherapy	neoplasms	128664	10399	0.804522	0.770786	0.839735	-9.9516	2.4815e-23
339	Other headache syndromes	neurological	138951	8211	0.772677	0.734386	0.812964	-9.94499	2.65213e-23
41	Bacterial infection NOS	infectious diseases	138901	12570	0.798066	0.763294	0.834421	-9.92421	3.2669e-23
965	Poisoning by analgesics, antipyretics, and antirheumatics	injuries & poisonings	131591	6678	0.752374	0.711092	0.796053	-9.88174	4.99581e-23
773	Pain in limb	symptoms	139825	6474	0.752704	0.710954	0.796905	-9.75743	1.7145e-22
740	Osteoarthrosis	musculoskeletal	139825	30626	0.879261	0.856615	0.902506	-9.6651	4.24205e-22
722	Intervertebral disc disorders	musculoskeletal	137359	7138	0.772786	0.733249	0.814454	-9.6196	6.60851e-22
960	Poisoning by antibiotics	injuries & poisonings	136425	19811	0.863695	0.838156	0.890012	-9.5686	1.0836e-21
274	Gout and other crystal arthropathies	endocrine/metabolic	139825	4240	0.713902	0.665611	0.765696	-9.43072	4.07276e-21
519	Other diseases of respiratory system, not elsewhere classified	respiratory	139825	10930	0.803498	0.766342	0.842456	-9.05671	1.34446e-19
300	Anxiety disorders	mental disorders	129301	8886	0.790682	0.751265	0.832167	-9.0016	2.22458e-19
835	Internal derangement of knee	injuries & poisonings	138468	15211	0.856648	0.828105	0.886175	-8.94919	3.58085e-19
509	Respiratory failure, insufficiency, arrest	respiratory	137123	3190	0.61131	0.548391	0.681447	-8.8809	6.63196e-19
480	Pneumonia	respiratory	139696	12015	0.811188	0.774017	0.850145	-8.74362	2.25768e-18
537	Other disorders of stomach and duodenum	digestive	131392	8396	0.812345	0.77528	0.851181	-8.72248	2.72184e-18
591	Urinary tract infection	genitourinary	134705	13406	0.832441	0.798643	0.86767	-8.67197	4.24701e-18
327	Sleep disorders	neurological	139825	5661	0.779954	0.736202	0.826308	-8.43715	3.25164e-17
208	Benign neoplasm of colon	neoplasms	138943	22280	0.882657	0.857396	0.908662	-8.42529	3.59852e-17
317	Alcohol-related disorders	mental disorders	137318	13865	0.840676	0.807252	0.875484	-8.38415	5.10924e-17
573	Other disorders of liver	digestive	138040	4118	0.720549	0.667327	0.778015	-8.37143	5.69232e-17
599	Other symptoms/disorders or the urinary system	genitourinary	137177	13115	0.838323	0.804301	0.873784	-8.3428	7.25527e-17
316	Substance addiction and disorders	mental disorders	134692	5947	0.747789	0.697901	0.801244	-8.2502	1.58124e-16
532	Dysphagia	digestive	128183	7122	0.795889	0.753844	0.840279	-8.24422	1.66243e-16
714	Rheumatoid arthritis and other inflammatory polyarthropathies	musculoskeletal	127946	5238	0.770373	0.723946	0.819777	-8.2261	1.93416e-16
727	Other disorders of synovium, tendon, and bursa	musculoskeletal	133558	10115	0.842843	0.809098	0.877996	-8.20098	2.38436e-16
428	Congestive heart failure; nonhypertensive	circulatory system	139558	6324	0.757001	0.708091	0.809289	-8.16917	3.10529e-16
571	Chronic liver disease and cirrhosis	digestive	137787	3290	0.702757	0.644879	0.765831	-8.04386	8.70549e-16
761	Cervicalgia	symptoms	139825	1909	0.625992	0.55805	0.702206	-7.99099	1.33865e-15
565	Anal and rectal conditions	digestive	134181	15402	0.870378	0.841048	0.900731	-7.93779	2.0581e-15
575	Other biliary tract disease	digestive	135362	4311	0.75423	0.702684	0.809557	-7.80935	5.74837e-15
735	Acquired foot deformities	musculoskeletal	138404	9533	0.844007	0.808592	0.880972	-7.75454	8.86628e-15
569	Other disorders of intestine	digestive	134848	17461	0.879943	0.851877	0.908933	-7.73346	1.0466e-14
578	Gastrointestinal hemorrhage	digestive	138546	21344	0.886676	0.859923	0.914262	-7.69437	1.42189e-14
558	Noninfectious gastroenteritis	digestive	118451	14579	0.865763	0.833908	0.898835	-7.53617	4.83976e-14
433	Cerebrovascular disease	circulatory system	139424	9666	0.822009	0.781083	0.86508	-7.52224	5.38468e-14
555	Inflammatory bowel disease and other gastroenteritis and colitis	digestive	115452	4442	0.788809	0.740897	0.839819	-7.42015	1.16987e-13
969	Poisoning by psychotropic agents	injuries & poisonings	130119	1994	0.639131	0.567536	0.719757	-7.38499	1.52464e-13
594	Urinary calculus	genitourinary	139420	6555	0.816194	0.773189	0.861591	-7.35428	1.91961e-13
470	Septal Deviations/Turbinate Hypertrophy	respiratory	135257	4562	0.793489	0.745729	0.844309	-7.30323	2.80937e-13
353	Nerve root and plexus disorders	neurological	135504	4688	0.791615	0.743061	0.843341	-7.23582	4.62715e-13
729	Other disorders of soft tissues	musculoskeletal	130835	3163	0.745404	0.68761	0.808056	-7.13585	9.61911e-13
165	Cancer within the respiratory system	neoplasms	139813	3252	0.683388	0.614162	0.760417	-6.9861	2.82641e-12
443	Peripheral vascular disease	circulatory system	138068	4263	0.759187	0.701911	0.821137	-6.88385	5.82571e-12
415	Pulmonary heart disease	circulatory system	138969	4638	0.777505	0.723471	0.835576	-6.84782	7.49834e-12
563	Constipation	digestive	117336	11771	0.860965	0.824807	0.898708	-6.83867	7.99292e-12
280	Iron deficiency anemias	hematopoietic	136253	9010	0.847259	0.807932	0.8885	-6.83512	8.19364e-12
38	Septicemia	infectious diseases	136885	5008	0.778545	0.724578	0.836532	-6.82975	8.50599e-12
681	Superficial cellulitis and abscess	dermatologic	138560	7771	0.835368	0.792993	0.880007	-6.77258	1.26509e-11
455	Hemorrhoids	circulatory system	134694	22821	0.907566	0.882138	0.933728	-6.6892	2.24394e-11
211	Benign neoplasm of other parts of digestive system	neoplasms	137018	6208	0.837348	0.794686	0.8823	-6.65341	2.86386e-11
720	Spinal stenosis	musculoskeletal	136387	4360	0.784691	0.730522	0.842878	-6.64353	3.06255e-11
507	Pleurisy; pleural effusion	respiratory	138400	7490	0.826161	0.779839	0.875235	-6.48649	8.78615e-11
561	Symptoms involving digestive system	digestive	119951	17226	0.899724	0.871112	0.929277	-6.40827	1.4718e-10
80	Postoperative infection	infectious diseases	139577	4485	0.805787	0.753258	0.86198	-6.2782	3.42513e-10
276	Disorders of fluid, electrolyte, and acid-base balance	endocrine/metabolic	139805	9343	0.84898	0.806131	0.894108	-6.19584	5.79759e-10
1010	Other tests	injuries & poisonings	139825	17573	0.898722	0.868654	0.929829	-6.15052	7.72302e-10
495	Asthma	respiratory	137981	26582	0.919587	0.895162	0.944679	-6.10329	1.03907e-09
451	Phlebitis and thrombophlebitis	circulatory system	128176	4107	0.810949	0.757809	0.867815	-6.06001	1.36114e-09
596	Other disorders of bladder	genitourinary	138335	9863	0.874502	0.836805	0.913897	-5.96486	2.44847e-09
764	Sciatica	symptoms	139277	2472	0.752474	0.684633	0.827037	-5.89936	3.64921e-09
859	Complication due to other implant and internal device	injuries & poisonings	133210	4154	0.806583	0.750756	0.866561	-5.87366	4.26269e-09
738	Other acquired musculoskeletal deformity	musculoskeletal	135668	2119	0.737824	0.666435	0.81686	-5.85606	4.73983e-09
568	Other disorders of peritoneum	digestive	130090	3795	0.81211	0.756918	0.871326	-5.79571	6.80339e-09
741	Symptoms and disorders of the joints	musculoskeletal	138842	3243	0.795345	0.734853	0.860816	-5.67335	1.40034e-08
516	Abnormal sputum	respiratory	139825	4717	0.821559	0.767297	0.87966	-5.63775	1.72289e-08
297	Suicidal ideation or attempt	mental disorders	127261	1678	0.696616	0.614293	0.789972	-5.63415	1.75929e-08
981	Toxic effect of (non-ethyl) alcohol and petroleum and other solvents	injuries & poisonings	139746	984	0.633421	0.539944	0.74308	-5.60511	2.08118e-08
1002	Symptoms concerning nutrition, metabolism, and development	injuries & poisonings	139825	6332	0.847614	0.799883	0.898194	-5.59071	2.26144e-08
214	Lipoma	neoplasms	139446	6320	0.865962	0.822815	0.911372	-5.51881	3.41301e-08
502	Postinflammatory pulmonary fibrosis	respiratory	136739	1057	0.616096	0.518313	0.732328	-5.49292	3.95332e-08
479	Other upper respiratory disease	respiratory	135034	4195	0.831107	0.777315	0.88862	-5.41888	5.99733e-08
440	Atherosclerosis	circulatory system	137416	1474	0.676611	0.586765	0.780216	-5.37418	7.69327e-08
803	Fracture of upper limb	injuries & poisonings	135918	9828	1.12517	1.07777	1.17466	5.37001	7.87319e-08
577	Diseases of pancreas	digestive	139825	2923	0.788556	0.723022	0.860029	-5.36626	8.03848e-08
292	Neurological disorders	mental disorders	139322	5619	0.828517	0.773216	0.887773	-5.33743	9.42711e-08
592	Cystitis and urethritis	genitourinary	132022	3231	0.814286	0.753338	0.880166	-5.17571	2.27042e-07
870	Open wounds of head; neck; and trunk	injuries & poisonings	137687	10535	0.88462	0.84329	0.927975	-5.02202	5.11308e-07
396	Abnormal heart sounds	circulatory system	137840	10377	0.896621	0.859116	0.935763	-5.00538	5.57507e-07
696	Psoriasis and related disorders	dermatologic	137010	2556	0.79772	0.729603	0.872196	-4.96261	6.95506e-07
384	Other disorders of tympanic membrane	sense organs	138984	1231	0.712637	0.62254	0.815774	-4.91254	8.99024e-07
293	Symptoms involving head and neck	mental disorders	139577	2224	0.804036	0.736452	0.877822	-4.8689	1.12222e-06
586	Other disorders of the kidney and ureters	genitourinary	136772	3730	0.82159	0.758932	0.889421	-4.85522	1.20251e-06
374	Other disorders of eyelids	sense organs	138393	5694	0.869128	0.821276	0.919768	-4.85445	1.20721e-06
361	Retinal detachments and defects	sense organs	136479	3319	1.17498	1.10053	1.25447	4.82783	1.3803e-06
1011	Complications of surgical and medical procedures	injuries & poisonings	139825	4156	0.845455	0.789454	0.905428	-4.80117	1.57745e-06
195	Cancer, suspected or other	neoplasms	135918	31929	0.941581	0.918652	0.965082	-4.78569	1.70403e-06
858	Complication of internal orthopedic device	injuries & poisonings	133584	5243	0.861871	0.810643	0.916336	-4.75455	1.9889e-06
766	Neuralgia, neuritis, and radiculitis NOS	symptoms	138977	1345	0.728549	0.638883	0.830799	-4.7263	2.28643e-06
402	Elevated blood pressure reading without diagnosis of hypertension	circulatory system	114164	1568	0.761981	0.679669	0.854261	-4.66066	3.15197e-06
281	Other deficiency anemia	hematopoietic	133897	1233	0.729537	0.638271	0.833852	-4.62464	3.7525e-06
1015	Effects of other external causes	injuries & poisonings	139825	4147	0.853149	0.797455	0.912732	-4.61104	4.00659e-06
597	Other disorders of urethra and urinary tract	genitourinary	136613	4523	0.859585	0.806014	0.916716	-4.60854	4.05507e-06
715	Other inflammatory spondylopathies	musculoskeletal	127003	2085	0.78206	0.704343	0.868353	-4.60326	4.15932e-06
367	Disorders of refraction and accommodation; blindness and low vision	sense organs	139825	3213	1.18901	1.10408	1.28047	4.57865	4.67994e-06
442	Other aneurysm	circulatory system	137741	2199	0.796374	0.722079	0.878312	-4.55674	5.19531e-06
854	Complications of cardiac/vascular device, implant, and graft	injuries & poisonings	132593	2589	0.791927	0.715734	0.876231	-4.51987	6.18781e-06
287	Purpura and other hemorrhagic conditions	hematopoietic	139435	1927	0.79343	0.717154	0.877819	-4.48693	7.22578e-06
593	Hematuria	genitourinary	136006	15580	0.922751	0.89074	0.955913	-4.46285	8.08774e-06
444	Arterial embolism and thrombosis	circulatory system	137295	961	0.674013	0.566601	0.801787	-4.45417	8.4219e-06
458	Hypotension	circulatory system	135033	7082	0.880599	0.832511	0.931466	-4.43783	9.08715e-06
342	Hemiplegia	neurological	136322	1710	0.758102	0.67001	0.857776	-4.39413	1.11217e-05
189	Cancer of urinary organs (incl. kidney and bladder)	neoplasms	139825	4375	0.860348	0.804503	0.920069	-4.39287	1.11865e-05
112	Candidiasis	infectious diseases	139636	2614	0.799704	0.723762	0.883615	-4.39046	1.13112e-05
389	Hearing loss	sense organs	139800	5099	0.870674	0.818313	0.926386	-4.37629	1.20717e-05
736	Other acquired deformities of limbs	musculoskeletal	135783	2233	0.808098	0.734372	0.889225	-4.36527	1.26967e-05
385	Other disorders of middle ear and mastoid	sense organs	138879	810	0.713098	0.612053	0.830825	-4.33727	1.44264e-05
707	Chronic ulcer of skin	dermatologic	139825	2468	0.775349	0.690326	0.870843	-4.29363	1.75777e-05
871	Open wounds of extremities	injuries & poisonings	137136	6789	0.888376	0.841647	0.937701	-4.29313	1.76176e-05
381	Otitis media and Eustachian tube disorders	sense organs	139270	2129	0.811888	0.736489	0.895007	-4.19049	2.78359e-05
386	Vertiginous syndromes and other disorders of vestibular system	sense organs	138463	1829	0.806175	0.728522	0.892104	-4.16937	3.05436e-05
474	Acute and chronic tonsillitis	respiratory	134312	1918	0.811481	0.734496	0.896534	-4.10759	3.99811e-05
441	Vascular insufficiency of intestine	circulatory system	137443	1237	0.758979	0.663734	0.86789	-4.03099	5.55427e-05
447	Other disorders of arteries and arterioles	circulatory system	137465	1645	0.765515	0.671677	0.872461	-4.00486	6.20549e-05
497	Bronchitis	respiratory	129353	682	0.697538	0.584398	0.832581	-3.98915	6.63099e-05
850	Hemorrhage or hematoma complicating a procedure	injuries & poisonings	133677	5391	0.8883	0.837759	0.941891	-3.96296	7.40274e-05
1019	Other ill-defined and unknown causes of morbidity and mortality	injuries & poisonings	139825	15365	0.926085	0.891536	0.961972	-3.95864	7.53774e-05
500	Lung disease due to external agents	respiratory	136588	487	0.55466	0.41387	0.743344	-3.94532	7.96934e-05
514	Abnormal findings examination of lungs	respiratory	139819	2820	0.82208	0.745719	0.906259	-3.93886	8.18702e-05
414	Other forms of chronic heart disease	circulatory system	130888	2368	0.817002	0.738766	0.903524	-3.93533	8.30821e-05
521	Diseases of hard tissues of teeth	digestive	137140	3226	0.863512	0.802578	0.929073	-3.93035	8.48237e-05
450	Noninfectious disorders of lymphatic channels	circulatory system	139825	853	0.726403	0.618762	0.852769	-3.90628	9.37296e-05
1006	Crushing injury	injuries & poisonings	139825	559	0.643654	0.515149	0.804215	-3.87754	0.000105516
261	Vitamin deficiency	endocrine/metabolic	139460	1822	0.809225	0.727064	0.900671	-3.8751	0.000106579
504	Other alveolar and parietoalveolar pneumonopathy	respiratory	136590	403	0.544532	0.399457	0.742294	-3.84521	0.000120448
149	Cancer of larynx, pharynx, nasal cavities	neoplasms	139317	689	0.677545	0.553366	0.829591	-3.76857	0.000164187
613	Other nonmalignant breast conditions	genitourinary	139825	1892	0.8346	0.759284	0.917387	-3.74688	0.000179049
536	Disorders of function of stomach	digestive	128615	273	0.544506	0.3961	0.748516	-3.74408	0.000181057
695	Erythematous conditions	dermatologic	138403	2511	0.850242	0.780712	0.925964	-3.72707	0.00019372
350	Abnormal movement	neurological	139790	3868	0.851985	0.783037	0.927003	-3.7204	0.000198904
275	Disorders of mineral metabolism	endocrine/metabolic	139825	2670	0.839648	0.765425	0.921069	-3.70113	0.00021464
427	Cardiac dysrhythmias	circulatory system	138633	26815	0.949225	0.923359	0.975816	-3.69669	0.000218431
454	Varicose veins	circulatory system	130844	11615	0.928262	0.892333	0.965638	-3.69606	0.000218967
872	Traumatic amputation	injuries & poisonings	135254	823	0.730539	0.616755	0.865315	-3.63459	0.000278422
368	Visual disturbances	sense organs	139825	3671	0.875692	0.814441	0.941549	-3.58794	0.000333303
703	Diseases of nail, NOS	dermatologic	137971	1246	0.804304	0.712083	0.908469	-3.50489	0.000456797
1013	Asphyxia and hypoxemia	injuries & poisonings	139825	281	0.552867	0.39656	0.770785	-3.49557	0.00047305
345	Epilepsy, recurrent seizures, convulsions	neurological	137314	5240	0.888303	0.83093	0.949637	-3.47689	0.000507257
788	Syncope and collapse	symptoms	139825	9654	0.921467	0.879489	0.965449	-3.43802	0.000585986
242	Thyrotoxicosis with or without goiter	endocrine/metabolic	134351	1935	0.84479	0.766958	0.930521	-3.42016	0.000625845
580	Nephritis; nephrosis; renal sclerosis	genitourinary	136079	1448	0.780414	0.675613	0.901472	-3.36976	0.000752331
590	Pyelonephritis	genitourinary	131514	1475	0.82454	0.735716	0.924087	-3.31752	0.000908205
612	Breast conditions, congenital or relating to hormones	genitourinary	137712	845	0.786394	0.682077	0.906666	-3.30936	0.000935092
700	Corns and callosities	dermatologic	138042	299	0.639064	0.490191	0.833149	-3.309	0.000936298
473	Diseases of the larynx and vocal cords	respiratory	134421	2619	0.856108	0.780823	0.938651	-3.30804	0.000939499
478	Throat pain	respiratory	133806	356	0.677224	0.536531	0.854812	-3.28025	0.00103715
508	Pulmonary collapse; interstitial and compensatory emphysema	respiratory	137205	2614	0.851553	0.772903	0.938206	-3.25004	0.00115388
701	Other hypertrophic and atrophic conditions of skin	dermatologic	139735	5275	0.909573	0.85887	0.963268	-3.23878	0.00120041
333	Extrapyramidal disease and abnormal movement disorders	neurological	136273	1131	0.7833	0.675626	0.908134	-3.23717	0.0012072
527	Diseases of the salivary glands	digestive	138158	1052	0.815129	0.719977	0.922856	-3.22762	0.00124827
301	Personality disorders	mental disorders	126986	373	0.639343	0.482793	0.846655	-3.12163	0.0017985
303	Psychogenic and somatoform disorders	mental disorders	127045	481	0.712629	0.57553	0.882387	-3.10771	0.00188541
579	Other symptoms involving abdomen and pelvis	digestive	132425	3089	0.865939	0.790669	0.948374	-3.10244	0.00191933
972	Poisoning by agents primarily affecting the cardiovascular system	injuries & poisonings	129917	920	0.732511	0.601708	0.891749	-3.10154	0.00192515
352	Disorders of other cranial nerves	neurological	134479	1535	0.842594	0.755916	0.93921	-3.0923	0.00198611
525	Other diseases of the teeth and supporting structures	digestive	136914	2691	0.880132	0.811289	0.954816	-3.0726	0.00212201
198	Secondary malignant neoplasm	neoplasms	128027	10581	0.929306	0.88669	0.973972	-3.06108	0.00220538
477	Epistaxis or throat hemorrhage	respiratory	134449	2563	0.871879	0.798453	0.952057	-3.05452	0.00225421
710	Osteomyelitis, periostitis, and other infections involving bone	musculoskeletal	126947	668	0.742218	0.611889	0.900306	-3.02597	0.00247839
971	Poisoning by drugs primarily affecting the autonomic nervous system	injuries & poisonings	129851	547	0.722284	0.584328	0.892812	-3.00838	0.00262646
1005	Other symptoms	injuries & poisonings	139825	1427	0.824107	0.726106	0.935335	-2.99488	0.00274554
251	Other disorders of pancreatic internal secretion	endocrine/metabolic	138852	1110	0.788765	0.674932	0.921796	-2.984	0.00284507
802	Fracture of pelvis	injuries & poisonings	132859	775	1.24933	1.07922	1.44625	2.98092	0.00287384
340	Migraine	neurological	137598	3160	0.890146	0.824097	0.961488	-2.95836	0.00309282
706	Diseases of sebaceous glands	dermatologic	139582	8474	0.935444	0.894666	0.97808	-2.93458	0.00333999
416	Cardiomegaly	circulatory system	138642	3165	0.885839	0.816844	0.960662	-2.93	0.00338962
375	Disorders of lacrimal system	sense organs	137783	2231	0.870267	0.792878	0.955209	-2.92438	0.0034514
804	Fracture of hand or wrist	injuries & poisonings	133729	3431	1.11266	1.03537	1.19571	2.90628	0.00365756
686	Other local infections of skin and subcutaneous tissue	dermatologic	136668	1519	0.846428	0.754983	0.948948	-2.85828	0.00425949
334	Degenerative disease of the spinal cord	neurological	136476	2008	0.84907	0.758931	0.949915	-2.85729	0.00427277
963	Poisoning by primarily systemic agents	injuries & poisonings	130469	2747	0.881407	0.808015	0.961466	-2.84586	0.00442916
426	Cardiac conduction disorders	circulatory system	132596	8176	0.930957	0.885243	0.979032	-2.78486	0.00535505
966	Poisoning by anticonvulsants and anti-Parkinsonism drugs	injuries & poisonings	129865	632	0.764618	0.632895	0.923756	-2.78209	0.00540103
801	Fracture of ankle and foot	injuries & poisonings	133271	2213	0.876967	0.799409	0.962049	-2.7789	0.00545438
791	Gangrene	symptoms	139825	691	0.742676	0.601267	0.917342	-2.76053	0.00577078
288	Diseases of white blood cells	hematopoietic	138554	4169	0.907107	0.846025	0.972599	-2.74111	0.00612323
742	Derangement of joint, non-traumatic	musculoskeletal	138890	2921	0.901604	0.836738	0.971499	-2.71898	0.00654831
290	Delirium dementia and amnestic and other cognitive disorders	mental disorders	138487	2989	0.84917	0.754039	0.956301	-2.69704	0.00699589
338	Pain	neurological	139825	806	0.81647	0.703562	0.947497	-2.67017	0.00758131
556	Ulceration of the lower GI tract	digestive	114336	1147	0.837417	0.735001	0.954103	-2.66588	0.00767881
830	Dislocation	injuries & poisonings	134360	4712	0.914139	0.855661	0.976615	-2.66152	0.00777891
420	Carditis	circulatory system	139439	2263	0.886769	0.811282	0.969278	-2.64737	0.00811194
526	Diseases of the jaws	digestive	136337	966	0.831885	0.725634	0.953694	-2.64001	0.00829035
476	Allergic rhinitis	respiratory	134215	1308	1.14361	1.03501	1.2636	2.63601	0.00838878
567	Peritonitis and retroperitoneal infections	digestive	129090	968	0.813923	0.698204	0.948821	-2.6314	0.00850347
595	Hydronephrosis	genitourinary	137919	2212	0.874871	0.791594	0.966909	-2.61932	0.00881063
382	Otalgia	sense organs	138713	301	0.715659	0.555644	0.921756	-2.59095	0.00957115
153	Colorectal cancer	neoplasms	131848	4870	0.921937	0.866779	0.980605	-2.5822	0.0098172
765	Cervical radiculitis	symptoms	138728	534	0.778048	0.641929	0.94303	-2.55778	0.0105342
1000	Burns	injuries & poisonings	139825	582	0.780904	0.643967	0.94696	-2.51397	0.0119381
557	Intestinal malabsorption (non-celiac)	digestive	114753	2158	0.89725	0.824267	0.976694	-2.50475	0.0122538
961	Poisoning by other anti-infectives	injuries & poisonings	129863	442	0.771149	0.629125	0.945235	-2.50228	0.0123398
560	Intestinal obstruction without mention of hernia	digestive	115278	4431	0.918486	0.859288	0.981761	-2.50148	0.0123675
990	Effects radiation NOS	injuries & poisonings	139824	4116	0.91325	0.850254	0.980914	-2.48841	0.0128316
559	Ileostomy status	digestive	114433	1691	0.86887	0.777487	0.970994	-2.47911	0.0131712
964	Poisoning by agents primarily affecting blood constituents	injuries & poisonings	129810	401	0.717352	0.55136	0.933316	-2.47391	0.0133642
331	Other cerebral degenerations	neurological	136233	1366	0.820397	0.701172	0.959896	-2.47082	0.0134804
528	Diseases of the oral soft tissues, excluding lesions specific for gingiva and tongue	digestive	139269	3993	0.92307	0.866252	0.983614	-2.46968	0.0135234
916	Contusion	injuries & poisonings	139825	1690	0.864088	0.769431	0.970389	-2.46774	0.0135969
572	Ascites (non malignant)	digestive	137318	1778	0.848571	0.744505	0.967185	-2.4598	0.0139016
199	Neoplasm of uncertain behavior	neoplasms	126004	2134	0.885287	0.802818	0.976228	-2.44221	0.0145977
857	Mechanical complication of unspecified genitourinary device, implant, and graft	injuries & poisonings	132332	1367	0.852491	0.749527	0.969599	-2.43005	0.0150968
286	Coagulation defects	hematopoietic	139238	1083	0.852526	0.749526	0.969682	-2.42859	0.0151575
501	Pneumonitis due to inhalation of food or vomitus	respiratory	136639	814	0.770791	0.62393	0.952219	-2.41394	0.0157811
158	Neoplasm of unspecified nature of digestive system	neoplasms	134606	1162	0.865484	0.769038	0.974027	-2.39653	0.0165513
752	Nervous system congenital anomalies	congenital anomalies	139748	327	0.76816	0.615864	0.958116	-2.33947	0.019311
269	Proteinuria	endocrine/metabolic	139683	354	0.753659	0.594138	0.956009	-2.33072	0.0197682
277	Other disorders of metabolism	endocrine/metabolic	139634	882	0.80993	0.678103	0.967385	-2.32579	0.0200295
503	Pulmonary congestion and hypostasis	respiratory	136625	534	0.768697	0.613672	0.962884	-2.28908	0.0220744
853	Complication of colostomy or enterostomy	injuries & poisonings	132068	523	0.746038	0.580276	0.959153	-2.28526	0.0222973
1009	Injury, NOS	injuries & poisonings	139825	7720	0.944812	0.899212	0.992725	-2.24925	0.0244965
747	Cardiac and circulatory congenital anomalies	congenital anomalies	139825	3164	0.910218	0.837751	0.988955	-2.22236	0.0262592
145	Cancer of mouth	neoplasms	139343	675	0.822852	0.692588	0.977616	-2.21741	0.0265948
159	Malignant neoplasm of other and ill-defined sites within the digestive organs and peritoneum	neoplasms	136173	6033	0.940465	0.890632	0.993087	-2.20969	0.0271267
380	Disorders of external ear	sense organs	139690	988	0.854346	0.742152	0.983499	-2.19161	0.028408
110	Dermatophytosis / Dermatomycosis	infectious diseases	139097	317	0.779358	0.622485	0.975763	-2.17393	0.0297106
79	Viral infection	infectious diseases	138866	2952	0.914456	0.843536	0.991337	-2.1712	0.0299161
967	Adverse effects of sedatives or other central nervous system depressants and anesthetics	injuries & poisonings	129883	730	0.819025	0.683472	0.981463	-2.16266	0.0305674
938	Dermatitis due to solar radiation	dermatologic	138516	2859	1.08403	1.00744	1.16644	2.15822	0.0309107
151	Cancer of stomach	neoplasms	134366	643	0.802859	0.657079	0.980981	-2.14779	0.0317308
365	Glaucoma	sense organs	136955	5281	1.06486	1.00539	1.12784	2.14326	0.0320923
471	Nasal polyps	respiratory	134783	3150	0.922795	0.8569	0.993756	-2.12566	0.0335318
289	Other diseases of blood and blood-forming organs	hematopoietic	137772	1336	0.878552	0.779191	0.990584	-2.11446	0.0344756
170	Cancer of bone and connective tissue	neoplasms	139825	480	1.20916	1.0127	1.44372	2.09948	0.0357746
697	Sarcoidosis	dermatologic	137808	568	1.18093	1.01011	1.38063	2.08618	0.0369621
81	Infection/inflammation of internal prosthetic device; implant; and graft	infectious diseases	138512	1051	0.861346	0.747276	0.992828	-2.05926	0.0394689
755	Congenital anomalies of limbs	congenital anomalies	139625	437	0.818407	0.67557	0.991444	-2.04777	0.0405826
357	Inflammatory and toxic neuropathy	neurological	139602	2003	0.901663	0.814517	0.998133	-1.996	0.0459339
751	Genitourinary congenital anomalies	congenital anomalies	139588	1564	0.898308	0.808369	0.998254	-1.99243	0.0463242
304	Adjustment reaction	mental disorders	126981	285	0.733593	0.540254	0.996121	-1.98486	0.0471596
481	Influenza	respiratory	136798	347	0.762757	0.583053	0.997849	-1.97568	0.0481915
229	Benign neoplasm of unspecified sites	neoplasms	139825	760	0.864756	0.748438	0.999151	-1.97149	0.0486682
698	Pruritus and related conditions	dermatologic	139825	818	0.857379	0.735516	0.999432	-1.96722	0.0491575
979	Adverse drug events and drug allergies	injuries & poisonings	129818	519	0.804989	0.648347	0.999477	-1.9647	0.0494485
717	Polymyalgia Rheumatica	musculoskeletal	139825	1435	0.895998	0.802961	0.999814	-1.96329	0.0496128
711	Arthropathy associated with infections	musculoskeletal	126916	504	0.81088	0.657394	1.0002	-1.95808	0.0502203
781	Symptoms involving nervous and musculoskeletal systems	symptoms	139825	7861	0.947964	0.897219	1.00158	-1.90374	0.0569443
472	Chronic pharyngitis and nasopharyngitis	respiratory	134017	973	0.877419	0.766505	1.00438	-1.89654	0.0578893
946	Anaphylactic shock NOS	injuries & poisonings	137648	557	0.854175	0.725491	1.00569	-1.89191	0.0585029
805	Fracture of vertebral column without mention of spinal cord injury	injuries & poisonings	133152	1826	1.10405	0.995005	1.22505	1.86558	0.0621002
344	Other paralytic syndromes	neurological	136140	706	0.850298	0.711138	1.01669	-1.77844	0.0753311
907	Injuries to the nervous system	injuries & poisonings	139805	1306	0.890817	0.7841	1.01206	-1.77586	0.0757567
295	Schizophrenia and other psychotic disorders	mental disorders	127057	881	0.840596	0.693759	1.01851	-1.7727	0.0762788
475	Chronic sinusitis	respiratory	134538	2574	0.928352	0.854527	1.00855	-1.75849	0.0786649
245	Thyroiditis	endocrine/metabolic	133842	306	0.828126	0.670474	1.02285	-1.7503	0.0800671
598	Abnormal findings on examination of urine	genitourinary	139825	3543	0.935829	0.868622	1.00824	-1.74423	0.0811193
172	Skin cancer	neoplasms	139758	15172	1.02812	0.995284	1.06205	1.67456	0.0940208
241	Nontoxic nodular goiter	endocrine/metabolic	134148	1187	0.905672	0.805671	1.01809	-1.65972	0.0969713
724	Other and unspecified disorders of back	musculoskeletal	135172	376	0.788917	0.59621	1.04391	-1.65923	0.0970698
240	Simple and unspecified goiter	endocrine/metabolic	133919	575	0.865119	0.727148	1.02927	-1.63451	0.102151
817	Concussion	injuries & poisonings	138580	273	1.25878	0.954259	1.66048	1.62864	0.103389
452	Other venous embolism and thrombosis	circulatory system	127045	624	0.856392	0.708927	1.03453	-1.60787	0.107863
215	Other benign neoplasm of connective and other soft tissue	neoplasms	137560	1059	0.906398	0.80316	1.02291	-1.59289	0.111184
324	Other CNS infection and poliomyelitis	neurological	139585	317	0.797423	0.601522	1.05713	-1.57375	0.115546
150	Cancer of esophagus	neoplasms	134412	861	0.868289	0.728187	1.03535	-1.57305	0.115708
540	Appendiceal conditions	digestive	139825	3697	0.948417	0.886873	1.01423	-1.54712	0.121835
225	Benign neoplasm of brain and other parts of nervous system	neoplasms	139588	863	1.11142	0.97005	1.27339	1.52189	0.128038
702	Degenerative skin conditions and other dermatoses	dermatologic	138237	5884	1.04162	0.988152	1.09797	1.51663	0.12936
117	Mycoses	infectious diseases	139056	304	0.808539	0.613957	1.06479	-1.51303	0.130272
770	Myalgia and myositis unspecified	symptoms	139825	806	0.884087	0.753374	1.03748	-1.50923	0.131239
915	Superficial injury without mention of infection	injuries & poisonings	139610	5484	0.953173	0.895229	1.01487	-1.49878	0.13393
836	Traumatic arthropathy	injuries & poisonings	133049	544	0.847821	0.681688	1.05444	-1.48357	0.137923
323	Encephalitis	neurological	139622	374	0.845904	0.678051	1.05531	-1.48293	0.138093
174	Breast cancer	neoplasms	137346	11543	1.02886	0.990385	1.06883	1.46312	0.143435
731	Osteitis deformans and osteopathies associated with other disorders classified elsewhere	musculoskeletal	133702	614	0.867006	0.715476	1.05063	-1.45606	0.145376
687	Symptoms affecting skin	dermatologic	138435	2777	0.942674	0.870171	1.02122	-1.44578	0.148239
360	Disorders of the globe	sense organs	135345	450	1.14779	0.950126	1.38657	1.42941	0.152885
958	Certain early complications of trauma or procedure	injuries & poisonings	139825	568	0.877589	0.732006	1.05213	-1.41091	0.158271
332	Parkinson's disease	neurological	136324	1419	1.09296	0.960797	1.24331	1.3518	0.176439
809	Fracture of unspecified bones	injuries & poisonings	132735	435	0.864297	0.699079	1.06856	-1.34732	0.177877
733	Other disorders of bone and cartilage	musculoskeletal	134797	3987	0.953854	0.890364	1.02187	-1.34435	0.178836
202	Cancer of other lymphoid, histiocytic tissue	neoplasms	139060	2508	1.05638	0.974347	1.14531	1.32983	0.183574
157	Pancreatic cancer	neoplasms	134392	809	1.1262	0.944993	1.34215	1.32784	0.184229
709	Diffuse diseases of connective tissue	dermatologic	137644	962	0.911901	0.794505	1.04664	-1.31161	0.18965
394	Rheumatic disease of the heart valves	circulatory system	135654	3846	0.951652	0.883608	1.02494	-1.30923	0.190455
771	Musculoskeletal symptoms referable to limbs	symptoms	138327	841	0.913411	0.796594	1.04736	-1.29721	0.194561
395	Heart valve disorders	circulatory system	136275	6070	0.962389	0.908085	1.01994	-1.29371	0.195767
465	Acute upper respiratory infections of multiple or unspecified sites	respiratory	139772	2374	0.943343	0.863006	1.03116	-1.28433	0.199027
818	Intracranial hemorrhage (injury)	injuries & poisonings	138706	704	1.11533	0.943236	1.31882	1.27652	0.20177
524	Dentofacial anomalies, including malocclusion	digestive	136133	333	0.874964	0.712407	1.07461	-1.27375	0.202751
962	Poisoning by hormones and synthetic substitutes	injuries & poisonings	129837	524	0.857367	0.675384	1.08838	-1.2642	0.206158
216	Benign neoplasm of skin	neoplasms	139663	8696	0.973031	0.932633	1.01518	-1.26362	0.206367
529	Diseases and other conditions of the tongue	digestive	138200	1274	0.926891	0.823024	1.04387	-1.25197	0.210581
378	Strabismus and other disorders of binocular eye movements	sense organs	137546	1445	0.930056	0.829104	1.0433	-1.2369	0.216124
1001	Foreign body injury	injuries & poisonings	139825	1241	0.922743	0.811042	1.04983	-1.22133	0.221962
335	Multiple sclerosis	neurological	136365	1311	0.930198	0.828132	1.04484	-1.2202	0.22239
191	Manlignant and unknown neoplasms of brain and nervous system	neoplasms	139461	753	0.895752	0.743962	1.07851	-1.16212	0.245187
379	Other disorders of eye	sense organs	138480	4354	0.962635	0.902513	1.02676	-1.15734	0.247134
210	Benign neoplasm of lip, oral cavity, and pharynx	neoplasms	139478	959	0.924582	0.807586	1.05853	-1.13598	0.255965
366	Cataract	sense organs	139825	23801	0.9834	0.955304	1.01232	-1.13179	0.257721
429	Ill-defined descriptions and complications of heart disease	circulatory system	138366	910	0.913304	0.780047	1.06933	-1.12699	0.259747
291	Other specified nonpsychotic and/or transient mental disorders	mental disorders	138295	1013	0.914339	0.779547	1.07244	-1.10053	0.271102
749	Congenital anomalies of face and neck	congenital anomalies	139817	323	0.874386	0.687752	1.11167	-1.09578	0.273173
840	Sprains and strains	injuries & poisonings	139818	481	1.10817	0.919109	1.33613	1.07618	0.281846
1014	Effects of heat, cold and air pressure	injuries & poisonings	139825	286	0.863005	0.659891	1.12864	-1.07611	0.281878
704	Diseases of hair and hair follicles	dermatologic	139466	5038	0.970111	0.916725	1.02661	-1.0507	0.293394
370	Keratitis	sense organs	136532	307	0.864454	0.657394	1.13673	-1.04261	0.297129
228	Hemangioma and lymphangioma, any site	neoplasms	139825	1583	0.947867	0.856904	1.04849	-1.04014	0.298277
201	Hodgkin's disease	neoplasms	138271	273	0.879958	0.69069	1.12109	-1.03492	0.300704
800	Fracture of lower limb	injuries & poisonings	134870	7039	0.973541	0.92514	1.02448	-1.0306	0.302727
798	Malaise and fatigue	symptoms	139825	3678	0.962688	0.894582	1.03598	-1.01576	0.309742
155	Cancer of liver and intrahepatic bile duct	neoplasms	134310	470	0.898236	0.729635	1.1058	-1.01184	0.311615
689	Disorder of skin and subcutaneous tissue NOS	dermatologic	139825	6253	0.974907	0.927216	1.02505	-0.993069	0.320676
737	Curvature of spine	musculoskeletal	135475	1501	0.941927	0.836187	1.06104	-0.984752	0.324746
772	Symptoms of the muscles	symptoms	139789	736	0.918926	0.775452	1.08895	-0.976161	0.328985
756	Other congenital musculoskeletal anomalies	congenital anomalies	139665	652	0.918999	0.77545	1.08912	-0.974776	0.329672
226	Benign neoplasm of thyroid glands	neoplasms	139358	278	1.12668	0.885733	1.43317	0.97157	0.331264
296	Mood disorders	mental disorders	127291	1544	1.05759	0.939391	1.19067	0.926015	0.354438
383	Otosclerosis	sense organs	138745	304	0.903579	0.727688	1.12198	-0.917933	0.358654
204	Leukemia	neoplasms	138819	1966	1.04538	0.950312	1.14995	0.912258	0.361633
376	Disorders of the orbit	sense organs	137163	290	0.888971	0.689501	1.14615	-0.907796	0.363986
448	Disease of capillaries	circulatory system	137275	691	0.916336	0.758178	1.10749	-0.903849	0.366075
425	Cardiomyopathy	circulatory system	139126	1461	0.948254	0.844611	1.06461	-0.899721	0.368269
362	Other retinal disorders	sense organs	136974	5629	0.973618	0.917722	1.03292	-0.886309	0.375451
372	Disorders of conjunctiva	sense organs	136722	778	0.937044	0.806955	1.0881	-0.852701	0.393825
284	Aplastic anemia	hematopoietic	133685	519	0.916114	0.737662	1.13774	-0.792598	0.428012
260	Protein-calorie malnutrition	endocrine/metabolic	139003	254	0.866954	0.60408	1.24422	-0.774534	0.438615
377	Disorders of optic nerve and visual pathways	sense organs	137203	476	0.925871	0.755073	1.1353	-0.740275	0.459133
430	Intracranial hemorrhage	circulatory system	137490	2125	0.961491	0.864877	1.0689	-0.726812	0.467341
446	Polyarteritis nodosa and allied conditions	circulatory system	137357	908	0.947541	0.819353	1.09578	-0.726587	0.467479
1100	Family history	injuries & poisonings	139825	2455	1.02989	0.951157	1.11515	0.725888	0.467907
949	Allergies, other	injuries & poisonings	137604	425	0.931507	0.767249	1.13093	-0.71684	0.473473
253	Disorders of the pituitary gland and its hypothalamic control	endocrine/metabolic	138871	744	1.05197	0.912931	1.21218	0.700475	0.483631
506	Empyema and pneumothorax	respiratory	136852	1277	0.956378	0.841042	1.08753	-0.680243	0.496351
359	Muscular dystrophies and other myopathies	neurological	139142	469	0.932907	0.761916	1.14227	-0.672291	0.501398
510	Other diseases of lung	respiratory	139819	1301	0.957756	0.835553	1.09783	-0.619767	0.535411
732	Osteochondropathies	musculoskeletal	133686	500	0.942583	0.781672	1.13662	-0.619141	0.535823
520	Disorders of tooth development	digestive	136903	2268	1.02527	0.946173	1.11098	0.609272	0.542344
728	Disorders of muscle, ligament, and fascia	musculoskeletal	131307	3760	0.980347	0.917528	1.04747	-0.587441	0.556908
246	Other disorders of thyroid	endocrine/metabolic	133901	413	0.947008	0.788209	1.1378	-0.581414	0.560961
315	Develomental delays and disorders	mental disorders	139786	493	0.919005	0.688188	1.22724	-0.572365	0.567075
255	Disorders of adrenal glands	endocrine/metabolic	138819	683	1.04944	0.889117	1.23867	0.570515	0.568328
193	Thyroid cancer	neoplasms	139400	366	0.939583	0.757504	1.16543	-0.567036	0.57069
1004	Other signs and symptoms involving emotional state	injuries & poisonings	139825	483	0.92658	0.708241	1.21223	-0.556185	0.578084
270	Disorders of protein plasma/amino-acid transport and metabolism	endocrine/metabolic	139688	389	0.937858	0.746751	1.17787	-0.551833	0.581063
522	Diseases of pulp and periapical tissues	digestive	136812	2316	0.97668	0.898014	1.06224	-0.550745	0.581809
611	Abnormal findings on mammogram or breast exam	genitourinary	137994	1451	0.973017	0.881249	1.07434	-0.541203	0.588368
252	Disorders of parathyroid gland	endocrine/metabolic	138943	1003	1.03549	0.911044	1.17693	0.533829	0.59346
739	Contracture of joint	musculoskeletal	135252	525	0.958607	0.807898	1.13743	-0.484407	0.628097
320	Meningitis	neurological	139642	422	1.05468	0.846202	1.31453	0.473807	0.635637
743	Osteoporosis, osteopenia and pathological fracture	musculoskeletal	139825	8011	0.988294	0.940746	1.03825	-0.468063	0.63974
694	Dyschromia and Vitiligo	dermatologic	137988	1024	1.02781	0.90938	1.16166	0.439162	0.660544
213	Benign neoplasm of bone and articular cartilage	neoplasms	126381	298	1.0516	0.839155	1.31783	0.436962	0.662139
341	Other demyelinating diseases of central nervous system	neurological	136075	307	1.05004	0.833214	1.3233	0.413779	0.679036
54	Herpes simplex	infectious diseases	138069	317	1.05386	0.81727	1.35895	0.40443	0.685897
279	Disorders involving the immune mechanism	endocrine/metabolic	139726	280	0.947052	0.722573	1.24127	-0.394122	0.693491
1008	Crushing or internal injury to organs	injuries & poisonings	139825	1131	0.976817	0.857492	1.11275	-0.35285	0.724201
523	Gingival and periodontal diseases	digestive	136626	1756	1.01753	0.921797	1.1232	0.34464	0.730365
369	Infection of the eye	sense organs	136668	658	1.02849	0.874438	1.20968	0.339321	0.734368
217	Vascular hamartomas and non-neoplastic nevi	neoplasms	136581	631	0.966984	0.793552	1.17832	-0.332902	0.739208
227	Benign neoplasm of other endocrine glands and related structures	neoplasms	139579	950	1.01919	0.896986	1.15803	0.291638	0.770563
348	Other conditions of brain	neurological	136131	749	0.973318	0.802012	1.18121	-0.273814	0.784228
783	Fever of unknown origin	symptoms	139825	4298	1.00856	0.943062	1.07862	0.248915	0.803426
262	Mineral deficiency NEC	endocrine/metabolic	139050	315	0.971001	0.755402	1.24813	-0.229722	0.818307
1007	Injury to blood vessels	injuries & poisonings	139825	284	0.96919	0.736423	1.27553	-0.223318	0.823288
807	Fracture of ribs	injuries & poisonings	132782	610	0.979253	0.80608	1.18963	-0.211151	0.832769
337	Disorders of the autonomic nervous system	neurological	136046	284	1.02882	0.785318	1.34781	0.206165	0.836662
947	Urticaria	dermatologic	137588	390	1.02014	0.84374	1.23343	0.205884	0.836882
53	Herpes zoster	infectious diseases	138140	528	0.980813	0.812113	1.18456	-0.201175	0.840562
939	Atopic/contact dermatitis due to other or unspecified	dermatologic	138260	2442	1.00848	0.92301	1.10186	0.186804	0.851814
941	Adverse reaction to serum or vaccine	injuries & poisonings	137545	268	0.977813	0.752833	1.27003	-0.168179	0.866442
750	Digestive congenital anomalies	congenital anomalies	139300	742	0.987242	0.847198	1.15044	-0.164498	0.869339
819	Skull and face fracture and other intercranial injury	injuries & poisonings	139811	4254	0.995874	0.930239	1.06614	-0.118852	0.905392
349	Other and unspecified disorders of the nervous system	neurological	136084	455	1.01344	0.80566	1.2748	0.11401	0.90923
587	Kidney replaced by transpant	genitourinary	135859	365	0.988659	0.785926	1.24369	-0.0974089	0.922402
364	Corneal opacity and other disorders of cornea	sense organs	135437	812	0.993295	0.844786	1.16791	-0.0814256	0.935103
136	Other infectious and parasitic diseases	infectious diseases	139694	256	0.987169	0.71459	1.36372	-0.0783272	0.937568
200	Myeloproliferative disease	neoplasms	138498	1086	0.994791	0.870597	1.1367	-0.0767614	0.938813
70	Viral hepatitis	infectious diseases	138173	620	1.00591	0.84048	1.20389	0.0642472	0.948773
212	Benign neoplasm of respiratory and intrathoracic organs	neoplasms	139825	366	0.993415	0.784806	1.25747	-0.0549367	0.956189
371	Inflammation of the eye	sense organs	137526	2934	1.00192	0.932906	1.07603	0.0525969	0.958053
78	Viral warts & HPV	infectious diseases	138308	986	1.00162	0.877164	1.14373	0.0238571	0.980967

[truncated: 26 more sheets: f11_phecodes_assoc, f12_phecodes_assoc, f13_phecodes_assoc, f14_phecodes_assoc, f15_phecodes_assoc, f16_phecodes_assoc, f17_phecodes_assoc, f18_phecodes_assoc, f19_phecodes_assoc, f20_phecodes_assoc, f21_phecodes_assoc, f22_phecodes_assoc, f23_phecodes_assoc, f24_phecodes_assoc, f25_phecodes_assoc, f26_phecodes_assoc, f27_phecodes_assoc, f28_phecodes_assoc, f29_phecodes_assoc, f30_phecodes_assoc …]
