# Supplementary material for: Principled distillation of UK Biobank phenotype data reveals underlying structure in human variation
Source: Nat Hum Behav. 2024 Jul 4;8(8):1599–615. doi: 10.1038/s41562-024-01909-5 (PMC11343713; doi:10.1038/s41562-024-01909-5)
Supplement: Supplementary file 7 — Genome-wide significant loci associated with each factor. [file 41562_2024_1909_MOESM7_ESM.xlsx]

## Sheet: Caption
Supplementary Table 8: Genome-wide significant loci associated with each factor
Loci significantly associated (Bonferroni significance threshold p < 5e-8 for genome-wide testing within a given factor) with the dependent-variable factor scores in GWAS using weighted least squares regression (see Methods). Locus regions are defined using FUMA (https://fuma.ctglab.nl) based on merging genome-wide significant variants that are in linkage disequilibrium (r2 > 0.6) or are physical…

## Sheet: f1_GenomicRiskLoci
chr	start	end	lead uniqID	lead rsID	lead pos	nSNPs	p

## Sheet: f2_GenomicRiskLoci
chr	start	end	lead uniqID	lead rsID	lead pos	nSNPs	p
1	8431607	8781396	1:8482078:C:T	rs301806	8482078	144	3.52645e-08

## Sheet: f3_GenomicRiskLoci
chr	start	end	lead uniqID	lead rsID	lead pos	nSNPs	p
7	12233848	12286050	7:12250378:A:G	rs3807866	12250378	135	3.82782e-09

## Sheet: f4_GenomicRiskLoci
chr	start	end	lead uniqID	lead rsID	lead pos	nSNPs	p
16	83457151	83470269	16:83468488:A:G	rs58412141	83468488	5	3.03163e-08

## Sheet: f5_GenomicRiskLoci
chr	start	end	lead uniqID	lead rsID	lead pos	nSNPs	p
6	98310291	98591622	6:98561749:C:CAATTT	rs770637388	98561749	208	2.81676e-10
6	16923873	17030394	6:16966052:A:G	rs72829857	16966052	56	8.14792e-10
4	67801134	67906728	4:67801134:A:G	rs4860797	67801134	122	2.14197e-08
6	28678607	29332569	6:28984512:C:T	rs9468464	28984512	167	2.73846e-08
1	34896874	34928258	1:34910499:G:T	rs79620557	34910499	12	3.85642e-08

## Sheet: f6_GenomicRiskLoci
chr	start	end	lead uniqID	lead rsID	lead pos	nSNPs	p
11	112788472	113062983	11:112910783:A:G	rs2155292	112910783	525	1.00288e-34
4	99567918	100608799	4:100239319:C:T	rs1229984	100239319	17	1.95706e-21
10	104314881	104963051	10:104640052:A:G	rs12244388	104640052	601	1.26623e-17
6	111433581	111932950	6:111617796:C:T	rs240957	111617796	155	2.87344e-14
2	145308214	145602444	2:145400317:A:G	rs1427499	145400317	203	7.85711e-13
2	146049676	146335486	2:146134774:C:T	rs17410058	146134774	110	2.16499e-12
5	87514778	87896602	5:87792844:A:G	rs6452792	87792844	79	1.26364e-11
3	85426840	86183716	3:85872468:G:T	rs10511068	85872468	730	2.63741e-11
7	3314356	3520365	7:3478481:A:ATTTTTT	rs756776117	3478481	440	4.42642e-11
2	104056454	104380545	2:104063865:C:T	rs266063	104063865	484	6.316e-11
5	103703060	104092037	5:103915455:A:G	rs72780717	103915455	365	6.68376e-10
16	688557	760298	16:735921:C:T	rs763053	735921	56	7.78124e-10
18	40682286	40915053	18:40701725:C:T	rs10163682	40701725	51	2.90647e-09
15	89901460	89946789	15:89931148:A:G	rs150294	89931148	28	3.13922e-09
9	15533394	16046489	9:15719658:G:T	rs10810435	15719658	701	3.25121e-09
9	102079670	102227266	9:102159972:A:T	rs2004461	102159972	121	3.67244e-09
17	2090341	2223997	17:2207425:C:T	rs12450028	2207425	47	3.85672e-09
3	117373538	117891048	3:117696951:G:T	rs817493	117696951	149	4.26545e-09
7	1826378	1968851	7:1868116:C:G	rs7781241	1868116	181	4.34214e-09
3	83759825	84754040	3:84600978:C:T	rs13101131	84600978	146	5.47026e-09
12	111826477	112944750	12:112850727:C:CAAAT	12:112850727_CAAAT_C	112850727	38	8.87866e-09
6	98594709	98751680	6:98750517:A:G	rs6939461	98750517	105	1.4199e-08
6	67406191	67556372	6:67539657:A:G	rs12200870	67539657	165	1.57388e-08
8	50871784	51167349	8:51009465:C:G	rs420489	51009465	142	1.58029e-08
1	190418653	190578730	1:190498319:C:T	rs814904	190498319	74	1.6165e-08
2	27598097	27752871	2:27730940:C:T	rs1260326	27730940	19	2.10054e-08
16	73079683	73085286	16:73084276:C:T	rs35445224	73084276	3	2.43764e-08
5	166878529	166884749	5:166878529:A:G	rs11742767	166878529	8	2.49244e-08
1	33762240	33909508	1:33780981:C:CA	rs750713403	33780981	79	2.49894e-08
1	72603500	72949290	1:72745157:T:TA	1:72745157_TA_T	72745157	121	3.02276e-08
7	53121943	53167501	7:53127559:A:G	rs1174864	53127559	32	3.62746e-08
8	26386033	26461715	8:26403282:C:CA	rs71551899	26403282	13	3.93656e-08
13	58611223	59184136	13:59065365:C:T	rs9597734	59065365	63	4.13398e-08
1	153828161	154270018	1:154162503:C:T	rs6676022	154162503	56	4.15462e-08
2	60477052	60528052	2:60527729:A:G	rs1398215	60527729	83	4.56502e-08

## Sheet: f7_GenomicRiskLoci
chr	start	end	lead uniqID	lead rsID	lead pos	nSNPs	p
16	53755146	53877592	16:53802494:C:T	rs11642015	53802494	229	2.17612e-133
18	57717060	58718193	18:57829135:C:T	rs6567160	57829135	732	6.42301e-79
2	375873	710112	2:635864:A:G	rs6751993	635864	522	1.74236e-49
1	177763013	177992892	1:177889025:A:C	rs539515	177889025	275	5.27458e-49
11	27265644	27748493	11:27730556:A:G	rs1829469	27730556	378	1.63525e-36
5	74242002	75224867	5:75003678:C:T	rs2307111	75003678	1086	1.71487e-33
1	77557339	78916317	1:78444764:C:CGGCCG	rs140681455	78444764	650	5.44151e-33
6	34013546	36275322	6:34589632:C:T	rs2744965	34589632	1463	5.56519e-30
16	28298418	29008079	16:28704506:A:ATTT	16:28704506_ATTT_A	28704506	510	2.11198e-27
12	50169070	50292478	12:50263148:A:G	rs7132908	50263148	206	2.4158e-27
2	24697898	25389224	2:25158008:C:T	rs713586	25158008	450	3.35132e-27
6	25263121	29612325	6:26087202:C:G	rs2794720	26087202	3126	3.8694e-26
16	29868975	31378235	16:29935505:A:G	rs11644809	29935505	603	1.4426e-25
3	47669549	50985443	3:49959570:C:CA	3:49959570_CA_C	49959570	876	2.39318e-25
12	4328521	4384844	12:4384844:G:T	rs76895963	4384844	2	3.07335e-24
6	50491551	51825622	6:50858235:A:T	rs72891717	50858235	875	4.16718e-24
7	92058506	92576833	7:92253972:A:G	rs10269774	92253972	194	4.93881e-23
19	46148237	46214297	19:46181392:C:G	rs1800437	46181392	41	1.04337e-22
4	45068929	45186832	4:45182527:A:G	rs10938397	45182527	75	1.49406e-22
16	4012038	4043980	16:4015729:C:T	rs879620	4015729	53	1.48023e-20
3	141033481	141338641	3:141150183:A:T	rs35921581	141150183	280	1.86837e-20
11	47229316	48054573	11:47434986:A:G	rs2293576	47434986	550	4.32068e-20
6	130321899	130460244	6:130384187:C:T	rs9375702	130384187	154	6.53905e-20
12	109854511	113218868	12:111865049:C:G	rs7310615	111865049	721	1.11652e-19
7	2740802	2930941	7:2862542:A:C	rs1182199	2862542	288	1.81664e-19
13	50639586	51170793	13:51106788:A:G	rs3118906	51106788	169	4.37439e-19
20	32467557	34836418	20:33937795:C:CAACA	rs149969047	33937795	1524	6.13915e-19
11	43599791	43878534	11:43878485:A:G	rs57635800	43878485	234	1.13259e-18
4	25150890	25408838	4:25408838:A:G	rs34811474	25408838	6	1.6137e-18
12	120384155	121714935	12:120846213:A:G	rs61945850	120846213	143	3.52636e-18
14	91304936	91682844	14:91485445:G:T	rs1286138	91485445	315	7.38706e-18
12	875653	1072965	12:1051867:C:T	rs12581771	1051867	72	7.43154e-18
6	40345542	40409243	6:40369081:C:T	rs34045288	40369081	41	8.9103e-18
19	47542060	47623080	19:47569003:A:G	rs3810291	47569003	102	1.42801e-17
1	33762240	33916616	1:33794156:T:TCTAC	rs753433105	33794156	114	1.57654e-17
7	150600845	150823139	7:150668070:C:T	rs10236214	150668070	74	2.07742e-17
6	108856378	109020332	6:108888593:C:G	rs2253310	108888593	119	3.08554e-17
6	41715239	41992983	6:41924278:C:T	rs13340461	41924278	192	3.88383e-17
10	104487871	105059896	10:104792250:C:CAG	rs755312871	104792250	384	6.99642e-17
1	110078255	110232801	1:110082551:G:T	rs41279738	110082551	20	7.33999e-17
1	72424586	72959039	1:72814617:A:G	rs1460940	72814617	296	1.91363e-16
3	83298593	86282294	3:85682087:G:T	rs12493563	85682087	1184	2.25962e-16
12	122209033	123212740	12:122583781:A:G	rs147786161	122583781	637	2.81987e-16
5	122649342	122813029	5:122742799:T:TA	rs558113277	122742799	231	6.24209e-16
18	52877255	53466338	18:53210302:G:T	rs613872	53210302	46	6.37582e-16
5	138869847	139147683	5:139061148:C:CT	rs201789296	139061148	117	9.8587e-16
1	1663402	1883503	1:1695462:A:C	rs4648629	1695462	282	1.02535e-15
17	45887132	46725779	17:46270606:C:T	rs113866544	46270606	183	1.68219e-15
2	230542810	230883569	2:230705516:T:TA	rs759171552	230705516	154	3.13323e-15
3	88019870	88368414	3:88097699:A:AAAT	3:88097699_AAAT_A	88097699	539	3.66834e-15
1	154974619	156346063	1:154984363:A:G	rs1870940	154984363	33	5.18197e-15
12	89726027	90228900	12:89776845:C:CT	rs60474271	89776845	252	1.23053e-14
16	69547741	70112729	16:69588572:C:T	rs1364063	69588572	399	1.28741e-14
12	124796007	124826676	12:124820705:A:G	rs1271309	124820705	15	1.54058e-14
18	20680619	21165409	18:20707972:G:GT	rs79607252	20707972	283	1.96649e-14
3	185729753	185847441	3:185834290:C:T	rs7647305	185834290	77	1.98785e-14
7	76461620	76731008	7:76682610:C:T	rs71231793	76682610	191	2.34184e-14
16	20245283	20413776	16:20378322:A:C	rs71373185	20378322	132	2.64443e-14
10	21766969	22288132	10:22037809:A:G	rs6482190	22037809	210	3.12239e-14
14	33257891	33309963	14:33303540:C:T	rs12883788	33303540	58	3.70336e-14
2	218250549	218377614	2:218280418:G:T	rs1118151	218280418	112	3.83044e-14
17	65800140	66098979	17:65854602:C:T	rs55931203	65854602	395	3.88388e-14
10	118545954	118896767	10:118777998:C:G	rs10749233	118777998	234	5.43274e-14
20	24920310	26181232	20:25401862:A:C	rs2500406	25401862	583	7.51174e-14
14	93699003	94193197	14:94023972:A:G	rs6575340	94023972	264	8.64549e-14
4	18313954	18575715	4:18329824:A:G	rs2192527	18329824	351	9.74149e-14
3	131447660	131827591	3:131750352:C:T	rs1406779	131750352	267	1.33495e-13
14	79833494	79945162	14:79899454:C:T	rs7141420	79899454	32	1.46444e-13
12	66326943	66389968	12:66326943:A:G	rs1480474	66326943	26	1.66406e-13
17	43149772	44865603	17:44221169:C:CAAAAAAAAAA	17:44221169_CAAAAAAAAAA_C	44221169	3884	1.67234e-13
20	50807399	51237903	20:51195932:C:T	rs73142879	51195932	412	1.73879e-13
4	81157703	81207963	4:81181072:A:T	rs10857147	81181072	36	1.75951e-13
17	15868225	16263682	17:15943910:C:T	rs1075901	15943910	462	2.28205e-13
9	15389970	16053793	9:15718989:A:G	rs2136355	15718989	990	2.44385e-13
17	29021580	29318794	17:29181220:A:AT	rs199661266	29181220	72	2.55128e-13
1	74977277	75014538	1:75001480:C:T	rs3845344	75001480	59	2.61371e-13
16	4875657	4962259	16:4907352:C:CA	rs763755122	4907352	71	3.1579e-13
16	2068608	2269960	16:2178425:C:G	rs116353685	2178425	112	3.28497e-13
5	130152973	131835395	5:130833946:C:T	rs31251	130833946	1442	3.95525e-13
3	93625763	94251069	3:94038085:C:G	rs1454687	94038085	432	5.07898e-13
10	102447647	102762256	10:102447647:A:C	rs41310284	102447647	66	5.74241e-13
12	41806260	41948196	12:41887940:C:T	rs1458156	41887940	201	5.98995e-13
15	67809823	68608911	15:68080886:A:T	rs4776970	68080886	147	6.08275e-13
2	205266137	205767516	2:205375909:A:C	rs4482463	205375909	52	8.49231e-13
17	1816762	1874235	17:1824305:A:C	rs4790292	1824305	29	9.64225e-13
14	103230005	103387971	14:103246470:A:G	rs3803286	103246470	173	1.03545e-12
4	102702364	103387161	4:103188709:C:T	rs13107325	103188709	41	1.14838e-12
10	99694970	99805761	10:99762693:A:G	rs12357890	99762693	60	1.243e-12
8	23136793	23417918	8:23360332:C:T	rs9644077	23360332	154	1.26905e-12
10	114721671	114916586	10:114915874:C:CT	rs371134322	114915874	42	1.30884e-12
11	30217503	30520163	11:30435051:G:T	rs567056	30435051	168	1.40012e-12
2	58760169	59335104	2:59311845:C:G	rs763711	59311845	276	1.41311e-12
19	18806668	18838014	19:18834514:C:T	rs10404726	18834514	19	1.8084e-12
1	201768715	201887457	1:201800511:G:T	rs2678204	201800511	83	2.04992e-12
17	78449948	78757626	17:78449948:C:T	rs144443274	78449948	142	2.11774e-12
6	33203908	33312455	6:33312455:A:G	rs9277992	33312455	44	2.49297e-12
3	195942080	196228360	3:196115344:G:GT	rs200915692	196115344	217	2.68746e-12
8	73426274	73494858	8:73449940:A:G	rs7845090	73449940	53	2.98643e-12
10	77557487	77659733	10:77659733:A:G	rs11594905	77659733	2	3.17877e-12
4	145658429	146174823	4:145718861:G:GGTTA	rs757932380	145718861	82	3.45611e-12
13	54064981	54107583	13:54104968:C:T	rs4477562	54104968	14	3.60047e-12
14	25925165	25994917	14:25927832:A:G	rs12879423	25927832	56	3.96972e-12
16	71885423	73100308	16:72512491:A:C	rs180953756	72512491	120	4.02225e-12
4	152905685	153102565	4:153002784:A:G	rs2059489	153002784	168	4.59688e-12
14	101124721	101170540	14:101144596:C:T	rs12147845	101144596	65	5.1067e-12
19	18207211	18490292	19:18338709:A:G	rs62120394	18338709	145	6.47172e-12
3	170602655	170744815	3:170625806:C:T	rs2271998	170625806	56	7.03649e-12
7	121954709	122004780	7:121955981:G:T	rs10237306	121955981	25	8.17975e-12
2	62808995	63908270	2:63022050:C:T	rs7591708	63022050	609	8.56531e-12
2	211540507	211652980	2:211599105:T:TG	rs76377418	211599105	119	1.06231e-11
9	111628483	111958746	9:111958746:C:G	rs2417998	111958746	31	1.21191e-11
17	34831226	34961051	17:34910149:C:CA	17:34910149_CA_C	34910149	109	1.23829e-11
7	77160920	77606013	7:77420388:A:G	rs2057933	77420388	316	1.32841e-11
1	39551488	40088043	1:39562627:C:T	rs112566467	39562627	253	1.33515e-11
4	123812190	124080712	4:123828042:G:T	rs34848742	123828042	82	1.35383e-11
13	58254773	59299495	13:59299495:G:GGAT	13:59299495_GGAT_G	59299495	371	1.39682e-11
8	49214949	49553053	8:49527235:G:T	rs72639077	49527235	223	1.52266e-11
6	100600097	100629078	6:100602753:A:G	rs9496567	100602753	6	1.61069e-11
11	65571855	66060546	11:65914766:A:C	rs801742	65914766	64	1.96833e-11
13	79558885	79590413	13:79580919:A:G	rs1441264	79580919	18	3.07655e-11
13	27974829	28112663	13:28011963:A:G	rs1218822	28011963	86	3.19135e-11
2	145432805	146419203	2:145638766:C:T	rs72853300	145638766	23	3.23062e-11
8	95350098	95634841	8:95614375:T:TAA	rs71567028	95614375	173	4.01597e-11
5	32672263	32832474	5:32723478:A:G	rs11739036	32723478	57	4.11763e-11
14	29666318	29690513	14:29681138:C:G	rs9788550	29681138	22	4.39661e-11
19	45386467	45428234	19:45392254:C:T	rs6857	45392254	32	4.6451e-11
20	43503276	43551278	20:43514203:C:T	rs6031847	43514203	43	4.82547e-11
1	11830180	11936514	1:11839923:C:T	rs12561919	11839923	169	5.14669e-11
6	19023726	19207407	6:19082663:A:T	rs9477970	19082663	49	5.50069e-11
9	28410683	28488365	9:28410683:C:T	rs1412234	28410683	29	5.83182e-11
3	64934471	64970431	3:64947340:A:G	rs1523452	64947340	16	6.05901e-11
2	100732446	101037010	2:100769927:C:T	rs190441457	100769927	231	6.10198e-11
11	8400326	8694830	11:8694830:A:G	rs10128597	8694830	267	6.66492e-11
10	75430874	75689801	10:75580042:C:T	rs7098444	75580042	172	6.70668e-11
1	62488918	62634303	1:62579891:G:T	rs12140153	62579891	36	6.98489e-11
1	209426850	209563863	1:209520450:C:T	rs17014332	209520450	121	1.02235e-10
5	87939654	88093681	5:87949118:G:T	rs35267052	87949118	40	1.23332e-10
1	33225668	33440811	1:33231403:G:T	rs6702519	33231403	135	1.26202e-10
16	3550147	3746241	16:3583173:C:T	rs3751837	3583173	48	1.35178e-10
3	11626464	11674452	3:11629420:A:G	rs9828659	11629420	39	1.45914e-10
2	181436641	181618654	2:181576526:A:T	rs56655718	181576526	44	1.4875e-10
15	72970111	73106615	15:73089625:A:T	rs6495017	73089625	70	1.50574e-10
9	94167045	94188856	9:94186973:A:C	rs10820852	94186973	20	1.6267e-10
1	11099788	11365015	1:11220180:A:G	rs6691831	11220180	209	1.74165e-10
5	50450020	51120973	5:51017496:C:T	rs181834465	51017496	153	1.95062e-10
7	74481371	75176196	7:75050086:C:T	rs236660	75050086	56	2.0206e-10
15	66587581	66839282	15:66797492:A:G	rs3087660	66797492	90	2.03741e-10
19	1934363	1991760	19:1964724:G:GT	rs59490311	1964724	81	2.13382e-10
10	63424211	63552598	10:63511306:A:G	rs57541197	63511306	79	2.5721e-10
4	2526063	2767428	4:2697300:A:G	rs4690085	2697300	132	2.63514e-10
11	61435742	61515767	11:61467603:A:G	rs198452	61467603	15	2.6731e-10
1	210068117	210379147	1:210352641:C:G	rs2485896	210352641	306	2.68948e-10
6	133457142	133615646	6:133571272:A:G	rs519332	133571272	15	2.94438e-10
6	153364643	153449670	6:153375874:T:TAAAAAAAAA	rs11389990	153375874	177	2.98062e-10
1	49433003	50588665	1:49710264:G:T	rs12121950	49710264	517	3.7337e-10
20	61522908	61577515	20:61558413:A:AC	rs11483944	61558413	23	3.91328e-10
15	99222920	99296459	15:99230263:A:G	rs1319859	99230263	87	3.94946e-10
1	41454425	41748891	1:41547491:T:TA	rs34212860	41547491	218	3.96507e-10
3	25077259	25141824	3:25110415:A:T	rs7619139	25110415	27	4.15097e-10
19	49168942	49277753	19:49259529:A:G	rs838133	49259529	78	4.42257e-10
1	107536799	107627697	1:107623489:A:AC	rs11434203	107623489	48	4.7307e-10
10	133959835	134037106	10:133978962:C:T	rs2172131	133978962	57	4.90573e-10
9	92177897	92228559	9:92206788:T:TTTG	rs10681181	92206788	39	4.99405e-10
11	71521071	71832239	11:71608582:C:G	rs606799	71608582	17	5.4848e-10
6	83322002	83433228	6:83433228:A:G	rs9294260	83433228	85	5.71819e-10
7	50325563	50579162	7:50546925:A:G	rs10899736	50546925	48	6.59496e-10
6	12068604	12179253	6:12084445:C:G	rs9296258	12084445	53	6.68134e-10
8	126475770	126506694	8:126500031:C:G	rs28601761	126500031	29	6.73701e-10
7	6378163	6486328	7:6431457:C:G	rs3729793	6431457	91	6.74814e-10
2	164889134	165009688	2:164891213:A:ATATT	rs760787102	164891213	91	6.77378e-10
13	96647957	97047252	13:96922867:G:GGTATATA	rs71113986	96922867	144	6.87556e-10
3	9975386	10150595	3:10036668:C:CTAT	rs35891157	10036668	4	7.07884e-10
13	71609003	71726474	13:71719117:A:C	rs2025672	71719117	89	7.0826e-10
17	71123063	71138165	17:71123677:A:AC	17:71123677_AC_A	71123677	7	7.09163e-10
4	175243815	175283329	4:175246482:A:G	rs57241669	175246482	8	7.55125e-10
4	136966779	137098470	4:136972541:A:G	rs10018743	136972541	104	7.67459e-10
11	2072834	2111386	11:2093065:C:T	rs11600968	2093065	36	9.34321e-10
7	25939161	25939723	7:25939161:C:T	rs2122823	25939161	2	1.00817e-09
6	7680181	7728428	6:7706004:A:G	rs6927500	7706004	86	1.01036e-09
2	6146010	6243864	2:6235029:A:G	rs941013	6235029	71	1.09358e-09
8	57058706	57194163	8:57112046:A:G	rs34571768	57112046	65	1.12711e-09
3	153630979	154088953	3:153657951:C:G	rs1568488	153657951	335	1.12962e-09
11	28581430	28583215	11:28583215:G:T	rs10734398	28583215	6	1.14749e-09
8	135550588	135671718	8:135613581:C:T	rs894345	135613581	68	1.28428e-09
3	20119703	20580127	3:20563474:G:T	rs9852349	20563474	184	1.35073e-09
12	103634961	103772777	12:103651399:G:GA	rs35159593	103651399	75	1.47521e-09
2	27598097	27950837	2:27859351:A:T	rs6719175	27859351	70	1.88274e-09
5	153055075	153564109	5:153081179:C:CAAA	rs574218180	153081179	378	1.9795e-09
8	60580091	60695541	8:60641407:C:T	rs10435597	60641407	81	2.15202e-09
6	20641336	20727570	6:20708220:G:GTATAT	rs757363244	20708220	59	2.22654e-09
2	9770589	9787768	2:9780744:C:T	rs1534043	9780744	16	2.37126e-09
3	42417982	42427957	3:42418446:A:G	rs28350	42418446	6	2.4445e-09
18	63282992	63411042	18:63282992:C:T	rs1373349	63282992	32	2.59045e-09
17	7521764	7559677	17:7521764:T:TTTTTTG	17:7521764_TTTTTTG_T	7521764	4	2.67387e-09
4	55496262	55538347	4:55513275:C:T	rs11133338	55513275	31	2.89239e-09
17	32199769	32239723	17:32237258:A:G	rs7226064	32237258	16	3.43872e-09
13	114981356	115058408	13:114999059:C:G	rs9590404	114999059	78	3.44977e-09
1	98298371	98559093	1:98327133:A:C	rs75641275	98327133	231	3.50076e-09
2	200714766	201017652	2:200781113:C:CT	rs200270618	200781113	91	3.57264e-09
18	60845884	60845884	18:60845884:C:T	rs12454712	60845884	1	3.58264e-09
5	159663046	159663046	5:159663046:A:AGAGT	rs138039133	159663046	1	3.75535e-09
8	116464988	116679547	8:116631278:C:T	rs2737218	116631278	226	3.77755e-09
9	103061366	103142495	9:103113662:A:C	rs2151130	103113662	110	3.79444e-09
7	32261351	32450072	7:32368524:A:G	rs215632	32368524	100	3.83633e-09
5	111136499	111445302	5:111247862:A:G	rs1507844	111247862	229	3.92422e-09
18	39467420	39715794	18:39644247:G:T	rs559231	39644247	177	4.0708e-09
16	54236822	54267868	16:54256833:T:TAAAC	16:54256833_TAAAC_T	54256833	4	4.10245e-09
12	97792368	97792792	12:97792368:T:TG	rs5800302	97792368	6	4.10712e-09
3	12324230	12329452	3:12329452:C:T	rs17029006	12329452	4	4.13573e-09
6	24652951	24721667	6:24706852:A:C	rs6909099	24706852	27	4.67107e-09
1	2470671	2754512	1:2484748:C:T	rs146090614	2484748	143	4.70597e-09
4	20099138	20239663	4:20213428:A:T	rs149806890	20213428	103	4.73124e-09
15	75145098	75246237	15:75240030:G:T	rs8037798	75240030	21	4.7772e-09
18	13182325	13222597	18:13222597:A:G	rs34107757	13222597	34	4.8769e-09
4	28181772	28561990	4:28526950:A:AAAAC	4:28526950_AAAAC_A	28526950	105	4.90786e-09
9	98318926	98319969	9:98319969:C:T	rs17370391	98319969	3	4.91791e-09
16	82436233	82465966	16:82448195:C:G	rs11150461	82448195	19	5.1117e-09
5	92251840	92573312	5:92417223:C:CA	rs35257436	92417223	161	5.17539e-09
10	124127990	124198585	10:124165615:A:G	rs6585827	124165615	39	5.23808e-09
14	23747938	23761094	14:23754580:A:G	rs17256211	23754580	7	5.5415e-09
20	62301795	62401115	20:62385932:G:T	rs2093118	62385932	82	5.91213e-09
15	91403674	91439417	15:91439417:C:CAAAAACA	15:91439417_CAAAAACA_C	91439417	34	5.97096e-09
2	203638183	204201065	2:203652838:C:T	rs6733972	203652838	121	6.12072e-09
3	62459819	62714309	3:62482927:G:T	rs62243489	62482927	14	6.15127e-09
7	112934071	113035833	7:113028634:A:T	rs2396625	113028634	170	6.17054e-09
11	134612701	134612701	11:134612701:A:T	rs7946307	134612701	1	6.31691e-09
5	157392906	157516753	5:157445460:A:G	rs59679367	157445460	98	6.35213e-09
10	96009182	96043732	10:96014622:C:G	rs10786156	96014622	16	7.04825e-09
7	28154215	28259233	7:28239466:A:G	rs10264306	28239466	27	7.0768e-09
4	115014442	115215195	4:115156435:A:ATTCCACT	rs71584021	115156435	183	7.16079e-09
15	79375347	79472522	15:79412399:A:C	rs1521624	79412399	44	7.2095e-09
16	336660	544664	16:493844:A:G	rs3785299	493844	108	7.49121e-09
5	80737420	80969507	5:80830788:A:G	rs59893724	80830788	77	7.86948e-09
8	2933441	2935123	8:2933476:A:G	rs62488401	2933476	5	8.48443e-09
7	65086756	66362857	7:65522783:C:G	rs6460270	65522783	24	8.48551e-09
8	61606762	61734295	8:61639875:C:T	rs28412751	61639875	12	8.48744e-09
1	173841352	175000887	1:174372383:A:G	rs200581010	174372383	430	9.75836e-09
6	160710113	160851766	6:160766770:C:T	rs622217	160766770	146	9.85187e-09
18	52471537	52547057	18:52476870:A:T	rs12457761	52476870	87	9.93448e-09
6	19720692	19824971	6:19781906:G:GT	6:19781906_GT_G	19781906	34	1.03633e-08
3	138052754	138129143	3:138124114:G:T	rs2293251	138124114	29	1.03662e-08
12	16425160	16494099	12:16494089:C:CAT	12:16494089_CAT_C	16494089	76	1.03731e-08
16	19832798	19978804	16:19932004:C:CCAA	16:19932004_CCAA_C	19932004	73	1.0465e-08
13	111976581	112245131	13:111984244:A:G	rs2479958	111984244	83	1.06067e-08
21	46487730	46630890	21:46488959:A:G	rs76040172	46488959	3	1.06505e-08
3	89590902	90503193	3:89778009:C:T	rs13062221	89778009	31	1.08505e-08
6	154304242	154406051	6:154336892:C:T	rs9688977	154336892	59	1.12542e-08
5	95842987	95883544	5:95856501:C:T	rs2611742	95856501	92	1.14005e-08
14	30430683	30541109	14:30457170:C:T	rs61980005	30457170	48	1.20268e-08
5	107348180	107747447	5:107478679:T:TATAATA	rs10623997	107478679	156	1.20346e-08
10	53621259	53680563	10:53680085:A:T	rs1937684	53680085	69	1.21803e-08
2	172405591	172430631	2:172416810:A:T	rs56228832	172416810	25	1.24077e-08
1	176772360	176822124	1:176787749:C:CT	rs773626605	176787749	31	1.25169e-08
22	46476388	46483917	22:46483917:A:G	rs58280444	46483917	2	1.25323e-08
16	64473567	64511660	16:64511548:A:T	rs200920213	64511548	4	1.26066e-08
6	43757082	43764551	6:43757896:A:C	rs998584	43757896	5	1.36373e-08
11	87457254	87597790	11:87566389:C:T	rs594453	87566389	16	1.40953e-08
5	77370947	77539937	5:77379810:A:T	rs252758	77379810	159	1.4325e-08
12	57611285	57824981	12:57824981:C:CCTT	rs774821597	57824981	6	1.47681e-08
17	39222498	39304673	17:39261560:A:T	rs349792	39261560	243	1.50116e-08
12	60861783	61207322	12:60892853:A:G	rs4297503	60892853	135	1.5473e-08
7	93172471	93312679	7:93206613:C:T	rs982692	93206613	78	1.57756e-08
5	43105065	43566809	5:43190861:T:TA	rs796338714	43190861	38	1.5821e-08
8	76464840	77246747	8:77235251:T:TG	rs35853762	77235251	453	1.58593e-08
11	12719794	12872156	11:12835835:C:T	rs7927346	12835835	95	1.61623e-08
8	14176447	14276764	8:14235439:C:T	rs375382184	14235439	182	1.63701e-08
5	112032675	112182379	5:112162299:A:C	rs2546109	112162299	50	1.64397e-08
22	18401597	18482600	22:18453103:C:G	rs5992136	18453103	162	1.67335e-08
14	101531854	101531854	14:101531854:A:G	rs61992671	101531854	1	1.74792e-08
2	46921181	47022533	2:47018037:G:T	rs6544924	47018037	47	1.79226e-08
4	140776925	140809005	4:140804901:A:C	rs72712511	140804901	19	1.82616e-08
3	173044559	173127808	3:173114305:A:G	rs529200	173114305	19	1.83066e-08
11	120178753	120316907	11:120184575:G:T	rs78302438	120184575	19	1.87646e-08
21	40120532	40288577	21:40120532:C:T	rs59956947	40120532	4	1.89574e-08
14	47243109	47409360	14:47309879:A:G	rs12879453	47309879	89	1.96209e-08
5	67587994	67623082	5:67596088:A:G	rs3756668	67596088	11	2.00036e-08
8	142611220	142661456	8:142624527:G:T	rs1566085	142624527	24	2.03763e-08
12	108284062	108488846	12:108377228:G:GA	12:108377228_GA_G	108377228	192	2.07506e-08
21	17377372	17414504	21:17413264:C:G	rs55999805	17413264	7	2.11773e-08
8	64700949	64875487	8:64702385:A:T	rs13264909	64702385	86	2.15927e-08
11	125015284	125048180	11:125020569:C:T	rs35191769	125020569	50	2.17574e-08
6	164092743	164105984	6:164105984:C:T	rs4709745	164105984	8	2.25805e-08
9	27748698	27825279	9:27777012:C:T	rs7874154	27777012	85	2.26752e-08
2	135771974	136820960	2:136407479:A:G	rs1446585	136407479	177	2.41714e-08
13	28593208	28664696	13:28648069:A:C	rs12583420	28648069	51	2.42396e-08
10	126711691	126738634	10:126733321:C:T	rs4962725	126733321	33	2.42725e-08
13	54688294	54828457	13:54731473:C:G	rs1335976	54731473	162	2.49017e-08
4	163018421	163165110	4:163065314:G:T	rs17042068	163065314	183	2.49272e-08
12	17385117	17467001	12:17467001:C:T	rs17381744	17467001	3	2.49363e-08
6	97752009	97947755	6:97753223:C:G	rs13209872	97753223	164	2.53021e-08
1	34570584	34602870	1:34584393:A:G	rs12031634	34584393	49	2.5564e-08
9	12732546	12775488	9:12738805:C:CT	rs5896532	12738805	79	2.57338e-08
15	55347354	55823988	15:55454511:C:T	rs147384209	55454511	208	2.57643e-08
3	59905247	59910421	3:59905247:C:G	rs6786862	59905247	3	2.65119e-08
1	80784642	80871734	1:80796176:C:T	rs376251567	80796176	241	2.67603e-08
5	169226130	169231507	5:169226130:A:C	rs261590	169226130	4	2.90944e-08
1	66392467	66478840	1:66392467:T:TAC	rs142986688	66392467	15	2.97971e-08
6	104742712	104828620	6:104789792:A:C	rs705638	104789792	59	3.0645e-08
3	123047478	123112292	3:123060138:G:GC	3:123060138_GC_G	123060138	11	3.09029e-08
2	54199061	54265937	2:54219967:C:CA	rs535748279	54219967	17	3.1773e-08
19	46970739	46983807	19:46974752:C:G	rs3760834	46974752	31	3.2089e-08
16	24550930	24599316	16:24550930:A:G	rs9922288	24550930	3	3.24269e-08
12	56497903	56508409	12:56508409:C:G	rs4759228	56508409	2	3.28456e-08
2	213401874	213414265	2:213414265:A:G	rs13427822	213414265	7	3.34163e-08
8	20608550	20668624	8:20635601:G:GA	rs34257656	20635601	13	3.56818e-08
2	113953657	113994417	2:113953657:A:C	rs4849169	113953657	27	3.66544e-08
9	16712247	16744269	9:16737024:A:G	rs4961741	16737024	13	3.71952e-08
11	118965048	119148573	11:118973133:A:G	rs10790282	118973133	96	3.84182e-08
9	96631550	96631550	9:96631550:A:AGAGGGGACAAGGAGAAAGTT	rs527783911	96631550	1	3.94283e-08
2	60282642	60288347	2:60288347:C:T	rs4030	60288347	7	3.99576e-08
4	29279926	29311144	4:29297566:C:CAA	4:29297566_C_CAA	29297566	9	4.14506e-08
19	30265235	30328753	19:30272202:A:G	rs12462975	30272202	44	4.26498e-08
4	30996278	31012310	4:31001301:C:T	rs4132132	31001301	11	4.27448e-08
11	45404318	45448520	11:45420233:A:G	rs34042421	45420233	17	4.29796e-08
2	35354715	35608923	2:35437986:C:G	rs6543913	35437986	220	4.29897e-08
2	207955477	207977253	2:207977253:A:T	rs1263627	207977253	17	4.30133e-08
19	10744807	10853296	19:10770305:C:T	rs7248205	10770305	79	4.43866e-08
17	30567339	30567339	17:30567339:A:G	rs7210733	30567339	1	4.77746e-08
15	95249902	95281673	15:95280968:A:T	rs8026687	95280968	35	4.79775e-08
5	103791044	104055261	5:103942060:A:AT	5:103942060_AT_A	103942060	170	4.91656e-08

## Sheet: f9_GenomicRiskLoci
chr	start	end	lead uniqID	lead rsID	lead pos	nSNPs	p
6	27515544	29341967	6:28714761:A:C	rs7763390	28714761	387	8.43174e-10
7	114940147	115113279	7:115029650:C:T	rs59369558	115029650	69	1.02409e-09
13	53617781	53842904	13:53647668:C:CT	rs11459825	53647668	55	1.45116e-09
17	65825248	66098979	17:66083817:C:T	rs62084749	66083817	273	1.67402e-09
7	114015707	114287116	7:114145525:A:G	rs6466488	114145525	87	1.93019e-09
14	47243109	47416511	14:47285917:A:G	rs2933196	47285917	76	2.21955e-09
18	60247998	60247998	18:60247998:C:G	rs570217967	60247998	1	2.49125e-08
5	103791044	104082179	5:104002392:C:T	rs325479	104002392	176	2.64122e-08

## Sheet: f10_GenomicRiskLoci
chr	start	end	lead uniqID	lead rsID	lead pos	nSNPs	p
6	98214814	98864535	6:98399521:A:G	rs4548017	98399521	414	5.4593e-21
1	72424586	72956535	1:72748567:G:GTCCT	rs66495454	72748567	442	4.14732e-20
3	48570686	50399695	3:49941436:A:G	rs2280406	49941436	785	6.29587e-20
14	104009939	104186052	14:104107701:C:CT	14:104107701_CT_C	104107701	130	2.87325e-15
9	23341715	23420137	9:23347865:C:G	rs12553324	23347865	128	8.85241e-15
11	95440480	95681028	11:95556794:C:CAG	11:95556794_CAG_C	95556794	304	5.10415e-13
5	59807181	60855070	5:60117202:A:T	rs4700394	60117202	410	1.45437e-12
2	100730111	101047174	2:100842638:C:T	rs13026283	100842638	396	1.46678e-12
2	166144638	166420825	2:166361695:C:T	rs1514752	166361695	196	8.17229e-12
2	44739991	44882800	2:44854981:G:T	rs12468040	44854981	194	2.21125e-10
4	17785322	18035250	4:17884986:C:T	rs16895971	17884986	324	2.71429e-10
19	18209184	18279816	19:18279816:A:G	rs3746187	18279816	62	4.4423e-10
13	58252801	58717504	13:58715219:A:G	rs1073242	58715219	230	5.82523e-10
18	35126708	35204858	18:35127427:A:C	rs1557341	35127427	48	7.52914e-10
18	21074255	21165409	18:21114917:A:G	rs1788823	21114917	103	1.07728e-09
7	8010386	8133389	7:8117636:A:G	rs6463758	8117636	106	2.04844e-09
5	62991802	63040773	5:62991802:G:T	rs1812587	62991802	35	2.16625e-09
4	106061534	106261006	4:106143140:C:T	rs9884296	106143140	68	3.28357e-09
15	34659517	34659517	15:34659517:C:G	rs117799466	34659517	1	3.49682e-09
2	161905001	162101261	2:162101261:A:G	rs11678980	162101261	24	3.55955e-09
4	2845274	3020584	4:2845274:C:T	rs35780153	2845274	111	5.28448e-09
11	30751010	30777790	11:30766453:G:GA	rs11410467	30766453	55	6.3787e-09
14	29710453	29849733	14:29781178:C:T	rs1957111	29781178	57	1.14913e-08
6	26198845	26336696	6:26303319:C:T	rs9357004	26303319	45	1.22629e-08
17	17527185	17644396	17:17611741:C:CAT	17:17611741_CAT_C	17611741	58	1.64995e-08
14	30117402	30190833	14:30164440:C:CA	14:30164440_CA_C	30164440	72	2.13272e-08
4	103001649	103198082	4:103188709:C:T	rs13107325	103188709	5	2.35447e-08
10	64874754	65365385	10:65191645:G:T	rs7924036	65191645	187	2.39057e-08
14	102006334	102022152	14:102006334:G:T	rs77849782	102006334	10	2.45746e-08
1	96399483	96476277	1:96462513:C:T	rs552951	96462513	19	3.84587e-08
1	91189731	91214714	1:91189731:C:T	rs1008078	91189731	17	3.97735e-08
3	85517112	85959467	3:85694956:A:AAG	rs78155902	85694956	168	4.25145e-08
3	71492037	71628286	3:71607159:C:G	rs11718871	71607159	93	4.33834e-08
2	60704484	60718347	2:60704739:G:T	rs6731647	60704739	4	4.35098e-08

[truncated: 26 more sheets: f11_GenomicRiskLoci, f12_GenomicRiskLoci, f13_GenomicRiskLoci, f14_GenomicRiskLoci, f15_GenomicRiskLoci, f16_GenomicRiskLoci, f17_GenomicRiskLoci, f18_GenomicRiskLoci, f19_GenomicRiskLoci, f20_GenomicRiskLoci, f21_GenomicRiskLoci, f22_GenomicRiskLoci, f23_GenomicRiskLoci, f24_GenomicRiskLoci, f25_GenomicRiskLoci, f26_GenomicRiskLoci, f27_GenomicRiskLoci, f28_GenomicRiskLoci, f29_GenomicRiskLoci, f30_GenomicRiskLoci …]
